# Supplementary material for: Genetic and environmental determinants of variation in the plasma lipidome of older Australian twins
Source: eLife. 2020 Jul 22;9:e58954. doi: 10.7554/eLife.58954 (PMC7394543; doi:10.7554/eLife.58954)
Supplement: Source code 1. [file elife-58954-code1.zip]

Archive with 1 entries (1 files):
- RNotes.txt
