# Supplementary material for: Genetic and environmental determinants of variation in the plasma lipidome of older Australian twins
Source: eLife. 2020 Jul 22;9:e58954. doi: 10.7554/eLife.58954 (PMC7394543; doi:10.7554/eLife.58954)
Supplement: Supplementary file 2. [file elife-58954-supp2.xlsx]

## Sheet: Supplementary File 2A
Full Heritability List for All Lipids
Notes:
HA - Heritabiltiy; HC - Shared envrionmental component; HE - Unique environmental component
MZICC - Intraclass correlation in MZ twins; DZICC - Intraclass correlation in DZ twin
LT and UT denote lower and upper confidence limits
SignificantlyHeritable=1 if declared heritable and 0 if not significantly heritable
SigProbAssoc=1 if at least one gene expression probe is associated with the lipid; 0 if none is associated
Lipid	HA	HC	HE	LT_HA	LT_HC	LT_HE	UT_HA	UT_HC	UT_HE	MZICC	DZICC	LT_MZICC	LT_DZICC	UT_MZICC	UT_DZICC	Pvalue_ACE_vs_AE	Pvalue_ACE_vs_CE	Pvalue_AE_E	SignificantlyHeritable	pval.adj	SigProbAssoc
Cer_d16_1_24_1H	0.532457	3.03e-14	0.467543	0.218907	3.03e-14	0.323729	0.676271	0.226786	0.658504	0.532457	0.266229	0.341496	0.170843	0.676271	0.383947	1	0.00479199	8.3e-06	1	1.33736e-05	0
Cer_d17_1_24_1H	0.589698	1.42e-15	0.410302	0.275039	1.42e-15	0.284047	0.715953	0.242221	0.583003	0.589698	0.294849	0.416997	0.208579	0.715953	0.418513	1	0.00211514	1.97e-07	1	2.1646e-06	0
Cer_d18_0_22_0H	0.512838	4.38e-16	0.487162	0.177731	4.38e-16	0.344036	0.655964	0.255868	0.671858	0.512838	0.256419	0.328142	0.164158	0.655964	0.386715	1	0.00791443	7.05e-06	1	1.33736e-05	0
Cer_d18_0_23_0H	0.250251	2.49e-16	0.749749	2.7e-12	2.49e-16	0.57154	0.42846	0.302254	0.946892	0.250251	0.125125	0.0531081	0.0266399	0.42846	0.302254	1	0.189468	0.0463701	0	0.0178756	0
Cer_d18_0_24_0H	0.433698	9.96e-17	0.566302	0.0107885	9.96e-17	0.406997	0.593003	0.32271	0.763373	0.433698	0.216849	0.236627	0.118617	0.593003	0.372906	1	0.0447654	0.000261531	1	0.000168947	0
Cer_d18_0_24_1H	0.440997	2.39e-15	0.559003	0.156938	2.39e-15	0.395473	0.604527	2.39e-15	0.760877	0.440997	0.220499	0.239123	0.11966	0.604527	0.33033	1	0.00871335	0.000267686	1	0.000168947	0
Cer_d18_1_16_0H	0.435169	2.2e-17	0.564831	2.08e-12	2.2e-17	0.41251	0.58749	2.36e-12	0.764384	0.435169	0.217584	0.235615	0.124231	0.58749	0.43014	1	0.126195	0.000118449	0	9.13527e-05	0
Cer_d18_1_18_0H	0.507719	0.0296078	0.462673	1.52e-13	2.21e-13	0.33105	0.66895	0.457525	0.642738	0.537327	0.283467	0.357262	0.18642	0.66895	0.48745	0.903045	0.0555719	4.04e-07	0	3.2232e-06	0
Cer_d18_1_22_0H	0.486519	0.027884	0.485597	3.43e-12	3.15e-16	0.346205	0.653795	0.452646	0.678402	0.514403	0.271144	0.321598	0.17077	0.653795	0.470886	0.906621	0.0726928	2.94e-06	0	8.24031e-06	0
Cer_d18_1_23_0H	0.491125	1.34e-13	0.508875	6.74e-05	1.34e-13	0.363228	0.636772	0.383394	0.703377	0.491125	0.245562	0.296623	0.152559	0.636772	0.426238	1	0.0489007	1.95e-05	1	2.29332e-05	0
Cer_d18_1_24_0OH	0.476693	0.0258096	0.497497	1.28e-11	5.79e-14	0.358837	0.641163	0.465879	0.684003	0.502503	0.264156	0.315997	0.165993	0.641163	0.475177	0.918612	0.0855668	2.77e-06	0	8.24031e-06	0
Cer_d18_1_24_1H	0.548244	5.79e-15	0.451756	0.195172	5.79e-15	0.318371	0.681629	0.277998	0.627337	0.548244	0.274122	0.372663	0.186412	0.681629	0.413439	1	0.00642657	8.41e-07	1	3.64387e-06	0
Cer_d18_1_25_0H	0.479735	8.27e-14	0.520265	5.35e-11	2.6e-15	0.372791	0.62721	0.414772	0.72165	0.479735	0.239867	0.278351	0.146311	0.62721	0.433543	1	0.0738714	3.16e-05	0	3.31176e-05	0
Cer_d18_1_25_1H	0.548564	1.72e-14	0.451436	0.074153	4.96e-15	0.320366	0.679634	0.38132	0.631182	0.548564	0.274282	0.368818	0.18816	0.679634	0.456696	1	0.0248241	6.58e-07	1	3.2232e-06	0
Cer_d18_2_22_0H	0.26468	0.108336	0.626984	2.12e-11	1.76e-12	0.451333	0.548667	0.438536	0.838375	0.373016	0.240676	0.161625	0.0984423	0.548667	0.438536	0.665182	0.379975	0.00105894	0	0.000555727	0
Cer_d18_2_23_0H	0.0984336	0.253611	0.647955	1.05e-11	4.11e-11	0.472864	0.522533	0.471567	0.828474	0.352045	0.302828	0.171526	0.110724	0.527135	0.471567	0.326464	0.741241	0.000500246	0	0.00040615	0
Cer_d18_2_24_1H	0.533058	9.47e-16	0.466942	0.169279	9.47e-16	0.328468	0.671532	0.280865	0.64855	0.533058	0.266529	0.35145	0.175811	0.671532	0.406274	1	0.00907909	2.97e-06	1	8.24031e-06	0
Cer_d19_1_22_0H	0.332569	0.150127	0.517304	2.15e-12	1.08e-10	0.362989	0.636563	0.498933	0.727675	0.482696	0.316411	0.272325	0.166395	0.637011	0.49902	0.508059	0.220782	8.7e-06	0	1.422e-05	0
Cer_d19_1_24_0H	0.314055	0.139971	0.545974	1.03e-11	2.05e-12	0.388508	0.611343	0.489058	0.752065	0.454026	0.296998	0.247935	0.148625	0.611491	0.489058	0.557715	0.260827	2.62e-05	0	3.31176e-05	0
Cer_d19_1_24_1H	0.468247	0.0238319	0.507921	6e-13	4.36e-12	0.364021	0.635979	0.451904	0.704763	0.492079	0.257955	0.295237	0.157509	0.635979	0.461484	0.92165	0.0915855	9.25e-06	0	1.33736e-05	0
CE16_0NH4	0.252995	0.0527195	0.694285	5.15e-13	1.31e-11	0.501115	0.498885	0.376517	0.919012	0.305715	0.179217	0.0809884	0.0510007	0.498885	0.376517	0.83276	0.431047	0.018241	0	0.00725098	0
CE16_1NH4	1.43e-14	0.328555	0.671445	1.43e-14	6.57e-12	0.519155	0.410745	0.47233	0.832298	0.328555	0.328555	0.167702	0.140425	0.480845	0.47233	0.0670981	1	0.000563045	0	0.00129439	0
CE17_0NH4	0.0680729	0.163103	0.768824	3.02e-12	4.46e-12	0.549922	0.450078	0.367404	0.956498	0.231176	0.19714	0.0435024	0.0303292	0.450078	0.367404	0.517267	0.836919	0.0492037	0	0.0235909	0
CE17_1NH4	2.03e-14	0.237031	0.762969	2.03e-14	1.51e-10	0.570351	0.424608	0.391441	0.930399	0.237031	0.237031	0.0696009	0.0503237	0.429649	0.391441	0.267334	1	0.0226535	0	0.0162242	0
CE18_0NH4	0.341506	6.28e-15	0.658494	4.92e-14	6.28e-15	0.485008	0.514992	2.5e-12	0.869097	0.341506	0.170753	0.130903	0.0690434	0.514992	0.360503	1	0.169735	0.00585642	0	0.0024701	0
CE18_1NH4	0.0787853	0.290132	0.631083	1.51e-12	3.14e-11	0.455557	0.535148	0.489536	0.80742	0.368917	0.329524	0.19258	0.129679	0.544443	0.489535	0.241337	0.785861	0.00018636	0	0.000223096	0
CE18_2NH4	0.295275	2.34e-15	0.704725	2.07e-10	2.34e-15	0.517826	0.482174	0.326863	0.927155	0.295275	0.147637	0.0728452	0.0399983	0.482174	0.326865	1	0.214804	0.0291917	0	0.0112053	0
CE18_3NH4	0.185128	0.149568	0.665303	2.24e-13	1.9e-13	0.49703	0.502894	0.442747	0.853852	0.334697	0.242133	0.146148	0.0846916	0.50297	0.442747	0.607692	0.562819	0.00162751	0	0.000825996	0
CE20_3NH4	0.312069	1.89e-13	0.687931	2.76e-10	1.89e-13	0.510475	0.489525	0.367669	0.906259	0.312069	0.156034	0.0937413	0.0532796	0.489525	0.367669	1	0.299437	0.0139513	0	0.00543991	0
CE20_4NH4	0.516949	0.0155356	0.467515	4.13e-16	3.31e-11	0.331767	0.668233	0.432352	0.659306	0.532485	0.27401	0.340694	0.179531	0.668233	0.469774	0.946502	0.0526222	1.62e-06	0	6.2094e-06	0
CE20_5NH4	7.27e-14	0.137142	0.862858	7.27e-14	2.28e-15	0.674724	0.325172	0.300348	1	0.137142	0.137142	4.45e-13	3.42e-15	0.325276	0.300348	0.514583	1	0.288329	0	0.164868	0
CE22_5NH4	0.254909	0.0823617	0.662729	3.65e-14	1.79e-11	0.481832	0.518168	0.411804	0.87512	0.337271	0.209816	0.12488	0.0754888	0.518168	0.411804	0.748476	0.412191	0.00422804	0	0.00187928	0
CE22_6NH4	1.8e-13	0.0634463	0.936554	1.8e-13	3.81e-15	0.740407	0.259593	0.231176	1	0.0634463	0.0634463	6.38e-13	4.96e-14	0.259593	0.231176	0.65999	1	0.767822	0	0.570027	0
DG16_0_18_1NH4	0.174402	0.225178	0.60042	3.34e-13	1.76e-11	0.441466	0.555218	0.498539	0.783763	0.39958	0.312379	0.216237	0.12978	0.558534	0.498539	0.406274	0.553464	6.88e-05	0	7.83923e-05	1
DG16_1_18_1NH4	0.386307	5.02e-15	0.613693	1.15e-13	5.02e-15	0.463126	0.536874	0.447383	0.796786	0.386307	0.193154	0.203214	0.104784	0.536874	0.447383	1	0.238935	0.000249323	0	0.000168947	1
DG18_0_18_0NH4	0.389896	2.17e-14	0.610104	1.26e-09	2.17e-14	0.45464	0.54536	0.409326	0.797042	0.389896	0.194948	0.202959	0.102929	0.54536	0.409344	1	0.136431	0.000401082	0	0.000235461	0
DG18_0_18_1NH4	0.544604	1.34e-14	0.455396	0.0985505	1.34e-14	0.329013	0.670987	0.37972	0.618046	0.544604	0.272302	0.381954	0.191292	0.670987	0.45913	1	0.0190658	1.15e-07	1	1.8723e-06	1
DG18_1_18_1NH4	0.46147	1.37e-14	0.53853	0.0410041	3.24e-15	0.393885	0.606115	0.348099	0.716229	0.46147	0.230735	0.283771	0.141963	0.606115	0.402524	1	0.034339	1.74e-05	1	2.10338e-05	1
DG18_1_18_2NH4	0.422105	1.21e-14	0.577895	0.118376	1.21e-14	0.420861	0.579139	0.232823	0.76677	0.422105	0.211052	0.23323	0.1167	0.579139	0.335073	1	0.0144633	0.000176386	1	0.000129346	1
DG18_1_20_3NH4	0.118489	0.277857	0.603654	2.64e-12	1.7e-11	0.441906	0.549988	0.507103	0.780869	0.396346	0.337102	0.219131	0.137528	0.558094	0.507103	0.288764	0.680679	5.31e-05	0	7.71412e-05	0
DG18_1_20_4NH4	0.0461524	0.410683	0.543164	2.86e-11	1.25e-11	0.393915	0.565319	0.573324	0.699419	0.456836	0.433759	0.300581	0.203795	0.606085	0.573324	0.0961962	0.858889	4.39e-07	0	6.2094e-06	1
DG18_1_22_6NH4	0.15462	1.78e-15	0.84538	3.18e-14	1.78e-15	0.653764	0.346236	7.22e-13	1	0.15462	0.0773098	3.45e-14	3.63e-13	0.346236	0.173049	1	0.401303	0.328477	0	0.150234	1
DG20_5_18_2NH4	0.283869	0.073653	0.642478	5.15e-15	5.51e-11	0.475919	0.524081	0.433522	0.842291	0.357522	0.215587	0.157709	0.0891142	0.524081	0.433521	0.79273	0.3669	0.0012701	0	0.000609282	0
GroupCer	0.563508	5.58e-14	0.436492	0.189295	5.58e-14	0.305783	0.694217	0.293517	0.611375	0.563508	0.281754	0.388626	0.194437	0.694217	0.426698	1	0.00709571	5.56e-07	1	3.2232e-06	0
GroupCer181	0.558542	3.63e-14	0.441458	0.160219	2.61e-17	0.310302	0.689698	0.314467	0.616924	0.558542	0.279271	0.383076	0.192069	0.689698	0.432985	1	0.0100623	6.34e-07	1	3.2232e-06	0
GroupPE	0.4639	9.96e-16	0.5361	0.0985909	9.96e-16	0.382782	0.617218	0.277865	0.728135	0.4639	0.23195	0.271865	0.136024	0.617218	0.370985	1	0.0196681	6.81e-05	1	5.95021e-05	0
LPC15_0H	6.51e-16	0.205282	0.794718	6.51e-16	7.2e-13	0.637188	2.96e-11	0.362812	0.963688	0.205282	0.205282	0.0363116	0.028381	0.362812	0.362812	0.194876	1	0.0596029	0	0.05578	0
LPC16_0eH	3.82e-14	0.184124	0.815876	3.82e-14	3.19e-10	0.638574	0.351656	0.343567	0.985666	0.184124	0.184124	0.0143336	0.0110691	0.361426	0.343567	0.246555	1	0.104448	0	0.0851771	0
LPC17_0H	2.82e-14	0.121571	0.878429	2.82e-14	8.72e-14	0.658094	3.15e-11	0.285875	1	0.121571	0.121571	8.96e-14	8.87e-14	0.341906	0.285875	0.624571	1	0.377084	0	0.203741	0
LPC18_1eH	3.52e-17	0.283876	0.716124	3.52e-17	0.0219543	0.566858	0.281782	0.433142	0.88059	0.283876	0.283876	0.11941	0.117852	0.433142	0.433142	0.038368	1	0.0040738	0	0.0134666	0
LPC26_0H	0.055996	0.149773	0.794231	4.23e-13	1.9e-11	0.578092	0.421908	0.348806	0.978441	0.205769	0.177771	0.0215589	0.0146194	0.421908	0.348806	0.563408	0.86616	0.0876	0	0.0409651	0
PC18_2_13_0H	0.154602	0.0411855	0.804212	2.43e-14	4.39e-11	0.618712	0.381288	0.325398	0.997381	0.195788	0.118487	0.00261932	0.0015582	0.381288	0.325398	0.893445	0.660539	0.137536	0	0.0558283	1
PC20_2_18_2H	0.32543	0.0760837	0.598486	2.9e-11	1.02e-11	0.433646	0.566354	0.446796	0.807175	0.401514	0.238799	0.192825	0.111318	0.566354	0.446796	0.76588	0.274449	0.000355401	0	0.000223096	1
PC28_0H	7.41e-15	0.228296	0.771704	2.82e-15	1.61e-11	0.616406	1.3e-13	0.383594	0.939595	0.228296	0.228296	0.0604051	0.0404192	0.383594	0.383594	0.240848	1	0.0300175	0	0.0232923	0
PC29_0H	0.0687098	0.21317	0.71812	4.22e-11	1.6e-10	0.534904	0.464008	0.41814	0.896643	0.28188	0.247525	0.103357	0.0646236	0.465096	0.41814	0.444276	0.829975	0.0074366	0	0.00411688	0
PC30_0eH	6.5e-14	0.207455	0.792545	6.5e-14	6.89e-13	0.618794	0.370667	0.364781	0.961421	0.207455	0.207455	0.0385786	0.0278609	0.381206	0.364781	0.247519	1	0.0560549	0	0.0432509	0
PC30_1eH	0.183257	0.15391	0.662833	7.57e-12	5.35e-12	0.479646	0.520354	0.433797	0.863919	0.337167	0.245538	0.136081	0.0858092	0.520354	0.433797	0.548646	0.552925	0.00244397	0	0.00126599	0
PC30_1H	3.71e-14	0.133866	0.866134	7.79e-17	2.26e-15	0.702691	0.304048	0.297309	1	0.133866	0.133866	3.98e-15	3.4e-15	0.297309	0.297309	0.472533	1	0.305926	0	0.186865	0
PC31_0H	0.154583	0.0768671	0.76855	4e-11	2.18e-11	0.579784	0.420216	0.353842	0.964354	0.23145	0.154159	0.0356463	0.0211355	0.420216	0.353842	0.788518	0.645177	0.0620005	0	0.0250532	0
PC32_0eH	4.27e-13	0.214196	0.785804	4.27e-13	2.06e-09	0.580195	0.41878	0.37088	0.95438	0.214196	0.214196	0.0456205	0.0324688	0.419805	0.37088	0.349507	1	0.046132	0	0.028135	0
PC32_0H	0.107529	5.08e-15	0.892471	5.78e-12	5.08e-15	0.692037	0.307963	0.219067	1	0.107529	0.0537645	5.78e-12	1.51e-11	0.307963	0.219067	1	0.474943	0.599441	0	0.32399	0
PC32_1eH	0.0844763	1.32e-13	0.915524	5.43e-13	1.32e-13	0.716591	0.283409	0.221428	1	0.0844763	0.0422381	5.52e-13	3.02e-12	0.283409	0.221428	1	0.64862	0.723389	0	0.430039	0
PC32_2H	0.149443	0.0591899	0.791367	1.03e-12	8.64e-12	0.605932	0.394068	0.338145	0.983697	0.208633	0.133911	0.0163035	0.00943546	0.394068	0.338144	0.848242	0.672297	0.100402	0	0.0405963	0
PC33_1H	0.228452	0.156664	0.614884	3.42e-11	7.66e-18	0.453578	0.546092	0.47331	0.805509	0.385116	0.27089	0.194491	0.112953	0.546422	0.47331	0.571037	0.45108	0.000224481	0	0.000168947	0
PC33_2H	0.0370933	0.157063	0.805843	5.8e-12	5.74e-11	0.621846	0.378154	0.347421	0.980818	0.194157	0.17561	0.019182	0.0112194	0.378154	0.347421	0.630397	0.918222	0.0928326	0	0.0410808	0
PC34_1H	0.0859163	2.24e-13	0.914084	2.13e-13	2.24e-13	0.715946	0.284054	0.207966	1	0.0859163	0.0429582	3.98e-13	2.05e-12	0.284054	0.207966	1	0.537656	0.711803	0	0.420258	0
PC34_2eH	1.12e-14	0.105403	0.894597	1.12e-14	6.38e-12	0.723091	0.272167	0.270766	1	0.105403	0.105403	6.2e-12	6.38e-12	0.276909	0.270766	0.446816	1	0.481062	0	0.357447	0
PC34_3H	0.129587	5.14e-16	0.870413	5.17e-16	5.14e-16	0.673904	0.326096	0.247576	1	0.129587	0.0647937	1.44e-14	2.49e-13	0.326096	0.247576	1	0.511539	0.469795	0	0.232748	0
PC34_4H	5.41e-15	0.298371	0.701629	5.41e-15	8.13e-11	0.554082	0.349389	0.445918	0.865007	0.298371	0.298371	0.134993	0.11352	0.445918	0.445918	0.0650521	1	0.00222672	0	0.00486099	0
PC35_1H	0.253012	0.142591	0.604396	2.43e-15	2.85e-11	0.43781	0.562147	0.466621	0.805804	0.395604	0.269098	0.194196	0.116532	0.56219	0.466621	0.576295	0.39072	0.000251406	0	0.000178886	0
PC35_3H	0.248169	8.8e-15	0.751831	1.03e-10	8.8e-15	0.571882	0.428118	1.62e-12	0.95643	0.248169	0.124085	0.0435701	0.0238801	0.428118	0.336384	1	0.373981	0.0541302	0	0.0209448	0
PC35_4H	0.193091	0.137343	0.669566	1.77e-11	8.74e-13	0.487182	0.512818	0.426204	0.87132	0.330434	0.233889	0.12868	0.0797203	0.512818	0.426204	0.59557	0.53229	0.00329585	0	0.00160743	0
PC35_5H	2.32e-14	0.139073	0.860927	2.32e-14	1.27e-12	0.697863	0.306214	0.302137	1	0.139073	0.139073	1.09e-12	1.28e-12	0.302137	0.302137	0.404771	1	0.278244	0	0.186263	0
PC36_1eH	0.354764	9.26e-16	0.645236	9.45e-11	9.26e-16	0.457448	0.542552	8.4e-12	0.873506	0.354764	0.177382	0.126494	0.0645862	0.542552	0.319901	1	0.0909089	0.0107273	0	0.00439886	0
PC36_2H	0.33046	2.25e-13	0.66954	1.29e-10	2.25e-13	0.495055	0.504945	0.341237	0.874144	0.33046	0.16523	0.125857	0.0638783	0.504945	0.342514	1	0.140456	0.00755259	0	0.00313434	0
PC36_3H	0.286688	0.0156132	0.697699	3.36e-12	1.82e-10	0.521416	0.478584	0.378713	0.908606	0.302301	0.158957	0.0913943	0.0520933	0.478584	0.378713	0.954867	0.377047	0.0137463	0	0.00539731	0
PC36_5eH	0.252422	0.0902288	0.657349	3.7e-14	3.63e-13	0.493347	0.506653	0.437183	0.848512	0.342651	0.21644	0.151488	0.0841527	0.506653	0.437183	0.765869	0.44091	0.00147091	0	0.000695417	0
PC36_5H	0.0665941	2.65e-14	0.933406	8.13e-13	2.65e-14	0.74095	0.25905	0.213979	1	0.0665941	0.0332971	9.72e-14	1.61e-12	0.25905	0.213979	1	0.718456	0.803978	0	0.517617	0
PC36_6H	0.219733	3.85e-13	0.780267	8.02e-10	3.85e-13	0.599544	0.400456	0.322134	0.980361	0.219733	0.109866	0.0196391	0.0107236	0.400456	0.322134	1	0.427585	0.0951164	0	0.0383145	0
PC37_1H	1.2e-15	5.88e-14	1	1.2e-15	5.88e-14	0.808053	0.191947	0.150738	1	6e-14	5.94e-14	6e-14	5.94e-14	0.191947	0.150738	1	1	1	0	1	0
PC37_3H	0.413345	6.3e-15	0.586655	0.129475	6.3e-15	0.423028	0.576972	0.204848	0.783371	0.413345	0.206672	0.216629	0.108406	0.576972	0.32023	1	0.0119439	0.000421346	1	0.0002449	0
PC37_4H	0.281044	1.83e-15	0.718956	1.63e-12	1.83e-15	0.524337	0.475663	0.246578	0.93922	0.281044	0.140522	0.0607797	0.0304974	0.475663	0.270011	1	0.094429	0.0449963	0	0.0174778	0
PC37_5eH	1.52e-14	0.240422	0.759578	1.52e-14	7.5e-11	0.605519	0.390421	0.394481	0.926821	0.240422	0.240422	0.0731791	0.0459006	0.394481	0.394481	0.289299	1	0.0202438	0	0.0136967	0
PC37_6H	3.83e-15	8.96e-15	1	3.83e-15	5.11e-16	0.82297	0.17703	0.156455	1	1.28e-14	1.09e-14	1.28e-14	1.09e-14	0.17703	0.156455	1	1	1	0	1	0
PC38_4eH	0.0584057	3.6e-15	0.941594	8.31e-13	3.6e-15	0.726027	0.273973	5.4e-13	1	0.0584057	0.0292028	2.25e-12	4.44e-12	0.273973	0.166895	1	0.60183	0.872736	0	0.606952	0
PC38_5eH	0.189584	0.0851414	0.725275	1.98e-14	3.19e-12	0.541247	0.458753	0.383112	0.924884	0.274725	0.179933	0.0751159	0.0444733	0.458753	0.383112	0.761213	0.562648	0.0204606	0	0.00824255	0
PC38_5H	5.9e-14	0.375139	0.624861	5.9e-14	1.6e-10	0.487409	0.467776	0.512591	0.781111	0.375139	0.375139	0.218889	0.1622	0.512591	0.512591	0.0769515	1	4.85e-05	0	0.000163606	0
PC38_6eH	4.36e-16	0.326228	0.673772	4.36e-16	3.72e-11	0.528955	0.369701	0.470303	0.834832	0.326228	0.326228	0.165168	0.140391	0.471044	0.470302	0.0561298	1	0.000629641	0	0.00164339	0
PC38_7eH	0.215663	2.83e-14	0.784337	9.42e-11	2.83e-14	0.600122	0.399878	0.316795	0.988094	0.215663	0.107831	0.0119064	0.00666931	0.399878	0.316795	1	0.441382	0.112992	0	0.0446939	0
PC38_7H	0.219665	1.5e-14	0.780335	1.05e-08	1.44e-16	0.597782	0.402218	0.310188	0.981603	0.219665	0.109832	0.0183968	0.00978554	0.402218	0.310188	1	0.35069	0.0992236	0	0.0396094	0
PC38_8H	5.81e-14	0.265074	0.734926	5.81e-14	1.59e-11	0.580488	0.383041	0.416481	0.900682	0.265074	0.265074	0.0993184	0.0714467	0.419512	0.416481	0.143279	1	0.00846364	0	0.00936036	0
PC39_3H	0.387259	2.02e-14	0.612741	8.05e-12	2.02e-14	0.456449	0.543551	0.406873	0.797804	0.387259	0.193629	0.199297	0.101179	0.543551	0.406889	1	0.138167	0.000469027	0	0.000260989	0
PC39_4H	0.255319	0.152608	0.592073	2.34e-13	7e-15	0.424634	0.575218	0.472384	0.796886	0.407927	0.280267	0.203114	0.124648	0.575366	0.472384	0.535004	0.378798	0.000169939	0	0.000147251	0
PC39_5H	2.28e-14	0.227444	0.772556	2.28e-14	1.68e-14	0.617172	0.241039	0.382828	0.94049	0.227444	0.227444	0.0595095	0.0592591	0.382828	0.382828	0.0583889	1	0.0308337	0	0.0761201	0
PC40_4eH	0.0985751	0.215306	0.686119	7.05e-12	4.13e-10	0.483577	0.515696	0.432091	0.877456	0.313881	0.264594	0.122544	0.0865631	0.516423	0.432091	0.371849	0.752737	0.00374273	0	0.0023607	0
PC40_5eH	3.33e-15	0.122714	0.877286	3.33e-15	2.27e-15	0.675407	0.324501	0.28694	1	0.122714	0.122714	2.45e-15	3.4e-15	0.324593	0.28694	0.404537	1	0.37015	0	0.269142	0
PC40_5H	0.196174	7.56e-14	0.803826	3.29e-13	7.56e-14	0.612613	0.387387	0.287805	1	0.196174	0.0980869	3.31e-13	2.56e-13	0.387387	0.287805	1	0.37879	0.180081	0	0.0741944	0
PC40_6eH	0.0205989	0.153677	0.825724	5.09e-10	5.82e-12	0.632165	0.367835	0.331091	0.999589	0.174276	0.163977	0.000411499	0.00030876	0.367835	0.331091	0.612146	0.95283	0.144349	0	0.0668922	0
PC40_6H	0.123618	0.0891106	0.787272	8.56e-12	4.22e-12	0.589748	0.410252	0.341506	0.981822	0.212728	0.150919	0.0181776	0.0112053	0.410252	0.341506	0.747617	0.711491	0.0957788	0	0.0401637	0
PC40_7eH	0.0574335	0.228981	0.713585	8.04e-12	1.64e-13	0.520578	0.477841	0.422334	0.892154	0.286415	0.257698	0.107846	0.0718877	0.479422	0.422334	0.375445	0.854179	0.00631	0	0.00386659	0
PC40_8eH	0.314572	4.61e-12	0.685428	1.02e-10	4.61e-12	0.502997	0.497003	0.358715	0.913282	0.314572	0.157286	0.0867179	0.0507139	0.497003	0.358715	1	0.286094	0.0176108	0	0.00684914	0
PC40_9H	1.91e-14	0.173453	0.826547	2.07e-15	6.1e-15	0.66619	1.31e-11	0.33381	0.996688	0.173453	0.173453	0.00331167	0.00233228	0.33381	0.33381	0.28336	1	0.135215	0	0.103559	0
PC42_10H	0.405891	1.77e-13	0.594109	9.67e-12	1.77e-13	0.435147	0.564853	0.405229	0.796198	0.405891	0.202946	0.203802	0.106879	0.564853	0.406484	1	0.133584	0.00046048	0	0.000258944	0
PC42_4eH	0.369167	1.65e-17	0.630833	0.0524076	1.65e-17	0.452886	0.547114	0.220188	0.841665	0.369167	0.184583	0.158335	0.0792706	0.547114	0.303644	1	0.0295106	0.00369653	1	0.00157548	0
PC42_4H	0.123321	4.09e-15	0.876679	2.62e-15	4.09e-15	0.668627	0.331373	0.230084	1	0.123321	0.0616606	5.1e-14	4.16e-15	0.331373	0.230084	1	0.47705	0.542257	0	0.281643	0
PC42_5eH	1.78e-16	0.158817	0.841183	1.78e-16	2.94e-13	0.679629	0.334798	0.320371	1	0.158817	0.158817	2.39e-12	2.37e-12	0.320371	0.320371	0.285722	1	0.187629	0	0.151453	0
PC42_8H	0.0692601	0.0883219	0.842418	6.98e-11	1.28e-12	0.646165	0.353835	0.306169	1	0.157582	0.122952	1.87e-12	3.72e-15	0.353835	0.306169	0.766992	0.842586	0.247117	0	0.112685	0
PC42_9H	6.36e-15	0.145129	0.854871	3.54e-15	1.95e-12	0.692257	0.320735	0.307743	1	0.145129	0.145129	2.18e-15	2e-12	0.307743	0.307743	0.456745	1	0.247998	0	0.150137	0
PC44_5eH	6.06e-13	0.27561	0.72439	6.06e-13	3.29e-11	0.540357	0.449672	0.42583	0.889439	0.27561	0.27561	0.110561	0.0784217	0.459643	0.42583	0.222025	1	0.00565879	0	0.00480304	0
PE16_0_20_4H	0.183058	0.271148	0.545794	5.62e-12	4.12e-12	0.391469	0.599224	0.536048	0.730632	0.454206	0.362677	0.269368	0.171493	0.608531	0.536048	0.260479	0.49689	4.19e-06	0	1.33736e-05	1
PE16_0p_18_2H	7.28e-12	0.181893	0.818107	7.28e-12	1.37e-10	0.616244	0.383756	0.34153	0.987974	0.181893	0.181893	0.0120261	0.00779489	0.383756	0.34153	0.506471	1	0.11039	0	0.05578	0
PE18_0p_18_1H	0.286895	1.2e-14	0.713105	1.34e-09	1.2e-14	0.536138	0.463862	0.356269	0.922112	0.286895	0.143448	0.0778877	0.0428381	0.463862	0.356269	1	0.311977	0.0221589	0	0.0084494	0
PE18_0p_18_2H	0.285806	2.25e-14	0.714194	9.33e-14	2.25e-14	0.541868	0.458132	0.335768	0.908268	0.285806	0.142903	0.0917323	0.0459509	0.458132	0.335768	1	0.187287	0.0170296	0	0.00664303	0
PE18_0p_22_6H	0.326704	2.02e-14	0.673296	0.00210726	2.87e-17	0.490018	0.509982	0.228561	0.884824	0.326704	0.163352	0.115176	0.0576895	0.509982	0.285979	1	0.0481019	0.011599	1	0.00472405	0
PI16_0_20_4NH4	0.196394	0.0856973	0.717909	1.28e-12	3.47e-13	0.532178	0.467822	0.385477	0.920537	0.282091	0.183894	0.0794626	0.0476412	0.467822	0.385477	0.753062	0.54346	0.0180051	0	0.00731857	0
PI18_0_18_1NH4	0.104841	0.155234	0.739925	6e-13	4.68e-11	0.554258	0.445742	0.391477	0.925778	0.260075	0.207655	0.0742218	0.0450805	0.445742	0.391477	0.585556	0.749337	0.0200083	0	0.00878905	0
PI18_0_18_2NH4	0.345899	6.69e-14	0.654101	1.87e-11	6.69e-14	0.490748	0.509252	0.367909	0.84343	0.345899	0.17295	0.15657	0.0784051	0.509252	0.368032	1	0.131799	0.00233691	0	0.00102923	0
PI18_0_20_3NH4	0.267494	1.35e-15	0.732506	4.96e-13	3.37e-17	0.55454	0.44546	0.314275	0.931599	0.267494	0.133747	0.0684013	0.034289	0.44546	0.314275	1	0.187253	0.0326703	0	0.012632	0
PI18_0_20_4NH4	2.72e-17	0.202747	0.797253	2.72e-17	1.36e-12	0.639486	0.299476	0.360514	0.96633	0.202747	0.202747	0.03367	0.0274189	0.360514	0.360514	0.133995	1	0.0639684	0	0.0816183	0
PI18_0_22_6NH4	0.225347	5.79e-16	0.774653	1.05e-10	5.79e-16	0.586824	0.413176	0.265205	0.980166	0.225347	0.112674	0.019834	0.0100087	0.413176	0.265704	1	0.178105	0.0991827	0	0.0396094	0
SMd18_1_18_3H	0.187468	0.227609	0.584924	8.97e-12	3.15e-12	0.421293	0.574954	0.501457	0.776153	0.415076	0.321343	0.223847	0.141221	0.578706	0.501457	0.356737	0.508082	4.94e-05	0	6.5175e-05	0
SMd18_1_24_3H	0.26022	0.204958	0.534822	5.91e-13	8.29e-11	0.380618	0.616395	0.518475	0.732209	0.465178	0.335068	0.267791	0.165782	0.619383	0.518475	0.385716	0.337448	6.66e-06	0	1.33736e-05	0
SMd18_2_18_3H	6.41e-15	0.219117	0.780883	6.41e-15	7.98e-11	0.624676	0.319626	0.375324	0.949228	0.219117	0.219117	0.050772	0.0428173	0.375324	0.375324	0.118393	1	0.0398433	0	0.0547854	0
SMd18_2_24_3H	0.0332433	0.310892	0.655864	5.13e-12	1.98e-12	0.485097	0.504217	0.479936	0.822219	0.344136	0.327514	0.177781	0.11444	0.514902	0.479936	0.250634	0.911775	0.000359954	0	0.000353609	0
SMd31_1H	1.79e-15	0.260029	0.739971	9.75e-16	2.95e-11	0.55841	8.88e-13	0.411993	0.90605	0.260029	0.260029	0.0939505	0.0683086	0.441589	0.411993	0.211115	1	0.0101975	0	0.00845161	0
SMd32_2H	0.184907	0.1645	0.650593	2.98e-12	2.85e-11	0.464304	0.53568	0.440246	0.855385	0.349407	0.256954	0.144615	0.0942073	0.535695	0.440246	0.503552	0.544279	0.00175533	0	0.000979603	0
SMd33_2H	2.88e-16	0.174051	0.825949	2.88e-16	5.88e-11	0.665643	0.308913	0.334357	0.996072	0.174051	0.174051	0.00392759	0.00392759	0.334357	0.334357	0.201325	1	0.133333	0	0.135898	0
SMd34_1H	0.395307	2.2e-12	0.604693	4.55e-11	7.94e-14	0.442698	0.557302	0.412571	0.818511	0.395307	0.197653	0.181489	0.0999056	0.557302	0.412571	1	0.188654	0.000820641	0	0.000407705	0
SMd34_5H	7.8e-15	0.160458	0.839542	1.75e-15	6.29e-13	0.678119	0.273443	0.321881	1	0.160458	0.160458	1.08e-11	1.08e-11	0.321881	0.321881	0.192117	1	0.181137	0	0.203741	0
SMd36_1H	0.480766	1.68e-13	0.519234	4.89e-09	5.33e-15	0.372917	0.627083	0.425373	0.720083	0.480766	0.240383	0.279918	0.147708	0.627083	0.440019	1	0.0803454	2.56e-05	0	2.86375e-05	0
SMd36_2H	0.288514	0.117082	0.594404	9.29e-13	3.26e-11	0.427552	0.572448	0.460396	0.802198	0.405596	0.261339	0.197801	0.118213	0.572448	0.460396	0.638778	0.325347	0.000245636	0	0.000170179	0
SMd37_1H	2.44e-13	0.313477	0.686523	2.44e-13	1.81e-09	0.501303	0.48637	0.459168	0.848682	0.313477	0.313477	0.151318	0.106217	0.498697	0.459168	0.202866	1	0.00114177	0	0.00111018	0
SMd37_2H	5.64e-13	0.315315	0.684685	1.14e-13	2.84e-09	0.49742	0.488732	0.460776	0.846689	0.315315	0.315315	0.153311	0.110696	0.502579	0.460776	0.183997	1	0.00104978	0	0.00110499	0
SMd38_1H	0.423233	0.00353506	0.573232	2.18e-11	9.67e-12	0.415925	0.584075	0.42414	0.785957	0.426768	0.215152	0.214043	0.117156	0.584075	0.425119	0.988711	0.152524	0.000262439	0	0.000168947	0
SMd38_2H	0.283869	0.0583925	0.657738	8.78e-12	2.98e-11	0.476153	0.523847	0.402848	0.877951	0.342262	0.200327	0.122049	0.0739216	0.523847	0.402848	0.816688	0.36217	0.00497646	0	0.00216549	0
SMd39_1H	0.264703	0.11327	0.622027	2e-13	1.71e-13	0.447237	0.552763	0.442761	0.832984	0.377973	0.245622	0.167016	0.10189	0.552763	0.442761	0.650189	0.378154	0.000848762	0	0.000456975	0
SMd39_2H	1.39e-12	0.333626	0.666374	1.39e-12	1.11e-11	0.481682	0.498513	0.476742	0.826768	0.333626	0.333626	0.173232	0.128523	0.518318	0.476742	0.147342	1	0.000439809	0	0.000597647	0
SMd40_3H	0.00827073	0.172853	0.818876	8.4e-10	3.82e-14	0.615879	0.384121	0.339172	0.990614	0.181124	0.176989	0.00938575	0.00605025	0.384121	0.339172	0.538016	0.98036	0.117509	0	0.0571087	0
SMd41_1H	0.36452	0.0270944	0.608385	1.47e-13	1.32e-10	0.441619	0.558381	0.419193	0.826613	0.391615	0.209355	0.173386	0.0990897	0.558381	0.419193	0.91458	0.229098	0.000951535	0	0.000460723	0
SMd42_3H	0.0447636	0.287374	0.667863	2.36e-11	8.17e-12	0.49025	0.502201	0.466539	0.838564	0.332137	0.309755	0.161436	0.105933	0.50975	0.466539	0.27426	0.881946	0.000748438	0	0.000620165	0
SMd42_4H	0.0939558	0.169168	0.736876	1.04e-11	6.85e-12	0.546077	0.45392	0.394613	0.922865	0.263124	0.216146	0.0771347	0.0484675	0.453923	0.394613	0.534848	0.770812	0.0181747	0	0.00844903	0
SMd43_3H	0.126981	0.215203	0.657816	1.78e-11	7.2e-11	0.478975	0.519356	0.455248	0.84573	0.342184	0.278693	0.15427	0.0987272	0.521025	0.455248	0.40391	0.674721	0.00108781	0	0.000695417	0
SMd44_2H	0.251928	9.9e-14	0.748072	4.65e-11	9.9e-14	0.553632	0.446368	0.32645	0.974183	0.251928	0.125964	0.0258172	0.0157732	0.446368	0.32645	1	0.417593	0.0825293	0	0.0326752	0
SMd44_3H	0.387474	4.24e-12	0.612526	3.1e-12	4.24e-12	0.446192	0.553808	0.364658	0.8169	0.387474	0.193737	0.1831	0.0937951	0.553808	0.371615	1	0.103268	0.00132829	0	0.00061019	0
SMd44_4H	0.245011	0.149843	0.605146	5.19e-13	3.93e-11	0.439087	0.560789	0.469232	0.804795	0.394854	0.272349	0.195205	0.117176	0.560913	0.469232	0.559373	0.406032	0.000233432	0	0.000170179	0
SMd44_5H	0.163633	0.136813	0.699554	1.37e-15	9.98e-16	0.515326	0.484674	0.410547	0.895776	0.300446	0.218629	0.104224	0.0638412	0.484674	0.410547	0.611754	0.606123	0.0076981	0	0.0036548	0
SMd44_6H	1.14e-14	0.278636	0.721364	3.74e-16	6.59e-13	0.550896	0.433816	0.42851	0.886202	0.278636	0.278636	0.113798	0.0788103	0.42851	0.42851	0.201041	1	0.00502382	0	0.0046579	0
TG15_0_16_0_16_0NH4	0.221032	1.51e-13	0.778968	6.88e-13	1.51e-13	0.600415	0.399585	0.265949	0.972604	0.221032	0.110516	0.027396	0.0137794	0.399585	0.266049	1	0.160303	0.0819892	0	0.0326044	1
TG15_0_16_0_18_1NH4	0.256373	0.110768	0.632859	7.85e-11	7.62e-11	0.472528	0.527472	0.456726	0.822301	0.367141	0.238954	0.177699	0.0990958	0.527472	0.456726	0.709704	0.421767	0.000500544	0	0.00028685	1
TG16_0_14_0_16_0NH4	0.295318	5.42e-13	0.704682	6.1e-12	5.42e-13	0.53458	0.46542	0.318518	0.896227	0.295318	0.147659	0.103773	0.051969	0.46542	0.319337	1	0.122414	0.0116794	0	0.00472662	1
TG16_0_14_0_18_1NH4	0.357718	9.62e-14	0.642282	2.11e-16	9.62e-14	0.482207	0.517793	0.371502	0.828313	0.357718	0.178859	0.171687	0.0859239	0.517793	0.372292	1	0.112825	0.00129911	0	0.000607356	1
TG16_0_16_0_16_0NH4	0.246208	3.1e-15	0.753792	1.33e-10	3.1e-15	0.575346	0.424654	0.288917	0.950374	0.246208	0.123104	0.0496263	0.0248981	0.424654	0.288922	1	0.163762	0.0500702	0	0.0193884	1
TG16_0_16_0_18_1NH4	0.234865	0.179383	0.585752	1.34e-13	9.63e-13	0.432712	0.566012	0.499671	0.770123	0.414248	0.296816	0.229877	0.131596	0.567288	0.499671	0.524916	0.431241	4.1e-05	0	4.81716e-05	0
TG16_0_16_0_24_1NH4	0.44472	3.07e-13	0.55528	0.0276602	3.07e-13	0.402061	0.597939	0.329272	0.743982	0.44472	0.22236	0.256018	0.128099	0.597939	0.383258	1	0.038701	9.41e-05	1	7.71412e-05	1
TG16_0_16_1_18_1NH4	0.338051	1.27e-14	0.661949	5.07e-09	9.42e-16	0.497871	0.502129	3.41e-11	0.859266	0.338051	0.169025	0.140734	0.0740714	0.502129	0.395554	1	0.244447	0.00318745	0	0.00136532	1
TG16_0_17_0_18_1NH4	0.216518	0.168691	0.614791	6.59e-15	1.41e-11	0.452602	0.546834	0.475516	0.805219	0.385209	0.27695	0.194781	0.11442	0.547398	0.475516	0.537876	0.472912	0.000214786	0	0.000168947	0
TG16_0_18_1_18_1NH4	0.273742	0.175198	0.551061	2.21e-12	2.9e-15	0.401366	0.597264	0.512338	0.739184	0.448939	0.312068	0.260816	0.150824	0.598635	0.512338	0.504162	0.333079	9.98e-06	0	1.5879e-05	0
TG16_0_18_1_18_2NH4	0.199066	0.247055	0.553879	1.45e-12	1.77e-11	0.403102	0.590857	0.530167	0.735912	0.446121	0.346588	0.264088	0.159587	0.596898	0.530167	0.338947	0.473192	5.92e-06	0	1.33736e-05	0
TG16_0_18_1_18_3NH4	0.0405677	0.297651	0.661781	2.51e-11	1.49e-12	0.496978	0.495001	0.4747	0.828605	0.338219	0.317935	0.171395	0.10418	0.503022	0.4747	0.315505	0.897395	0.000481427	0	0.00040358	0
TG16_0_18_1_22_6NH4	0.121597	0.296843	0.58156	2.8e-12	1.09e-10	0.426089	0.563143	0.52627	0.755453	0.41844	0.357641	0.244547	0.151982	0.573911	0.52627	0.261383	0.667343	1.39e-05	0	2.86375e-05	0
TG16_0_18_1_23_0NH4	0.122028	1.25e-14	0.877972	1.92e-12	1.25e-14	0.67882	0.32118	0.192983	1	0.122028	0.0610138	1.58e-12	2.11e-12	0.32118	0.193219	1	0.308454	0.510238	0	0.2603	1
TG16_0_18_1_23_1NH4	0.345646	3.34e-14	0.654354	0.00197766	3.34e-14	0.488934	0.511066	0.274147	0.844802	0.345646	0.172823	0.155198	0.0776821	0.511066	0.314727	1	0.0481567	0.00242326	1	0.00106085	1
TG16_0_18_2_22_6NH4	0.0309017	0.383009	0.586089	5.03e-11	1.29e-13	0.428818	0.543761	0.540218	0.744499	0.413911	0.39846	0.255501	0.169225	0.571182	0.540218	0.138425	0.910899	6.68e-06	0	2.29332e-05	0
TG16_0_20_4_22_6NH4	0.307895	1.1e-14	0.692105	3.93e-10	1.1e-14	0.521287	0.478713	0.315866	0.885997	0.307895	0.153948	0.114003	0.0570865	0.478713	0.319223	1	0.107076	0.00911181	0	0.00378879	1
TG16_0_20_5_22_6NH4	0.351682	0.0260601	0.622258	5.8e-10	1.19e-11	0.466838	0.533162	0.443832	0.812446	0.377742	0.201901	0.187554	0.0996376	0.533162	0.443832	0.932268	0.281191	0.000438826	0	0.000250331	0
TG16_0_22_6_22_6NH4	0.24935	9.52e-16	0.75065	2.49e-12	9.52e-16	0.576138	0.423862	0.286289	0.942437	0.24935	0.124675	0.0575629	0.0288624	0.423862	0.286539	1	0.14045	0.0399071	0	0.0154435	1
TG16_1_12_0_18_1NH4	0.310721	1.67e-14	0.689279	1.73e-12	1.67e-14	0.523038	0.476962	0.329943	0.877538	0.310721	0.155361	0.122462	0.0613115	0.476962	0.33103	1	0.112055	0.00637683	0	0.00264746	1
TG16_1_14_0_18_1NH4	0.367783	1.28e-14	0.632217	3.55e-12	1.89e-18	0.470182	0.529818	0.306334	0.821427	0.367783	0.183892	0.178573	0.0893699	0.529818	0.338369	1	0.0539523	0.0011287	0	0.000543718	1
TG16_1_16_1_16_1NH4	0.335166	1.03e-15	0.664834	1.51e-11	1.03e-15	0.49796	0.50204	0.28753	0.856141	0.335166	0.167583	0.143859	0.0720129	0.50204	0.314868	1	0.0599338	0.00353824	0	0.00151523	1
TG16_1_16_1_18_2NH4	0.462655	0.0174191	0.519926	1.31e-10	8.08e-12	0.38074	0.61926	0.475398	0.701019	0.480074	0.248747	0.298981	0.155163	0.61926	0.477121	0.949572	0.111376	4.48e-06	0	1.10916e-05	0
TG16_1_18_1_22_5NH4	2.73e-14	0.411667	0.588333	2.73e-14	0.0992126	0.456256	0.325132	0.543744	0.740361	0.411667	0.411667	0.259639	0.23649	0.543744	0.543744	0.0190652	1	5.22e-06	0	6.91653e-05	0
TG16_1_18_2_18_2NH4	0.108476	0.297017	0.594507	5.68e-10	1.73e-10	0.434412	0.55484	0.517038	0.769103	0.405493	0.351255	0.230897	0.146319	0.565588	0.517038	0.252686	0.702559	2.83e-05	0	4.93487e-05	0
TG17_0_18_1_18_1NH4	0.323194	0.132401	0.544406	6.33e-11	5.74e-13	0.400049	0.59962	0.510673	0.726694	0.455594	0.293998	0.273306	0.150151	0.599951	0.510673	0.636137	0.266487	6.43e-06	0	1.33736e-05	0
TG18_0_16_0_16_0NH4	0.198668	0.211801	0.589531	7.83e-13	2.73e-10	0.437177	0.560093	0.506761	0.769425	0.410469	0.311135	0.230575	0.132887	0.562823	0.506761	0.46245	0.508275	3.49e-05	0	4.50878e-05	0
TG18_0_16_0_17_0NH4	0.330415	0.0387802	0.630805	1.45e-11	2.81e-10	0.473931	0.526069	0.443335	0.820737	0.369195	0.203987	0.179263	0.095856	0.526069	0.443335	0.900237	0.314837	0.000573747	0	0.000296798	0
TG18_0_16_0_18_0NH4	0.0958649	1.46e-15	0.904135	1.83e-12	1.46e-15	0.714616	0.285384	0.22207	1	0.0958649	0.0479324	1.83e-12	1.49e-12	0.285384	0.22207	1	0.527449	0.631047	0	0.34906	0
TG18_0_16_0_18_1NH4	0.275747	0.122005	0.602249	1.45e-12	2.58e-11	0.450533	0.549402	0.483447	0.784887	0.397751	0.259878	0.215113	0.117498	0.549467	0.483447	0.695907	0.390113	9.33e-05	0	7.95962e-05	1
TG18_0_17_0_18_0NH4	0.287099	1.15e-14	0.712901	0.0106108	1.15e-14	0.532978	0.467022	0.199221	0.913219	0.287099	0.143549	0.0867808	0.043479	0.467022	0.258188	1	0.0438657	0.0203091	1	0.00786572	1
TG18_0_17_0_18_1NH4	0.179222	0.118518	0.702261	2.92e-13	1.1e-12	0.529614	0.470386	0.413242	0.891568	0.297739	0.208128	0.108432	0.0619962	0.470386	0.413242	0.69617	0.591758	0.00668249	0	0.00300331	0
TG18_0_18_0_18_0NH4	0.42645	8.76e-15	0.57355	0.142355	8.76e-15	0.414546	0.585454	0.209905	0.765642	0.42645	0.213225	0.234358	0.117267	0.585454	0.328418	1	0.0103108	0.000194525	1	0.000141015	1
TG18_0_18_0_18_1NH4	0.20933	5.11e-18	0.79067	5.33e-17	5.11e-18	0.593867	0.406133	0.23102	1	0.20933	0.104665	4.48e-15	1.33e-13	0.406133	0.237359	1	0.159531	0.155738	0	0.0631118	1
TG18_1_12_0_14_0NH4	0.248513	4.05e-15	0.751487	1.11e-11	4.05e-15	0.580312	0.419688	0.329838	0.940234	0.248513	0.124256	0.059766	0.0299618	0.419688	0.329839	1	0.258826	0.0370589	0	0.0142932	1
TG18_1_17_1_18_2NH4	0.261268	0.159732	0.579	1.71e-12	6.08e-12	0.42451	0.574868	0.494378	0.768585	0.421	0.290366	0.231415	0.133241	0.57549	0.494378	0.555035	0.37277	4.28e-05	0	4.81716e-05	0
TG18_1_17_1_20_4NH4	0.122693	0.211558	0.66575	1.63e-10	2.01e-10	0.500853	0.497364	0.457636	0.84424	0.33425	0.272904	0.15576	0.0908465	0.499148	0.457636	0.486114	0.704793	0.00100715	0	0.000605457	1
TG18_1_17_1_22_6NH4	0.307715	5.25e-15	0.692285	1.88e-13	5.25e-15	0.51778	0.48222	0.237208	0.889343	0.307715	0.153858	0.110657	0.0554155	0.48222	0.281436	1	0.0509796	0.0103399	0	0.00425584	1
TG18_1_18_1_18_1NH4	0.120028	0.289436	0.590536	7.66e-12	5.88e-11	0.432468	0.557798	0.518519	0.765808	0.409464	0.34945	0.234192	0.146243	0.567532	0.518519	0.270949	0.673349	2.43e-05	0	4.49115e-05	0
TG18_1_18_1_18_2NH4	0.403124	9.56e-15	0.596876	1.63e-11	9.56e-15	0.442371	0.557629	0.404759	0.783708	0.403124	0.201562	0.216292	0.109353	0.557629	0.406308	1	0.110945	0.000265129	0	0.000168947	1
TG18_1_18_1_22_5NH4	3.42e-15	0.257204	0.742796	3.42e-15	1.69e-09	0.590523	3.17e-14	0.409477	0.909052	0.257204	0.257204	0.0909484	0.0734963	0.409477	0.409477	0.0943198	1	0.011299	0	0.0177278	0
TG18_1_18_1_23_1NH4	0.419249	4.31e-15	0.580751	0.0951093	4.31e-15	0.42557	0.57443	0.255866	0.766753	0.419249	0.209625	0.233247	0.116706	0.57443	0.343054	1	0.0193388	0.000154765	1	0.000116421	1
TG18_1_18_1_24_0NH4	0.237212	0.112479	0.650309	6e-13	1.81e-11	0.477937	0.522063	0.435579	0.850751	0.349691	0.231085	0.149249	0.087852	0.522063	0.435579	0.676308	0.443365	0.00160487	0	0.000788565	1
TG18_1_18_1_24_1NH4	0.374145	1.02e-15	0.625855	0.0886871	NA	0.455275	0.544725	NA	0.826128	0.374145	0.187073	0.173872	0.087029	0.544725	0.301404	1	0.0190045	0.00176315	1	0.000788565	1
TG18_1_18_2_18_2NH4	0.297448	2.72e-14	0.702552	3.8e-14	2.72e-14	0.530392	0.469608	0.360143	0.90293	0.297448	0.148724	0.0970699	0.0508685	0.469608	0.360143	1	0.254045	0.0135307	0	0.00533064	1
TG18_1_18_2_20_3NH4	0.225814	1.78e-14	0.774186	3.1e-15	1.46e-19	0.588002	0.411998	0.305668	0.980746	0.225814	0.112907	0.0192543	0.0103344	0.411998	0.305668	1	0.320941	0.0980544	0	0.0394838	1
TG18_1_18_2_22_6NH4	4.67e-13	0.346753	0.653247	4.67e-13	7.21e-11	0.485312	0.495195	0.488129	0.812405	0.346753	0.346753	0.187595	0.125386	0.514688	0.488129	0.175703	1	0.000226954	0	0.000294724	0
TG18_1_20_4_22_6NH4	2.98e-15	0.22049	0.77951	2.98e-15	8.76e-15	0.623437	0.357372	0.376563	0.947789	0.22049	0.22049	0.0522109	0.0522109	0.376563	0.376563	0.220258	1	0.0382222	0	0.0323378	1
TG18_1_22_6_22_6NH4	0.123938	0.0585125	0.817549	1.64e-11	1.49e-11	0.625919	0.374081	0.317577	1	0.182451	0.120482	1.62e-12	2.55e-12	0.374081	0.317577	0.8438	0.720818	0.176856	0	0.0741944	0
TG19_0_18_1_18_1NH4	0.31171	0.117139	0.571151	5.75e-12	2.38e-13	0.419071	0.580909	0.487566	0.761443	0.428849	0.272994	0.238557	0.133226	0.580929	0.487566	0.668947	0.290934	3.78e-05	0	4.27208e-05	0
TG19_1_18_1_18_1NH4	0.494899	1.29e-14	0.505101	0.165266	1.29e-14	0.364044	0.635956	0.264543	0.681995	0.494899	0.247449	0.318005	0.15908	0.635956	0.383392	1	0.00888484	4.53e-06	1	1.10916e-05	1
TG20_0_18_1_18_1NH4	0.373465	3.92e-15	0.626535	3.28e-12	2.51e-15	0.469946	0.530054	1.77e-12	0.809481	0.373465	0.186733	0.190519	0.095338	0.530054	0.374925	1	0.0889894	0.000612809	0	0.000312158	1
TG25_0_16_0_18_1NH4	0.450974	4.17e-16	0.549026	0.0723087	4.17e-16	0.398342	0.601658	0.301472	0.734245	0.450974	0.225487	0.265755	0.132961	0.601658	0.376129	1	0.0254316	5.31e-05	1	4.91775e-05	1
TG25_0_18_1_18_1NH4	0.290101	4.25e-14	0.709899	2.56e-13	4.25e-14	0.534921	0.465079	0.229471	0.905197	0.290101	0.14505	0.094803	0.0474862	0.465079	0.270355	1	0.0542645	0.0155077	0	0.00603109	1
TG26_0_18_1_18_1NH4	0.314239	1.95e-15	0.685761	5.39e-13	1.95e-15	0.519135	0.480865	0.323736	0.874812	0.314239	0.15712	0.125188	0.062675	0.480865	0.32667	1	0.100959	0.00596672	0	0.00250118	1
TG18_2_17_1_18_2NH4	0.401763	1.54e-15	0.598237	0.155695	1.54e-15	0.434915	0.565085	0.172268	0.791222	0.401763	0.200881	0.208778	0.104476	0.565085	0.303916	1	0.00698417	0.000434998	1	0.0002502	1
TG19_1_18_1_18_2NH4	0.397	2.48e-15	0.603	0.0660493	2.48e-15	0.440761	0.559239	0.254294	0.796093	0.397	0.1985	0.203907	0.102041	0.559239	0.330805	1	0.026163	0.000568436	1	0.000294724	1
TG16_0_16_0_24_0NH4	0.393036	1.18e-16	0.606964	0.12253	1.18e-16	0.439585	0.560415	0.19125	0.805235	0.393036	0.196518	0.194765	0.0974742	0.560415	0.30605	1	0.0122163	0.000863488	1	0.000425887	1
TG15_0_18_1_22_6NH4	0.390175	9.94e-17	0.609825	0.104472	9.94e-17	0.449067	0.550933	0.21815	0.79877	0.390175	0.195088	0.20123	0.100699	0.550933	0.314502	1	0.0161195	0.00050047	1	0.000269622	1
Grouped lipids
O_W3_Cholesterol	0.427377	3.59e-15	0.572623	0.0747506	3.59e-15	0.407459	0.592541	0.255533	0.776274	0.427377	0.213688	0.223726	0.111964	0.592541	0.343624	1	0.0247419	0.000496567	1	0.000269622	0
O_W3_HDL	0.418888	0.269882	0.31123	0.0273848	3.03e-11	0.220525	0.766136	0.609035	0.438275	0.68877	0.479326	0.561725	0.302184	0.779475	0.647881	0.24192	0.0348274	8e-15	1	4.74e-13	1
O_W3_LDL	0.403913	2e-17	0.596087	0.120802	2e-17	0.4269	0.5731	0.196716	0.799292	0.403913	0.201957	0.200708	0.100451	0.5731	0.312898	1	0.0131288	0.000872873	1	0.000426368	0
O_W3_Triglyceride	0.478834	1.07e-15	0.521166	0.181089	1.07e-15	0.377151	0.622849	0.235713	0.699385	0.478834	0.239417	0.300615	0.150386	0.622849	0.364124	1	0.00680966	8.58e-06	1	1.33736e-05	1
Mono_unsaturated_SM	0.513237	4.99e-15	0.486763	0.0668734	4.99e-15	0.345784	0.654216	0.35023	0.672618	0.513237	0.256619	0.327382	0.165535	0.654216	0.424568	1	0.0271385	6.36e-06	1	1.33736e-05	0
Polyunsaturated_TG	0.477741	9.12e-14	0.522259	0.0348613	9.12e-14	0.382486	0.617514	0.373363	0.69493	0.477741	0.23887	0.30507	0.152609	0.617514	0.422629	1	0.0362497	5.4e-06	1	1.24869e-05	1
CL_TG49	0.388865	2.22e-16	0.611135	0.00116358	2.22e-16	0.454874	0.545126	0.320021	0.795059	0.388865	0.194432	0.204941	0.10255	0.545126	0.355441	1	0.0484773	0.000380921	1	0.000225774	1
CL_TG62	0.416324	1.8e-14	0.583676	0.0476006	1.8e-14	0.42939	0.57061	0.298114	0.768522	0.416324	0.208162	0.231478	0.11582	0.57061	0.358883	1	0.0320415	0.000160499	1	0.000118909	1
GroupSMsc	0.502223	6.82e-15	0.497777	2.33e-13	2.68e-15	0.357139	0.642861	0.424324	0.690685	0.502223	0.251112	0.309315	0.161257	0.642861	0.450692	1	0.0620952	7.02e-06	0	1.33736e-05	0
GroupTG	0.449363	7.25e-15	0.550637	6.13e-15	7.25e-15	0.407783	0.592217	0.390456	0.723692	0.449363	0.224682	0.276308	0.138227	0.592217	0.417272	1	0.0518182	1.57e-05	0	1.95716e-05	1
Mono_unsaturated_TG	0.411994	1.64e-15	0.588006	3.53e-11	1.64e-15	0.437704	0.562296	0.397606	0.767172	0.411994	0.205997	0.232828	0.116491	0.562296	0.403647	1	0.0806566	0.000117744	0	9.13527e-05	1
GroupDG	0.338187	0.0440399	0.617774	2.68e-11	5.08e-12	0.458335	0.541665	0.441328	0.815054	0.382226	0.213133	0.184946	0.101036	0.541665	0.441328	0.876677	0.279596	0.000493848	0	0.000269622	0
Saturated_TG	0.337517	9.82e-15	0.662483	6.02e-11	9.82e-15	0.500535	0.499465	0.297896	0.847432	0.337517	0.168759	0.152568	0.0763624	0.499465	0.321838	1	0.0589056	0.00225005	0	0.000996932	1
GroupCE18	0.330589	0.0114691	0.657942	2.19e-14	2.98e-09	0.482215	0.517785	0.388114	0.881171	0.342058	0.176763	0.118829	0.0692072	0.517785	0.388114	0.964336	0.293074	0.00620147	0	0.00259098	0
Polyunsaturated_PC	0.313036	6.15e-18	0.686964	2.8e-12	6.15e-18	0.507315	0.492686	0.313998	0.893956	0.313036	0.156518	0.105948	0.0531196	0.492685	0.318159	1	0.124538	0.0140369	0	0.00544057	0
GroupPC	0.304842	4.19e-17	0.695158	9.07e-12	4.19e-17	0.52214	0.47786	8.58e-12	0.901753	0.304842	0.152421	0.0982471	0.0533444	0.47786	0.368505	1	0.284732	0.0123818	0	0.00490189	0
GroupCE	0.202511	0.102637	0.694852	2.85e-12	1.9e-12	0.502617	0.497383	0.396889	0.905325	0.305148	0.203893	0.0946752	0.0598069	0.497383	0.396889	0.68649	0.522775	0.0111168	0	0.00482819	0
Polyunsaturated_SM	0.185393	0.214436	0.60017	1.01e-12	5.23e-10	0.434594	0.562866	0.490237	0.791536	0.39983	0.307133	0.208464	0.130006	0.565406	0.490237	0.396293	0.521156	0.000104998	0	0.000115114	0
Saturated_PC	0.165551	7.86e-14	0.834449	1.47e-15	7.86e-14	0.63958	0.36042	0.275782	1	0.165551	0.0827753	1.26e-12	2.5e-13	0.36042	0.275782	1	0.493399	0.298815	0	0.134912	0
Mono_unsaturated_PC	0.105425	3.39e-14	0.894575	6.14e-12	3.39e-14	0.698534	0.301466	0.224538	1	0.105425	0.0527123	5.31e-12	7.14e-12	0.301466	0.224538	1	0.504405	0.597522	0	0.32384	0
GroupSM	0.0485547	0.38575	0.565695	6.56e-12	4.08e-13	0.404915	0.559258	0.552491	0.72734	0.434305	0.410027	0.27266	0.193577	0.595085	0.552491	0.10142	0.85468	2.49e-06	0	1.33736e-05	0
GroupCE20	0.0451355	0.215599	0.739265	1.17e-12	1.14e-11	0.538246	0.461142	0.401981	0.917064	0.260735	0.238167	0.0829361	0.0560583	0.461754	0.401981	0.403034	0.887272	0.0148412	0	0.00813385	0
GroupLPC	1.88e-15	0.143354	0.856646	1.88e-15	2.96e-14	0.693899	0.332575	0.306101	1	0.143354	0.143354	3.05e-14	3.09e-14	0.333902	0.306101	0.374014	1	0.256643	0	0.179136	0
CL_PC32	0.202661	9.43e-14	0.797339	3.74e-14	9.43e-14	0.612089	0.387911	0.299676	0.999253	0.202661	0.10133	0.000747313	0.000476453	0.387911	0.299676	1	0.386338	0.14342	0	0.0574806	0
CL_PC36	0.228198	0.0231927	0.748609	2.52e-11	2.86e-10	0.564006	0.435994	0.350568	0.956206	0.251391	0.137292	0.0437943	0.0255079	0.435994	0.350568	0.934306	0.494854	0.0515162	0	0.0199886	0
CL_PC42	0.154484	1.22e-14	0.845516	2.18e-15	1.22e-14	0.649367	0.350634	0.245541	1	0.154484	0.0772418	4.3e-15	1.9e-12	0.350633	0.24554	1	0.357875	0.345933	0	0.159207	0
CL_SM34	0.406622	7.66e-15	0.593378	1.84e-12	7.66e-15	0.433224	0.566776	0.413973	0.805023	0.406622	0.203311	0.194977	0.106085	0.566776	0.414239	1	0.164956	0.000542828	0	0.000287124	0
CL_SM40	0.403505	0.0540424	0.542452	6.88e-13	1.24e-10	0.386995	0.613005	0.453778	0.753415	0.457548	0.255795	0.246585	0.139023	0.613005	0.455086	0.822019	0.156291	5.52e-05	0	5.02852e-05	0
CL_SM44	0.203804	0.188238	0.607958	1.71e-15	3.02e-13	0.441802	0.557086	0.479415	0.801892	0.392042	0.29014	0.198108	0.121237	0.558198	0.479415	0.464572	0.487532	0.000180203	0	0.000164019	0
CL_TG55	0.456305	6.97e-13	0.543695	4.15e-12	6.97e-13	0.4034	0.5966	0.465458	0.719031	0.456305	0.228153	0.280969	0.142856	0.5966	0.465788	1	0.115578	9.86e-06	0	1.33736e-05	1

## Sheet: Supplementary File 2B
Notes:
Sex Heterogeneity Test
Only significantly heritable lipids from Supplementary File 2A included
HA - Heritabiltiy; HC - Shared envrionmental component; HE - Unique environmental component
MZICC - Intraclass correlation in MZ twins; DZICC - Intraclass correlation in DZ twin
LT and UT denote lower and upper confidence limits
f denotes females, m denotes males
Hom_Pval is the p-value for the sex heterogenity test (p<0.05 indicates significant sex differences in heritability for that lipid)
ICCmf - Intraclass correlation coefficient between opposite sex pairs
Trait	MZICCf	DZICCf	MZICCm	DZICCm	ICCmf	HAf	HCf	HEf	HAm	HCm	HEm	HA	HC	HE	Hom_Pval
O_W3_Triglyceride	0.452518	0.378004	0.640688	0.335826	-0.0993633	0.149028	0.30349	0.547482	0.609725	0.0309636	0.359312	0.481944	1.12366e-15	0.518056	0.155652
O_W3_HDL	0.77256	0.561741	0.465857	0.363175	-0.134358	0.421638	0.350922	0.22744	0.205363	0.260494	0.534143	0.691368	6.69329e-14	0.308632	0.0125472
DG18_0_18_1NH4	0.51918	0.453391	0.662158	0.341886	-0.0845879	0.131577	0.387603	0.48082	0.640542	0.0216153	0.337842	0.553337	8.96461e-13	0.446663	0.1641
DG18_1_18_1NH4	0.420483	0.263676	0.595541	0.29777	0.061145	0.313613	0.106869	0.579517	0.595541	3.90863e-14	0.404459	0.457225	2.93354e-14	0.542775	0.717448
DG18_1_18_2NH4	0.512861	0.256431	0.338271	0.169136	0.0698486	0.512861	2.39299e-13	0.487139	0.338271	2.42655e-13	0.661729	0.43158	1.29263e-16	0.56842	0.450165
TG15_0_18_1_22_6NH4	0.514915	0.429957	0.265819	0.176932	-0.173993	0.169915	0.345	0.485085	0.177774	0.0880444	0.734181	0.41552	2.35276e-15	0.58448	0.066671
TG16_0_16_0_24_0NH4	0.539656	0.39913	0.248335	0.170718	-0.153364	0.281051	0.258604	0.460344	0.155235	0.0931003	0.751665	0.431835	2.40453e-14	0.568165	0.0592189
TG16_0_16_0_24_1NH4	0.424993	0.420785	0.570809	0.286244	-0.061798	0.00841494	0.416578	0.575007	0.569129	0.00167943	0.429191	0.449708	2.00437e-13	0.550292	0.331636
TG16_0_18_1_23_1NH4	0.478107	0.33554	0.175263	0.108422	-0.17898	0.285135	0.192973	0.521893	0.133682	0.0415811	0.824737	0.356568	1.8102e-16	0.643432	0.140416
TG18_0_17_0_18_0NH4	0.384339	0.224999	0.217586	0.168814	-0.084013	0.318681	0.0656584	0.615661	0.0975437	0.120042	0.782414	0.304293	9.43675e-14	0.695707	0.510725
TG18_0_18_0_18_0NH4	0.503047	0.333201	0.32446	0.162245	-0.168784	0.339692	0.163355	0.496953	0.324429	3.07753e-05	0.67554	0.43583	3.03987e-14	0.56417	0.232754
TG18_1_18_1_23_1NH4	0.475277	0.446264	0.422916	0.222177	-0.174445	0.0580264	0.417251	0.524723	0.401479	0.0214378	0.577084	0.432033	2.06933e-15	0.567967	0.073624
TG18_1_18_1_24_1NH4	0.347424	0.173712	0.550898	0.275449	-1.3675e-12	0.347424	2.94803e-12	0.652576	0.550898	6.82972e-13	0.449102	0.363753	4.28986e-14	0.636247	0.213674
TG18_2_17_1_18_2NH4	0.550694	0.398332	0.256833	0.228113	-0.224501	0.304724	0.24597	0.449306	0.0574395	0.199394	0.743167	0.431291	4.16912e-15	0.568709	0.0155693
TG19_1_18_1_18_1NH4	0.552347	0.353214	0.432004	0.216002	-0.0469377	0.398267	0.15408	0.447653	0.432004	7.73664e-13	0.567996	0.497653	1.22892e-14	0.502347	0.219436
TG19_1_18_1_18_2NH4	0.545093	0.28039	0.175602	0.0878008	-0.0771605	0.529407	0.015686	0.454907	0.175602	6.45564e-13	0.824398	0.414536	2.2995e-14	0.585464	0.166325
TG25_0_16_0_18_1NH4	0.413331	0.377918	0.573579	0.296719	-0.0842645	0.0708271	0.342504	0.586669	0.55372	0.0198587	0.426421	0.447138	1.45543e-14	0.552862	0.372056
Polyunsaturated_TG	0.49012	0.420018	0.425505	0.212927	0.132068	0.140204	0.349916	0.50988	0.425155	0.000349808	0.574495	0.469409	1.18337e-14	0.530591	0.788605
CL_TG49	0.428902	0.370741	0.31273	0.156365	-0.0825253	0.116321	0.31258	0.571098	0.31273	1.15683e-12	0.68727	0.386853	7.12709e-15	0.613147	0.525458
CL_TG62	0.399265	0.256572	0.500259	0.25013	-0.0407405	0.285386	0.113879	0.600735	0.500259	3.48105e-13	0.499741	0.410106	4.94516e-14	0.589894	0.761191
O_W3_Cholesterol	0.619166	0.343018	0.267616	0.250924	-0.12545	0.552296	0.0668696	0.380834	0.0333838	0.234232	0.732384	0.44056	1.19133e-15	0.55944	0.0439036
PC37_3H	0.549857	0.274929	0.0705346	0.0355198	1.3359e-05	0.549856	4.13197e-07	0.450143	0.0700296	0.00050504	0.929465	0.414641	4.53145e-15	0.585359	0.235696
O_W3_LDL	0.551829	0.287231	0.23055	0.127587	-0.0232253	0.529195	0.0226339	0.448171	0.205926	0.0246235	0.76945	0.408063	4.05054e-19	0.591937	0.196008
Cer_d16_1_24_1H	0.354659	0.177329	0.736056	0.368028	0.177537	0.354659	1.40282e-14	0.645341	0.736056	2.45845e-14	0.263944	0.481416	6.80343e-15	0.518584	0.22304
Cer_d17_1_24_1H	0.53328	0.26664	0.694116	0.394816	0.194538	0.53328	1.16891e-12	0.46672	0.5986	0.0955167	0.305884	0.58639	9.98384e-16	0.41361	0.79324
Cer_d18_0_22_0H	0.483661	0.257469	0.512236	0.269787	0.0288798	0.452383	0.031278	0.516339	0.484899	0.0273379	0.487764	0.478052	6.20699e-14	0.521948	0.839425
Cer_d18_0_24_0H	0.433709	0.275036	0.343958	0.338674	0.157501	0.317345	0.116364	0.566291	0.0105692	0.333389	0.656042	0.235356	0.148474	0.616169	0.654456
Cer_d18_0_24_1H	0.248295	0.125107	0.572422	0.572412	-0.0349224	0.246377	0.0019179	0.751705	2.02937e-05	0.572402	0.427578	0.36299	2.30633e-13	0.63701	0.308315
Cer_d18_1_23_0H	0.496242	0.257626	0.477944	0.473192	0.124458	0.477232	0.01901	0.503758	0.00950353	0.46844	0.522056	0.481482	8.91686e-13	0.518518	0.862032
Cer_d18_1_24_1H	0.310261	0.310261	0.814761	0.490944	0.230976	2.27391e-12	0.310261	0.689739	0.647634	0.167127	0.185239	0.379568	0.108251	0.512181	0.0144442
Cer_d18_1_25_1H	0.454703	0.252078	0.669402	0.664752	0.213759	0.405251	0.0494527	0.545297	0.00930003	0.660102	0.330598	0.537786	7.51641e-15	0.462214	0.514277
Cer_d18_2_24_1H	0.449367	0.224683	0.708288	0.354144	0.157645	0.449367	4.80406e-13	0.550633	0.708288	1.79407e-12	0.291712	0.530662	1.00617e-15	0.469338	0.518017
PC42_4eH	0.396182	0.198091	0.336471	0.168236	0.18362	0.396182	9.34952e-14	0.603818	0.336471	4.80928e-13	0.663529	0.369928	1.09539e-14	0.630072	0.986814
PE18_0p_22_6H	0.346944	0.22956	0.383989	0.347663	-0.190536	0.234768	0.112176	0.653056	0.072653	0.311336	0.616011	0.300417	2.82045e-14	0.699583	0.110999
Mono_unsaturated_SM	0.441819	0.330572	0.563485	0.306494	0.103696	0.222492	0.219326	0.558181	0.513982	0.0495032	0.436515	0.457714	0.0296005	0.512686	0.775278
GroupPE	0.593674	0.29905	0.328656	0.322457	-0.0818375	0.589248	0.00442589	0.406326	0.0123991	0.316257	0.671344	0.437975	4.17271e-16	0.562025	0.0843576
GroupCer181	0.426862	0.298652	0.704503	0.514472	0.225797	0.256421	0.170441	0.573138	0.380061	0.324441	0.295497	0.439352	0.0692976	0.49135	0.169546
GroupCer	0.458336	0.276605	0.693797	0.525972	0.178012	0.363463	0.0948735	0.541664	0.33565	0.358147	0.306203	0.526907	6.10731e-13	0.473093	0.238738

## Sheet: Supplementary File 2C
ACE_Age_related_changes
Listed are heritability estimates for lipids at various ages (65 to 95)
Age	O_W3_Triglyceride	O_W3_HDL	DG18_0_18_1NH4	DG18_1_18_1NH4	DG18_1_18_2NH4	TG15_0_18_1_22_6NH4	TG16_0_16_0_24_0NH4	TG16_0_16_0_24_1NH4	TG16_0_18_1_23_1NH4	TG18_0_17_0_18_0NH4	TG18_0_18_0_18_0NH4	TG18_1_18_1_23_1NH4	TG18_1_18_1_24_1NH4	TG18_2_17_1_18_2NH4	TG19_1_18_1_18_1NH4	TG19_1_18_1_18_2NH4	TG25_0_16_0_18_1NH4	Polyunsaturated_TG	CL_TG49	CL_TG62	O_W3_Cholesterol	PC37_3H	O_W3_LDL	Cer_d16_1_24_1H	Cer_d17_1_24_1H	Cer_d18_0_22_0H	Cer_d18_0_24_0H	Cer_d18_0_24_1H	Cer_d18_1_23_0H	Cer_d18_1_24_1H	Cer_d18_1_25_1H	Cer_d18_2_24_1H	PC42_4eH	PE18_0p_22_6H	Mono_unsaturated_SM	GroupPE	GroupCer181	GroupCer
65	0.421	0.479	0.298	0.296	0.475	0.426	0.384	0.444	0.156	0.16	0.58	0.453	0.619	0.283	0.563	0.641	0.604	0.48	0.435	0.471	0.303	0.325	0.407	0.694	0.429	0.209	0.532	0.603	0.562	0.394	0.318	0.448	0.531	0.274	0.514	0.217	0.389	0.492
70	0.449	0.46	0.363	0.365	0.453	0.417	0.385	0.448	0.246	0.216	0.502	0.441	0.497	0.324	0.531	0.518	0.538	0.443	0.387	0.443	0.337	0.364	0.406	0.618	0.488	0.26	0.457	0.514	0.512	0.458	0.378	0.481	0.448	0.281	0.467	0.311	0.448	0.505
75	0.481	0.441	0.427	0.439	0.432	0.406	0.372	0.403	0.365	0.289	0.411	0.427	0.342	0.366	0.477	0.34	0.438	0.391	0.32	0.39	0.37	0.403	0.405	0.468	0.544	0.314	0.383	0.375	0.458	0.523	0.44	0.516	0.366	0.253	0.41	0.4	0.508	0.515
80	0.519	0.424	0.488	0.513	0.413	0.395	0.331	0.309	0.509	0.38	0.312	0.41	0.169	0.409	0.405	0.131	0.31	0.32	0.225	0.316	0.398	0.443	0.405	0.242	0.596	0.366	0.313	0.2	0.398	0.587	0.501	0.552	0.287	0.19	0.344	0.444	0.566	0.522
85	0.564	0.409	0.541	0.582	0.396	0.381	0.253	0.2	0.664	0.489	0.209	0.39	0.033	0.451	0.323	0.003	0.181	0.231	0.107	0.232	0.417	0.483	0.404	0.048	0.641	0.411	0.248	0.053	0.335	0.649	0.561	0.589	0.216	0.12	0.273	0.431	0.622	0.526
90	0.618	0.394	0.582	0.642	0.379	0.364	0.15	0.112	0.807	0.614	0.114	0.366	0.006	0.492	0.244	0.066	0.08	0.135	0.01	0.153	0.422	0.523	0.403	0.003	0.681	0.446	0.19	0	0.269	0.708	0.617	0.626	0.154	0.066	0.202	0.383	0.675	0.526
95	0.68	0.38	0.612	0.69	0.364	0.344	0.059	0.055	0.916	0.742	0.041	0.339	0.098	0.533	0.175	0.247	0.022	0.053	0.034	0.091	0.413	0.562	0.402	0.065	0.715	0.469	0.141	0.036	0.204	0.762	0.667	0.664	0.103	0.033	0.137	0.327	0.723	0.523

## Sheet: Supplementary File 2D
Notes:
Nprobes = Number of significantly associated gene expression probes with the lipid
NusedInModel=number of probes used for the calculation of variance explained after fitting the penalised regression model
Significant probe associations
Lipid	Nprobes	NusedInModel	r2_McFadden	r2_Cox_Snell	r2_Nagelkerke	HA	HA_AEmodel
DG16_0_18_1NH4	89	16	0.18613	0.402248	0.429294	0.174402	0.419973
DG16_1_18_1NH4	7	7	0.100727	0.243299	0.259603	0.386307	0.386307
DG18_0_18_1NH4	4	4	0.0598963	0.151293	0.16175	0.544604	0.544604
DG18_1_18_1NH4	19	9	0.145773	0.333826	0.355752	0.46147	0.46147
DG18_1_18_2NH4	9	8	0.119038	0.282345	0.300879	0.422105	0.422105
DG18_1_20_4NH4	5	4	0.0636759	0.160451	0.171449	0.0461524	0.491011
DG18_1_22_6NH4	1	1	0.0311423	0.0840502	0.0893827	0.15462	0.15462
PC18_2_13_0H	1	1	0.0308966	0.0832373	0.0885536	0.154602	0.200323
PC20_2_18_2H	34	10	0.0649345	0.166602	0.177313	0.32543	0.411034
PE16_0_20_4H	2	2	0.0355661	0.0930374	0.0994206	0.183058	0.483074
TG15_0_16_0_16_0NH4	12	7	0.107918	0.261558	0.27832	0.221032	0.221032
TG15_0_16_0_18_1NH4	14	9	0.101465	0.245801	0.262054	0.256373	0.375888
TG15_0_18_1_22_6NH4	67	11	0.109889	0.264604	0.281793	0.390175	0.390175
TG16_0_14_0_16_0NH4	7	5	0.0862615	0.214616	0.228503	0.295318	0.295318
TG16_0_14_0_18_1NH4	49	10	0.164699	0.367799	0.392018	0.357718	0.357718
TG16_0_16_0_16_0NH4	5	4	0.0809042	0.203382	0.216404	0.246208	0.246208
TG16_0_16_0_24_0NH4	247	13	0.114986	0.275141	0.292985	0.393036	0.393036
TG16_0_16_0_24_1NH4	5	5	0.0639114	0.162764	0.173534	0.44472	0.44472
TG16_0_16_1_18_1NH4	11	7	0.107943	0.260652	0.27757	0.338051	0.338051
TG16_0_18_1_23_0NH4	1	1	0.0314451	0.0849204	0.0902904	0.122028	0.122028
TG16_0_18_1_23_1NH4	112	12	0.121834	0.287465	0.306441	0.345646	0.345646
TG16_0_20_4_22_6NH4	2	2	0.0418874	0.110863	0.118001	0.307895	0.307895
TG16_0_22_6_22_6NH4	84	20	0.129968	0.304994	0.324754	0.24935	0.24935
TG16_1_12_0_18_1NH4	9	5	0.080978	0.202635	0.215806	0.310721	0.310721
TG16_1_14_0_18_1NH4	65	8	0.127538	0.298976	0.318642	0.367783	0.367783
TG16_1_16_1_16_1NH4	17	8	0.0924875	0.228104	0.242884	0.335166	0.335166
TG18_0_16_0_18_1NH4	12	6	0.112123	0.267658	0.285394	0.275747	0.405313
TG18_0_17_0_18_0NH4	2	2	0.0552862	0.144024	0.153223	0.287099	0.287099
TG18_0_18_0_18_0NH4	7	6	0.0848557	0.210511	0.224353	0.42645	0.42645
TG18_0_18_0_18_1NH4	5	5	0.0740819	0.188152	0.200158	0.20933	0.20933
TG18_1_12_0_14_0NH4	2	2	0.0562016	0.145597	0.155026	0.248513	0.248513
TG18_1_17_1_20_4NH4	2	2	0.0577529	0.148969	0.158686	0.122693	0.350579
TG18_1_17_1_22_6NH4	2	2	0.033631	0.0899095	0.0957227	0.307715	0.307715
TG18_1_18_1_18_2NH4	26	12	0.0965634	0.235147	0.250764	0.403124	0.403124
TG18_1_18_1_23_1NH4	39	11	0.101851	0.247035	0.263273	0.419249	0.419249
TG18_1_18_1_24_0NH4	5	5	0.100817	0.244785	0.260894	0.237212	0.362995
TG18_1_18_1_24_1NH4	1	1	0.0305774	0.0822025	0.087495	0.374145	0.374145
TG18_1_18_2_18_2NH4	3	3	0.0483289	0.126693	0.134869	0.297448	0.297448
TG18_1_18_2_20_3NH4	7	5	0.0927217	0.22971	0.244351	0.225814	0.225814
TG18_1_20_4_22_6NH4	2	2	0.0541785	0.141205	0.150254	2.98e-15	0.219944
TG18_2_17_1_18_2NH4	3	3	0.0463372	0.121458	0.129368	0.401763	0.401763
TG19_1_18_1_18_1NH4	4	3	0.0593826	0.15154	0.161699	0.494899	0.494899
TG19_1_18_1_18_2NH4	205	11	0.118481	0.281497	0.299914	0.397	0.397
TG20_0_18_1_18_1NH4	20	9	0.126776	0.298009	0.317489	0.373465	0.373465
TG25_0_16_0_18_1NH4	7	7	0.0774313	0.193632	0.206447	0.450974	0.450974
TG25_0_18_1_18_1NH4	89	13	0.118868	0.283887	0.30209	0.290101	0.290101
TG26_0_18_1_18_1NH4	13	7	0.0811729	0.202718	0.215971	0.314239	0.314239

## Sheet: Supplementary File 2E
Significant transcript associations with lipids
Lipid	ILLUMINAHumanHT12V4	CHR	Genestart	Geneend	Genename	GenestableID	TranscriptPOS	beta.Probe	SE.Probe	t.stat.Probe	Pvals.Probe
CL_TG55	ILMN_1794782	21	43619799	43717354	ABCG1	ENSG00000160179	43717164_43717213	-0.298298	0.0528544	-5.64376	1.3114e-07
DG16_0_18_1NH4	ILMN_1794782	21	43619799	43717354	ABCG1	ENSG00000160179	43717164_43717213	-0.290377	0.0532847	-5.44954	3.12157e-07
GroupTG	ILMN_1794782	21	43619799	43717354	ABCG1	ENSG00000160179	43717164_43717213	-0.298136	0.0529759	-5.62776	1.40937e-07
O_W3_HDL	ILMN_1794782	21	43619799	43717354	ABCG1	ENSG00000160179	43717164_43717213	0.254483	0.0464183	5.48238	2.69872e-07
O_W3_Triglyceride	ILMN_2329927	21	43619799	43717354	ABCG1	ENSG00000160179	43716609_43716658	-0.305515	0.0548672	-5.56826	1.84057e-07
O_W3_Triglyceride	ILMN_1794782	21	43619799	43717354	ABCG1	ENSG00000160179	43717164_43717213	-0.332449	0.0529951	-6.2732	7.15251e-09
Polyunsaturated_TG	ILMN_1794782	21	43619799	43717354	ABCG1	ENSG00000160179	43717164_43717213	-0.282863	0.053166	-5.32038	5.50852e-07
TG18_0_16_0_18_1NH4	ILMN_1794782	21	43619799	43717354	ABCG1	ENSG00000160179	43717164_43717213	-0.319331	0.0531521	-6.00787	2.4801e-08
TG20_0_18_1_18_1NH4	ILMN_1794782	21	43619799	43717354	ABCG1	ENSG00000160179	43717164_43717213	-0.30861	0.0538933	-5.72632	9.02955e-08
DG18_0_18_1NH4	ILMN_1770031	3	111697857	111712210	ABHD10	ENSG00000144827	NA	0.290721	0.0500465	5.80901	6.19679e-08
TG15_0_18_1_22_6NH4	ILMN_1770031	3	111697857	111712210	ABHD10	ENSG00000144827	NA	0.291189	0.0536682	5.42572	3.46812e-07
TG16_0_16_0_24_0NH4	ILMN_1770031	3	111697857	111712210	ABHD10	ENSG00000144827	NA	0.335718	0.0526494	6.37648	4.38058e-09
TG16_0_22_6_22_6NH4	ILMN_1770031	3	111697857	111712210	ABHD10	ENSG00000144827	NA	0.281109	0.0539001	5.21537	8.69514e-07
TG19_1_18_1_18_2NH4	ILMN_1770031	3	111697857	111712210	ABHD10	ENSG00000144827	NA	0.31861	0.0526724	6.04889	2.04956e-08
Mono_unsaturated_TG	ILMN_1723662	15	89630690	89745591	ABHD2	ENSG00000140526	89738760_89738809	-0.296323	0.0551308	-5.37491	4.3379e-07
TG15_0_18_1_22_6NH4	ILMN_1723662	15	89630690	89745591	ABHD2	ENSG00000140526	89738760_89738809	-0.290784	0.0560334	-5.18947	9.72351e-07
TG16_0_16_0_24_0NH4	ILMN_1723662	15	89630690	89745591	ABHD2	ENSG00000140526	89738760_89738809	-0.311681	0.0556482	-5.60092	1.58997e-07
TG18_1_18_1_23_1NH4	ILMN_1723662	15	89630690	89745591	ABHD2	ENSG00000140526	89738760_89738809	-0.301545	0.0553279	-5.45014	3.1132e-07
PC20_2_18_2H	ILMN_1801767	18	19230858	19284766	ABHD3	ENSG00000158201	19231604_19231653	0.324732	0.0561174	5.78665	6.86264e-08
CL_TG55	ILMN_1655702	3	43731605	43775863	ABHD5	ENSG00000011198	43760009_43760058	-0.277202	0.0516555	-5.36636	4.50385e-07
GroupTG	ILMN_1655702	3	43731605	43775863	ABHD5	ENSG00000011198	43760009_43760058	-0.274147	0.0517815	-5.2943	6.17266e-07
O_W3_Triglyceride	ILMN_1655702	3	43731605	43775863	ABHD5	ENSG00000011198	43760009_43760058	-0.314076	0.0516478	-6.08111	1.76379e-08
Polyunsaturated_TG	ILMN_1655702	3	43731605	43775863	ABHD5	ENSG00000011198	43760009_43760058	-0.274494	0.0516345	-5.31609	5.61269e-07
GroupTG	ILMN_2367165	3	127391778	127399768	ABTB1	ENSG00000114626	127399281_127399330	-0.274441	0.0531568	-5.16287	1.09037e-06
O_W3_Triglyceride	ILMN_2367165	3	127391778	127399768	ABTB1	ENSG00000114626	127399281_127399330	-0.285452	0.0536086	-5.32475	5.40433e-07
Polyunsaturated_TG	ILMN_2367165	3	127391778	127399768	ABTB1	ENSG00000114626	127399281_127399330	-0.280238	0.0529126	-5.29623	6.1208e-07
TG16_0_16_0_24_0NH4	ILMN_1811261	7	91829328	91836171	AC000120.7	ENSG00000243107	91829106_91829155	0.303881	0.0554305	5.48219	2.70099e-07
TG19_1_18_1_18_2NH4	ILMN_2160819	7	93299138	93299389	AC002075.4	ENSG00000237729	NA	0.294293	0.0553594	5.31605	5.61386e-07
O_W3_Triglyceride	ILMN_1656361	17	43471268	43510270	AC003070.1	ENSG00000257961	NA	-0.328714	0.0563751	-5.83084	5.60822e-08
TG16_0_16_0_24_0NH4	ILMN_1656361	17	43471268	43510270	AC003070.1	ENSG00000257961	NA	-0.295041	0.0573572	-5.14392	1.18281e-06
TG19_1_18_1_18_2NH4	ILMN_1656361	17	43471268	43510270	AC003070.1	ENSG00000257961	NA	-0.299044	0.0571396	-5.23357	8.03659e-07
O_W3_Triglyceride	ILMN_3296979	2	64892741	64893198	AC007365.4	ENSG00000227791	NA	0.292053	0.0533442	5.47488	2.79007e-07
Polyunsaturated_TG	ILMN_3296979	2	64892741	64893198	AC007365.4	ENSG00000227791	NA	0.270788	0.0529787	5.11125	1.36048e-06
TG16_0_16_0_24_0NH4	ILMN_3296979	2	64892741	64893198	AC007365.4	ENSG00000227791	NA	0.297704	0.0542099	5.49168	2.58955e-07
TG16_0_18_1_23_1NH4	ILMN_3296979	2	64892741	64893198	AC007365.4	ENSG00000227791	NA	0.280241	0.0535216	5.23604	7.95105e-07
TG16_0_22_6_22_6NH4	ILMN_3296979	2	64892741	64893198	AC007365.4	ENSG00000227791	NA	0.287701	0.054413	5.28736	6.36197e-07
TG19_1_18_1_18_2NH4	ILMN_3296979	2	64892741	64893198	AC007365.4	ENSG00000227791	NA	0.291696	0.054004	5.40137	3.86116e-07
TG25_0_18_1_18_1NH4	ILMN_3296979	2	64892741	64893198	AC007365.4	ENSG00000227791	NA	0.284679	0.0549211	5.18342	9.98064e-07
TG19_1_18_1_18_2NH4	ILMN_1673738	7	137406731	137407592	AC009245.3	ENSG00000230383	NA	0.28375	0.0542704	5.22845	8.21644e-07
O_W3_Triglyceride	ILMN_3271122	2	160545728	160546802	AC009961.2	ENSG00000230783	NA	0.283467	0.0549924	5.15465	1.12956e-06
Polyunsaturated_TG	ILMN_3271122	2	160545728	160546802	AC009961.2	ENSG00000230783	NA	0.287847	0.0541893	5.31187	5.71716e-07
TG16_0_16_0_24_0NH4	ILMN_3271122	2	160545728	160546802	AC009961.2	ENSG00000230783	NA	0.310596	0.0552733	5.61928	1.46414e-07
TG16_0_18_1_23_1NH4	ILMN_3271122	2	160545728	160546802	AC009961.2	ENSG00000230783	NA	0.289335	0.0549068	5.26956	6.87432e-07
TG16_0_22_6_22_6NH4	ILMN_3271122	2	160545728	160546802	AC009961.2	ENSG00000230783	NA	0.292018	0.0556697	5.24554	7.62999e-07
TG19_1_18_1_18_2NH4	ILMN_3271122	2	160545728	160546802	AC009961.2	ENSG00000230783	NA	0.308644	0.0550317	5.60848	1.53691e-07
CL_TG49	ILMN_1736048	19	18553705	18554469	AC010335.1	ENSG00000256989	18553827_18553876	-0.273912	0.0532739	-5.14158	1.19476e-06
CL_TG55	ILMN_1736048	19	18553705	18554469	AC010335.1	ENSG00000256989	18553827_18553876	-0.281742	0.0523922	-5.37756	4.28757e-07
GroupTG	ILMN_1736048	19	18553705	18554469	AC010335.1	ENSG00000256989	18553827_18553876	-0.284648	0.0524319	-5.42892	3.41945e-07
O_W3_Triglyceride	ILMN_1736048	19	18553705	18554469	AC010335.1	ENSG00000256989	18553827_18553876	-0.288435	0.0529997	-5.4422	3.22454e-07
Polyunsaturated_TG	ILMN_1736048	19	18553705	18554469	AC010335.1	ENSG00000256989	18553827_18553876	-0.277511	0.0524422	-5.29175	6.24148e-07
TG15_0_16_0_16_0NH4	ILMN_1736048	19	18553705	18554469	AC010335.1	ENSG00000256989	18553827_18553876	-0.287753	0.0545993	-5.27026	6.85342e-07
TG16_0_18_1_23_1NH4	ILMN_1736048	19	18553705	18554469	AC010335.1	ENSG00000256989	18553827_18553876	-0.292893	0.052694	-5.55837	1.92374e-07
TG18_1_18_1_23_1NH4	ILMN_1736048	19	18553705	18554469	AC010335.1	ENSG00000256989	18553827_18553876	-0.280064	0.053514	-5.23348	8.03968e-07
TG20_0_18_1_18_1NH4	ILMN_1736048	19	18553705	18554469	AC010335.1	ENSG00000256989	18553827_18553876	-0.277706	0.0538205	-5.15985	1.10462e-06
TG25_0_18_1_18_1NH4	ILMN_1736048	19	18553705	18554469	AC010335.1	ENSG00000256989	18553827_18553876	-0.335703	0.0534168	-6.28459	6.77724e-09
CL_TG49	ILMN_3225784	3	196710761	196714429	AC011322.1	ENSG00000233487	NA	0.278911	0.0539313	5.1716	1.05016e-06
Mono_unsaturated_TG	ILMN_3225784	3	196710761	196714429	AC011322.1	ENSG00000233487	NA	0.295264	0.0536163	5.50698	2.41929e-07
TG15_0_18_1_22_6NH4	ILMN_3216125	3	196710761	196714429	AC011322.1	ENSG00000233487	NA	0.279074	0.0542575	5.14351	1.18488e-06
TG15_0_18_1_22_6NH4	ILMN_3225784	3	196710761	196714429	AC011322.1	ENSG00000233487	NA	0.285831	0.0546943	5.22598	8.30488e-07
TG16_0_16_0_24_0NH4	ILMN_3216125	3	196710761	196714429	AC011322.1	ENSG00000233487	NA	0.295063	0.0539453	5.46967	2.85528e-07
TG16_0_16_0_24_0NH4	ILMN_3225784	3	196710761	196714429	AC011322.1	ENSG00000233487	NA	0.318516	0.0540372	5.89439	4.18969e-08
TG19_1_18_1_18_2NH4	ILMN_3225784	3	196710761	196714429	AC011322.1	ENSG00000233487	NA	0.304417	0.0539593	5.64161	1.32421e-07
TG19_1_18_1_18_2NH4	ILMN_3216125	3	196710761	196714429	AC011322.1	ENSG00000233487	NA	0.303405	0.0534782	5.67343	1.14715e-07
O_W3_Triglyceride	ILMN_1652955	2	212163666	212163914	AC013404.1	ENSG00000231017	NA	0.280015	0.0547229	5.11696	1.32765e-06
Polyunsaturated_TG	ILMN_1652955	2	212163666	212163914	AC013404.1	ENSG00000231017	NA	0.282888	0.0539489	5.24362	7.6938e-07
TG16_0_16_0_24_0NH4	ILMN_1652955	2	212163666	212163914	AC013404.1	ENSG00000231017	NA	0.298843	0.0551163	5.42205	3.52474e-07
TG16_0_18_1_23_1NH4	ILMN_1652955	2	212163666	212163914	AC013404.1	ENSG00000231017	NA	0.286454	0.0546028	5.24613	7.61054e-07
TG16_0_22_6_22_6NH4	ILMN_1652955	2	212163666	212163914	AC013404.1	ENSG00000231017	NA	0.288058	0.0553545	5.20388	9.13765e-07
TG19_1_18_1_18_2NH4	ILMN_3238640	2	212163666	212163914	AC013404.1	ENSG00000231017	NA	0.28709	0.0548125	5.23767	7.89489e-07
TG19_1_18_1_18_2NH4	ILMN_1652955	2	212163666	212163914	AC013404.1	ENSG00000231017	NA	0.298067	0.0548507	5.43416	3.34121e-07
TG25_0_18_1_18_1NH4	ILMN_1652955	2	212163666	212163914	AC013404.1	ENSG00000231017	NA	0.286528	0.05574	5.14044	1.20061e-06
O_W3_Triglyceride	ILMN_1800197	2	70329683	70329994	AC016700.4	ENSG00000225392	1798715_1798764	0.282789	0.0535894	5.27696	6.65675e-07
TG16_0_16_0_24_0NH4	ILMN_1800197	2	70329683	70329994	AC016700.4	ENSG00000225392	1798715_1798764	0.294426	0.0545754	5.39484	3.97376e-07
TG19_1_18_1_18_2NH4	ILMN_1800197	2	70329683	70329994	AC016700.4	ENSG00000225392	1798715_1798764	0.280553	0.0544432	5.15314	1.13692e-06
GroupTG	ILMN_1659405	2	223591176	223591553	AC016712.2	ENSG00000235225	NA	0.282531	0.0543954	5.19402	9.53472e-07
Mono_unsaturated_TG	ILMN_1659405	2	223591176	223591553	AC016712.2	ENSG00000235225	NA	0.280931	0.0550068	5.1072	1.38426e-06
O_W3_Triglyceride	ILMN_1659405	2	223591176	223591553	AC016712.2	ENSG00000235225	NA	0.315053	0.0543691	5.79471	6.61478e-08
Polyunsaturated_TG	ILMN_1659405	2	223591176	223591553	AC016712.2	ENSG00000235225	NA	0.296375	0.054001	5.48832	2.62845e-07
TG16_0_16_0_24_0NH4	ILMN_1659405	2	223591176	223591553	AC016712.2	ENSG00000235225	NA	0.30652	0.0553676	5.5361	2.12495e-07
TG16_0_18_1_23_1NH4	ILMN_1659405	2	223591176	223591553	AC016712.2	ENSG00000235225	NA	0.29692	0.0547099	5.42716	3.44608e-07
TG16_0_22_6_22_6NH4	ILMN_1659405	2	223591176	223591553	AC016712.2	ENSG00000235225	NA	0.292155	0.0556875	5.24633	7.60398e-07
TG19_1_18_1_18_2NH4	ILMN_1659405	2	223591176	223591553	AC016712.2	ENSG00000235225	NA	0.301815	0.055181	5.46955	2.85674e-07
TG25_0_18_1_18_1NH4	ILMN_1659405	2	223591176	223591553	AC016712.2	ENSG00000235225	NA	0.293536	0.0560767	5.23454	8.00275e-07
O_W3_Triglyceride	ILMN_3290199	5	55800462	55800899	AC022431.1	ENSG00000226221	NA	0.284037	0.0555818	5.11026	1.36626e-06
TG16_0_16_0_24_0NH4	ILMN_3290199	5	55800462	55800899	AC022431.1	ENSG00000226221	NA	0.291751	0.0561243	5.1983	9.36042e-07
TG16_0_18_1_23_1NH4	ILMN_3272996	2	62759718	62760194	AC092155.1	ENSG00000229503	NA	0.283451	0.0551911	5.13581	1.22471e-06
TG16_0_16_0_24_0NH4	ILMN_2318725	7	131346711	131347383	AC093106.7	ENSG00000213261	NA	0.305985	0.0549052	5.57296	1.8022e-07
TG16_0_16_0_24_0NH4	ILMN_3211906	7	131346711	131347383	AC093106.7	ENSG00000213261	NA	0.288341	0.0552138	5.22227	8.43922e-07
TG19_1_18_1_18_2NH4	ILMN_3211906	7	131346711	131347383	AC093106.7	ENSG00000213261	NA	0.287782	0.054846	5.24709	7.57887e-07
TG19_1_18_1_18_2NH4	ILMN_2318725	7	131346711	131347383	AC093106.7	ENSG00000213261	NA	0.29258	0.0548247	5.33664	5.13036e-07
TG15_0_18_1_22_6NH4	ILMN_1738356	7	135344787	135345401	AC093107.7	ENSG00000223718	NA	0.289164	0.0554129	5.21835	8.58353e-07
TG16_0_16_0_24_0NH4	ILMN_1738356	7	135344787	135345401	AC093107.7	ENSG00000223718	NA	0.322328	0.0547764	5.88443	4.38609e-08
TG19_1_18_1_18_2NH4	ILMN_1738356	7	135344787	135345401	AC093107.7	ENSG00000223718	NA	0.336935	0.0541757	6.2193	9.22545e-09
TG16_0_16_0_24_0NH4	ILMN_3262025	2	139036144	139036780	AC097523.1	ENSG00000233045	NA	0.303789	0.0544486	5.57937	1.75122e-07
TG16_0_22_6_22_6NH4	ILMN_3262025	2	139036144	139036780	AC097523.1	ENSG00000233045	NA	0.281241	0.0548993	5.12285	1.29463e-06
TG19_1_18_1_18_2NH4	ILMN_3262025	2	139036144	139036780	AC097523.1	ENSG00000233045	NA	0.318885	0.0538105	5.92607	3.62097e-08
O_W3_Triglyceride	ILMN_2331890	12	93477374	93477451	AC138123.2	ENSG00000256393	NA	0.29218	0.0537843	5.43245	3.36659e-07
Polyunsaturated_TG	ILMN_2331890	12	93477374	93477451	AC138123.2	ENSG00000256393	NA	0.277043	0.0533353	5.19436	9.52071e-07
TG16_0_16_0_24_0NH4	ILMN_2331890	12	93477374	93477451	AC138123.2	ENSG00000256393	NA	0.286559	0.0546846	5.24021	7.80867e-07
TG16_0_18_1_23_1NH4	ILMN_2331890	12	93477374	93477451	AC138123.2	ENSG00000256393	NA	0.297348	0.0536615	5.54117	2.0774e-07
TG16_0_22_6_22_6NH4	ILMN_2331890	12	93477374	93477451	AC138123.2	ENSG00000256393	NA	0.281244	0.054819	5.13041	1.25337e-06
TG19_1_18_1_18_2NH4	ILMN_2331890	12	93477374	93477451	AC138123.2	ENSG00000256393	NA	0.283716	0.054446	5.21096	8.86245e-07
CL_TG49	ILMN_3279306	3	197577271	197577825	AC144530.1	ENSG00000234742	NA	0.282937	0.0548589	5.15754	1.11563e-06
GroupTG	ILMN_3279306	3	197577271	197577825	AC144530.1	ENSG00000234742	NA	0.283334	0.054213	5.22631	8.2931e-07
Mono_unsaturated_TG	ILMN_3279306	3	197577271	197577825	AC144530.1	ENSG00000234742	NA	0.288883	0.0547144	5.27984	6.57385e-07
O_W3_Triglyceride	ILMN_3279306	3	197577271	197577825	AC144530.1	ENSG00000234742	NA	0.296757	0.054575	5.43759	3.29095e-07
Polyunsaturated_TG	ILMN_3279306	3	197577271	197577825	AC144530.1	ENSG00000234742	NA	0.291403	0.0539358	5.40277	3.83746e-07
Polyunsaturated_TG	ILMN_1663416	3	197577271	197577825	AC144530.1	ENSG00000234742	NA	0.280491	0.053977	5.19649	9.43379e-07
TG15_0_18_1_22_6NH4	ILMN_3279306	3	197577271	197577825	AC144530.1	ENSG00000234742	NA	0.291824	0.0554846	5.25955	7.18017e-07
TG16_0_16_0_24_0NH4	ILMN_1658283	3	197577271	197577825	AC144530.1	ENSG00000234742	NA	0.310396	0.0551197	5.6313	1.38709e-07
TG16_0_16_0_24_0NH4	ILMN_3279306	3	197577271	197577825	AC144530.1	ENSG00000234742	NA	0.337027	0.0545689	6.17618	1.13009e-08
TG16_0_16_0_24_0NH4	ILMN_1663416	3	197577271	197577825	AC144530.1	ENSG00000234742	NA	0.307396	0.0549881	5.59022	1.66813e-07
TG16_0_18_1_23_1NH4	ILMN_3279306	3	197577271	197577825	AC144530.1	ENSG00000234742	NA	0.285235	0.05475	5.20978	8.90757e-07
TG16_0_22_6_22_6NH4	ILMN_3279306	3	197577271	197577825	AC144530.1	ENSG00000234742	NA	0.294428	0.0554657	5.30829	5.80733e-07
TG19_1_18_1_18_2NH4	ILMN_1663416	3	197577271	197577825	AC144530.1	ENSG00000234742	NA	0.296698	0.0548979	5.40455	3.80751e-07
TG19_1_18_1_18_2NH4	ILMN_3279306	3	197577271	197577825	AC144530.1	ENSG00000234742	NA	0.319301	0.0546304	5.84476	5.26192e-08
TG19_1_18_1_18_2NH4	ILMN_1658283	3	197577271	197577825	AC144530.1	ENSG00000234742	NA	0.307631	0.0548825	5.60526	1.55928e-07
TG25_0_18_1_18_1NH4	ILMN_3279306	3	197577271	197577825	AC144530.1	ENSG00000234742	NA	0.293007	0.0558975	5.24187	7.75263e-07
O_W3_Triglyceride	ILMN_1684585	4	185676749	185747972	ACSL1	ENSG00000151726	185676952_185677001	-0.2784	0.0541919	-5.13729	1.21694e-06
O_W3_Triglyceride	ILMN_2232177	14	69340860	69446157	ACTN1	ENSG00000072110	69341410_69341459	-0.285715	0.0520706	-5.48707	2.64311e-07
TG18_1_17_1_20_4NH4	ILMN_1706302	7	87563458	87832204	ADAM22	ENSG00000008277	87815938_87815987	0.267384	0.0511511	5.22733	8.25662e-07
CL_TG49	ILMN_1708348	10	135075907	135090372	ADAM8	ENSG00000151651	135076196_135076245	-0.320404	0.0538609	-5.94873	3.26131e-08
CL_TG55	ILMN_1708348	10	135075907	135090372	ADAM8	ENSG00000151651	135076196_135076245	-0.280078	0.0538743	-5.19873	9.34303e-07
DG16_0_18_1NH4	ILMN_1708348	10	135075907	135090372	ADAM8	ENSG00000151651	135076196_135076245	-0.311124	0.0534928	-5.81619	5.99672e-08
GroupTG	ILMN_1708348	10	135075907	135090372	ADAM8	ENSG00000151651	135076196_135076245	-0.309526	0.0533839	-5.79812	6.51277e-08
Mono_unsaturated_TG	ILMN_1708348	10	135075907	135090372	ADAM8	ENSG00000151651	135076196_135076245	-0.315918	0.0539394	-5.85691	4.97671e-08
O_W3_Triglyceride	ILMN_1708348	10	135075907	135090372	ADAM8	ENSG00000151651	135076196_135076245	-0.331461	0.0535585	-6.18877	1.06514e-08
Polyunsaturated_TG	ILMN_1708348	10	135075907	135090372	ADAM8	ENSG00000151651	135076196_135076245	-0.311915	0.0531889	-5.86428	4.81128e-08
TG15_0_16_0_16_0NH4	ILMN_1708348	10	135075907	135090372	ADAM8	ENSG00000151651	135076196_135076245	-0.29325	0.0556872	-5.26602	6.9809e-07
TG15_0_18_1_22_6NH4	ILMN_1708348	10	135075907	135090372	ADAM8	ENSG00000151651	135076196_135076245	-0.305923	0.0549476	-5.56753	1.84653e-07
TG16_0_14_0_18_1NH4	ILMN_1708348	10	135075907	135090372	ADAM8	ENSG00000151651	135076196_135076245	-0.304982	0.0544327	-5.60292	1.57574e-07
TG16_0_16_0_24_0NH4	ILMN_1708348	10	135075907	135090372	ADAM8	ENSG00000151651	135076196_135076245	-0.314222	0.0547819	-5.73587	8.64653e-08
TG16_1_14_0_18_1NH4	ILMN_1708348	10	135075907	135090372	ADAM8	ENSG00000151651	135076196_135076245	-0.32701	0.0539665	-6.0595	1.95077e-08
TG16_1_16_1_16_1NH4	ILMN_1708348	10	135075907	135090372	ADAM8	ENSG00000151651	135076196_135076245	-0.292739	0.0552994	-5.29372	6.18823e-07
TG18_0_18_0_18_0NH4	ILMN_1708348	10	135075907	135090372	ADAM8	ENSG00000151651	135076196_135076245	-0.280703	0.0549618	-5.10725	1.38397e-06
TG18_1_18_1_23_1NH4	ILMN_1708348	10	135075907	135090372	ADAM8	ENSG00000151651	135076196_135076245	-0.294986	0.0545427	-5.40836	3.74414e-07
TG19_1_18_1_18_2NH4	ILMN_1708348	10	135075907	135090372	ADAM8	ENSG00000151651	135076196_135076245	-0.290928	0.0549407	-5.29531	6.14551e-07
PC18_2_13_0H	ILMN_1790757	22	40742507	40786467	ADSL	ENSG00000239900	40761038_40761060	0.282354	0.0552322	5.11213	1.35538e-06
TG15_0_16_0_16_0NH4	ILMN_1790757	22	40742507	40786467	ADSL	ENSG00000239900	40761038_40761060	0.289824	0.0549409	5.27521	6.70766e-07
TG15_0_18_1_22_6NH4	ILMN_1790757	22	40742507	40786467	ADSL	ENSG00000239900	40761038_40761060	0.29558	0.0542528	5.4482	3.14001e-07
TG16_0_16_0_24_0NH4	ILMN_1790757	22	40742507	40786467	ADSL	ENSG00000239900	40761038_40761060	0.304038	0.0540672	5.62335	1.43761e-07
TG16_0_22_6_22_6NH4	ILMN_1790757	22	40742507	40786467	ADSL	ENSG00000239900	40761038_40761060	0.295972	0.0542331	5.45741	3.01469e-07
TG19_1_18_1_18_2NH4	ILMN_1790757	22	40742507	40786467	ADSL	ENSG00000239900	40761038_40761060	0.309427	0.0536022	5.77265	7.31484e-08
TG25_0_18_1_18_1NH4	ILMN_1790757	22	40742507	40786467	ADSL	ENSG00000239900	40761038_40761060	0.290659	0.0548605	5.29816	6.06971e-07
Mono_unsaturated_TG	ILMN_2307656	1	11796141	11814859	AGTRAP	ENSG00000177674	11810474_11810523	-0.289751	0.0559079	-5.18266	1.00133e-06
O_W3_Triglyceride	ILMN_2307656	1	11796141	11814859	AGTRAP	ENSG00000177674	11810474_11810523	-0.298341	0.0557719	-5.34932	4.85339e-07
TG16_0_18_1_23_1NH4	ILMN_2307656	1	11796141	11814859	AGTRAP	ENSG00000177674	11810474_11810523	-0.306558	0.0556601	-5.50768	2.41172e-07
TG16_0_22_6_22_6NH4	ILMN_2307656	1	11796141	11814859	AGTRAP	ENSG00000177674	11810474_11810523	-0.301466	0.0562292	-5.36138	4.60342e-07
TG16_0_22_6_22_6NH4	ILMN_1783636	12	120876001	120897809	AL021546.6	ENSG00000111780	NA	0.291764	0.0542519	5.37795	4.28023e-07
Mono_unsaturated_TG	ILMN_1796316	20	44644111	44644231	AL162458.1	ENSG00000203346	44644913_44644962	-0.293416	0.0554587	-5.2907	6.27009e-07
O_W3_Triglyceride	ILMN_1796316	20	44644111	44644231	AL162458.1	ENSG00000203346	44644913_44644962	-0.285135	0.0555774	-5.13043	1.25328e-06
TG16_0_18_1_23_1NH4	ILMN_1796316	20	44644111	44644231	AL162458.1	ENSG00000203346	44644913_44644962	-0.293406	0.0553935	-5.29675	6.10695e-07
CL_TG55	ILMN_1726597	6	24840195	24840293	AL512428.1	ENSG00000263391	24839757_24839806	-0.279682	0.0535682	-5.22104	8.48439e-07
DG16_0_18_1NH4	ILMN_1726597	6	24840195	24840293	AL512428.1	ENSG00000263391	24839757_24839806	-0.286573	0.0536078	-5.34572	4.93041e-07
GroupTG	ILMN_1726597	6	24840195	24840293	AL512428.1	ENSG00000263391	24839757_24839806	-0.283777	0.0535889	-5.29544	6.14196e-07
O_W3_Triglyceride	ILMN_1726597	6	24840195	24840293	AL512428.1	ENSG00000263391	24839757_24839806	-0.333756	0.0531697	-6.27719	7.01878e-09
Polyunsaturated_TG	ILMN_1726597	6	24840195	24840293	AL512428.1	ENSG00000263391	24839757_24839806	-0.288422	0.0533569	-5.40553	3.79111e-07
GroupTG	ILMN_1680996	10	45885738	45957624	ALOX5	ENSG00000262552	45941345_45941394	-0.272851	0.0521291	-5.23414	8.01647e-07
GroupTG	ILMN_1680996	10	45869661	45941561	ALOX5	ENSG00000012779	45941345_45941394	-0.272851	0.0521291	-5.23414	8.01647e-07
O_W3_Triglyceride	ILMN_1680996	10	45885738	45957624	ALOX5	ENSG00000262552	45941345_45941394	-0.31682	0.0518691	-6.10806	1.5552e-08
O_W3_Triglyceride	ILMN_1680996	10	45869661	45941561	ALOX5	ENSG00000012779	45941345_45941394	-0.31682	0.0518691	-6.10806	1.5552e-08
CL_TG49	ILMN_1797875	13	31309645	31338556	ALOX5AP	ENSG00000132965	31338347_31338396	-0.289067	0.053904	-5.36263	4.57817e-07
CL_TG55	ILMN_1797875	13	31309645	31338556	ALOX5AP	ENSG00000132965	31338347_31338396	-0.282929	0.0531767	-5.32056	5.50431e-07
GroupTG	ILMN_1797875	13	31309645	31338556	ALOX5AP	ENSG00000132965	31338347_31338396	-0.299483	0.0529186	-5.65931	1.22265e-07
Mono_unsaturated_TG	ILMN_1797875	13	31309645	31338556	ALOX5AP	ENSG00000132965	31338347_31338396	-0.287222	0.0539808	-5.32083	5.49785e-07
O_W3_Triglyceride	ILMN_1797875	13	31309645	31338556	ALOX5AP	ENSG00000132965	31338347_31338396	-0.324104	0.0529742	-6.11814	1.48354e-08
Polyunsaturated_TG	ILMN_1797875	13	31309645	31338556	ALOX5AP	ENSG00000132965	31338347_31338396	-0.291046	0.0529842	-5.49308	2.57345e-07
TG16_0_18_1_23_1NH4	ILMN_1797875	13	31309645	31338556	ALOX5AP	ENSG00000132965	31338347_31338396	-0.29108	0.0535169	-5.43902	3.27024e-07
TG25_0_18_1_18_1NH4	ILMN_1797875	13	31309645	31338556	ALOX5AP	ENSG00000132965	31338347_31338396	-0.292291	0.0552719	-5.28824	6.33767e-07
Mono_unsaturated_TG	ILMN_2078697	4	113206665	113363776	ALPK1	ENSG00000073331	113362506_113362555	-0.274297	0.0533913	-5.1375	1.21587e-06
O_W3_Triglyceride	ILMN_2078697	4	113206665	113363776	ALPK1	ENSG00000073331	113362506_113362555	-0.30902	0.0524872	-5.88753	4.32404e-08
GroupTG	ILMN_1701603	1	21835858	21904905	ALPL	ENSG00000162551	21904751_21904800	-0.282877	0.0534259	-5.29476	6.16033e-07
Mono_unsaturated_TG	ILMN_1701603	1	21835858	21904905	ALPL	ENSG00000162551	21904751_21904800	-0.296721	0.0537295	-5.52249	2.25785e-07
O_W3_Triglyceride	ILMN_1701603	1	21835858	21904905	ALPL	ENSG00000162551	21904751_21904800	-0.323991	0.053084	-6.10336	1.58969e-08
Polyunsaturated_TG	ILMN_1701603	1	21835858	21904905	ALPL	ENSG00000162551	21904751_21904800	-0.283209	0.0532426	-5.31921	5.53685e-07
TG16_1_14_0_18_1NH4	ILMN_1701603	1	21835858	21904905	ALPL	ENSG00000162551	21904751_21904800	-0.289114	0.0541904	-5.33515	5.16407e-07
O_W3_Triglyceride	ILMN_1812926	4	80822303	81046608	ANTXR2	ENSG00000163297	80826961_80827010	-0.28312	0.0527392	-5.3683	4.46559e-07
TG16_0_16_0_24_0NH4	ILMN_1791332	21	34956993	35284635	AP000304.12	ENSG00000249209	NA	0.294131	0.0550165	5.34623	4.91938e-07
TG19_1_18_1_18_2NH4	ILMN_2160819	11	116906513	116906767	AP000936.1	ENSG00000234268	NA	0.294293	0.0553594	5.31605	5.61386e-07
TG19_1_18_1_18_2NH4	ILMN_1696839	11	116906513	116906767	AP000936.1	ENSG00000234268	NA	0.287987	0.0558101	5.16013	1.10328e-06
TG16_0_16_0_24_0NH4	ILMN_2120273	X	15843929	15873054	AP1S2	ENSG00000182287	15844225_15844274	0.29246	0.0560162	5.22098	8.48652e-07
TG19_1_18_1_18_2NH4	ILMN_1766411	X	15843929	15873054	AP1S2	ENSG00000182287	NA	0.288936	0.0555575	5.20067	9.26509e-07
TG19_1_18_1_18_2NH4	ILMN_2120273	X	15843929	15873054	AP1S2	ENSG00000182287	15844225_15844274	0.296179	0.055668	5.32045	5.50694e-07
O_W3_Triglyceride	ILMN_1801710	10	26727132	26856732	APBB1IP	ENSG00000077420	26856425_26856474	-0.285016	0.0519197	-5.48956	2.61404e-07
CL_TG55	ILMN_1767816	15	63568217	63601325	APH1B	ENSG00000138613	NA	-0.295317	0.0530252	-5.56937	1.83145e-07
DG16_0_18_1NH4	ILMN_1767816	15	63568217	63601325	APH1B	ENSG00000138613	NA	-0.284402	0.0533324	-5.33264	5.22109e-07
GroupTG	ILMN_1767816	15	63568217	63601325	APH1B	ENSG00000138613	NA	-0.30214	0.0529609	-5.70496	9.94729e-08
O_W3_Triglyceride	ILMN_1767816	15	63568217	63601325	APH1B	ENSG00000138613	NA	-0.308804	0.0533477	-5.78853	6.80409e-08
Polyunsaturated_TG	ILMN_1767816	15	63568217	63601325	APH1B	ENSG00000138613	NA	-0.309462	0.0526802	-5.87436	4.59383e-08
TG16_0_18_1_23_1NH4	ILMN_1767816	15	63568217	63601325	APH1B	ENSG00000138613	NA	-0.280402	0.0540537	-5.18747	9.80786e-07
TG16_1_14_0_18_1NH4	ILMN_1767816	15	63568217	63601325	APH1B	ENSG00000138613	NA	-0.280235	0.054277	-5.16304	1.08955e-06
TG18_1_18_2_20_3NH4	ILMN_1767816	15	63568217	63601325	APH1B	ENSG00000138613	NA	-0.299155	0.0548967	-5.44942	3.12323e-07
TG16_0_16_0_24_0NH4	ILMN_1793598	11	34874641	34938046	APIP	ENSG00000149089	NA	0.289867	0.0549924	5.27104	6.83027e-07
CL_TG49	ILMN_1674394	20	24943561	24973615	APMAP	ENSG00000101474	24943888_24943937	-0.365353	0.0545177	-6.70154	9.16673e-10
CL_TG55	ILMN_1674394	20	24943561	24973615	APMAP	ENSG00000101474	24943888_24943937	-0.311477	0.0550922	-5.65375	1.25369e-07
DG16_0_18_1NH4	ILMN_1674394	20	24943561	24973615	APMAP	ENSG00000101474	24943888_24943937	-0.338336	0.0545864	-6.19817	1.01906e-08
GroupTG	ILMN_1674394	20	24943561	24973615	APMAP	ENSG00000101474	24943888_24943937	-0.342004	0.0545282	-6.27206	7.19102e-09
Mono_unsaturated_TG	ILMN_1674394	20	24943561	24973615	APMAP	ENSG00000101474	24943888_24943937	-0.354481	0.0547226	-6.47779	2.69939e-09
O_W3_Triglyceride	ILMN_1674394	20	24943561	24973615	APMAP	ENSG00000101474	24943888_24943937	-0.352022	0.0548119	-6.42236	3.5195e-09
Polyunsaturated_TG	ILMN_1674394	20	24943561	24973615	APMAP	ENSG00000101474	24943888_24943937	-0.326304	0.0547803	-5.95659	3.14507e-08
Saturated_TG	ILMN_1674394	20	24943561	24973615	APMAP	ENSG00000101474	24943888_24943937	-0.347381	0.0552977	-6.28202	6.86004e-09
TG15_0_16_0_16_0NH4	ILMN_1674394	20	24943561	24973615	APMAP	ENSG00000101474	24943888_24943937	-0.356631	0.0554417	-6.43254	3.3524e-09
TG15_0_18_1_22_6NH4	ILMN_1674394	20	24943561	24973615	APMAP	ENSG00000101474	24943888_24943937	-0.318766	0.0559863	-5.69365	1.04698e-07
TG16_0_14_0_16_0NH4	ILMN_1674394	20	24943561	24973615	APMAP	ENSG00000101474	24943888_24943937	-0.33591	0.0557975	-6.02016	2.34253e-08
TG16_0_14_0_18_1NH4	ILMN_1674394	20	24943561	24973615	APMAP	ENSG00000101474	24943888_24943937	-0.365602	0.0546788	-6.68635	9.86854e-10
TG16_0_16_0_16_0NH4	ILMN_1674394	20	24943561	24973615	APMAP	ENSG00000101474	24943888_24943937	-0.338166	0.0559353	-6.04566	2.08062e-08
TG16_0_16_0_24_0NH4	ILMN_1674394	20	24943561	24973615	APMAP	ENSG00000101474	24943888_24943937	-0.31315	0.0561058	-5.58141	1.73533e-07
TG16_0_16_1_18_1NH4	ILMN_1674394	20	24943561	24973615	APMAP	ENSG00000101474	24943888_24943937	-0.329505	0.0558541	-5.89939	4.09453e-08
TG16_0_18_1_23_0NH4	ILMN_1674394	20	24943561	24973615	APMAP	ENSG00000101474	24943888_24943937	-0.292238	0.0564206	-5.17963	1.01451e-06
TG16_0_22_6_22_6NH4	ILMN_1674394	20	24943561	24973615	APMAP	ENSG00000101474	24943888_24943937	-0.29177	0.0565749	-5.15722	1.11714e-06
TG16_1_12_0_18_1NH4	ILMN_1674394	20	24943561	24973615	APMAP	ENSG00000101474	24943888_24943937	-0.310247	0.0562194	-5.51851	2.29825e-07
TG16_1_14_0_18_1NH4	ILMN_1674394	20	24943561	24973615	APMAP	ENSG00000101474	24943888_24943937	-0.336538	0.0553013	-6.08553	1.72778e-08
TG16_1_16_1_16_1NH4	ILMN_1674394	20	24943561	24973615	APMAP	ENSG00000101474	24943888_24943937	-0.329273	0.055906	-5.88976	4.27987e-08
TG18_0_18_0_18_0NH4	ILMN_1674394	20	24943561	24973615	APMAP	ENSG00000101474	24943888_24943937	-0.310942	0.0558236	-5.57007	1.82566e-07
TG18_1_18_1_23_1NH4	ILMN_1674394	20	24943561	24973615	APMAP	ENSG00000101474	24943888_24943937	-0.31963	0.055651	-5.74347	8.35302e-08
TG19_1_18_1_18_2NH4	ILMN_1674394	20	24943561	24973615	APMAP	ENSG00000101474	24943888_24943937	-0.300744	0.0561788	-5.35334	4.76864e-07
TG20_0_18_1_18_1NH4	ILMN_1674394	20	24943561	24973615	APMAP	ENSG00000101474	24943888_24943937	-0.301138	0.0561467	-5.36342	4.56235e-07
TG25_0_18_1_18_1NH4	ILMN_1674394	20	24943561	24973615	APMAP	ENSG00000101474	24943888_24943937	-0.317493	0.0562905	-5.64027	1.33221e-07
GroupTG	ILMN_1756862	22	36536372	36562225	APOL3	ENSG00000128284	36536653_36536702	0.28303	0.053643	5.27618	6.67948e-07
TG16_0_14_0_18_1NH4	ILMN_1756862	22	36536372	36562225	APOL3	ENSG00000128284	36536653_36536702	0.280733	0.0543494	5.16534	1.07884e-06
CL_TG49	ILMN_1715068	15	58430368	58478110	AQP9	ENSG00000103569	58477861_58477910	-0.294469	0.0533529	-5.51926	2.29056e-07
GroupTG	ILMN_1715068	15	58430368	58478110	AQP9	ENSG00000103569	58477861_58477910	-0.287858	0.0527174	-5.4604	2.97494e-07
Mono_unsaturated_TG	ILMN_1715068	15	58430368	58478110	AQP9	ENSG00000103569	58477861_58477910	-0.296941	0.05328	-5.57321	1.80021e-07
O_W3_Triglyceride	ILMN_1715068	15	58430368	58478110	AQP9	ENSG00000103569	58477861_58477910	-0.328034	0.0525142	-6.24657	8.11174e-09
Polyunsaturated_TG	ILMN_1715068	15	58430368	58478110	AQP9	ENSG00000103569	58477861_58477910	-0.273958	0.0528642	-5.1823	1.00291e-06
TG16_0_14_0_18_1NH4	ILMN_1715068	15	58430368	58478110	AQP9	ENSG00000103569	58477861_58477910	-0.288212	0.0537088	-5.3662	4.50706e-07
O_W3_Triglyceride	ILMN_1772233	11	72396114	72504644	ARAP1	ENSG00000186635	72396407_72396456	-0.290417	0.0533246	-5.4462	3.16795e-07
O_W3_Triglyceride	ILMN_3269719	11	72396114	72504644	ARAP1	ENSG00000186635	72396394_72396443	-0.304688	0.0550946	-5.53027	2.18091e-07
CL_TG55	ILMN_3240997	5	141032968	141061788	ARAP3	ENSG00000120318	141033214_141033263	-0.288245	0.0539401	-5.34381	4.97197e-07
GroupTG	ILMN_3240997	5	141032968	141061788	ARAP3	ENSG00000120318	141033214_141033263	-0.292003	0.0539665	-5.41083	3.70364e-07
O_W3_Triglyceride	ILMN_3240997	5	141032968	141061788	ARAP3	ENSG00000120318	141033214_141033263	-0.327728	0.0538245	-6.08883	1.70137e-08
Polyunsaturated_TG	ILMN_3240997	5	141032968	141061788	ARAP3	ENSG00000120318	141033214_141033263	-0.295069	0.0537876	-5.48582	2.65781e-07
CL_TG49	ILMN_1777998	2	68906733	69053965	ARHGAP25	ENSG00000163219	69053581_69053630	-0.327902	0.0512244	-6.40128	3.89206e-09
CL_TG55	ILMN_1777998	2	68906733	69053965	ARHGAP25	ENSG00000163219	69053581_69053630	-0.301515	0.0509045	-5.92316	3.66986e-08
DG16_0_18_1NH4	ILMN_1777998	2	68906733	69053965	ARHGAP25	ENSG00000163219	69053581_69053630	-0.321557	0.0505655	-6.35921	4.756e-09
GroupTG	ILMN_1777998	2	68906733	69053965	ARHGAP25	ENSG00000163219	69053581_69053630	-0.321109	0.0505241	-6.35558	4.83891e-09
Mono_unsaturated_TG	ILMN_1777998	2	68906733	69053965	ARHGAP25	ENSG00000163219	69053581_69053630	-0.317866	0.0515759	-6.16306	1.20189e-08
O_W3_Triglyceride	ILMN_1777998	2	68906733	69053965	ARHGAP25	ENSG00000163219	69053581_69053630	-0.350012	0.0506717	-6.90744	3.35172e-10
Polyunsaturated_TG	ILMN_1777998	2	68906733	69053965	ARHGAP25	ENSG00000163219	69053581_69053630	-0.320731	0.0503722	-6.36723	4.57782e-09
TG16_0_14_0_16_0NH4	ILMN_1777998	2	68906733	69053965	ARHGAP25	ENSG00000163219	69053581_69053630	-0.276388	0.0538999	-5.12781	1.26742e-06
TG16_0_14_0_18_1NH4	ILMN_1777998	2	68906733	69053965	ARHGAP25	ENSG00000163219	69053581_69053630	-0.317996	0.051882	-6.12921	1.40864e-08
TG16_0_16_0_24_0NH4	ILMN_1777998	2	68906733	69053965	ARHGAP25	ENSG00000163219	69053581_69053630	-0.278862	0.0536306	-5.19967	9.30496e-07
TG16_0_16_1_18_1NH4	ILMN_1777998	2	68906733	69053965	ARHGAP25	ENSG00000163219	69053581_69053630	-0.291803	0.0535001	-5.45425	3.05709e-07
TG16_0_18_1_23_1NH4	ILMN_1777998	2	68906733	69053965	ARHGAP25	ENSG00000163219	69053581_69053630	-0.27368	0.0518018	-5.2832	6.47825e-07
TG16_1_14_0_18_1NH4	ILMN_1777998	2	68906733	69053965	ARHGAP25	ENSG00000163219	69053581_69053630	-0.296014	0.0524287	-5.64602	1.29815e-07
TG16_1_16_1_16_1NH4	ILMN_1777998	2	68906733	69053965	ARHGAP25	ENSG00000163219	69053581_69053630	-0.275782	0.0538552	-5.12081	1.30596e-06
TG25_0_18_1_18_1NH4	ILMN_1777998	2	68906733	69053965	ARHGAP25	ENSG00000163219	69053581_69053630	-0.300355	0.0536189	-5.60166	1.58471e-07
O_W3_Triglyceride	ILMN_1656361	17	43471275	43511787	ARHGAP27	ENSG00000159314	NA	-0.328714	0.0563751	-5.83084	5.60822e-08
TG16_0_16_0_24_0NH4	ILMN_1656361	17	43471275	43511787	ARHGAP27	ENSG00000159314	NA	-0.295041	0.0573572	-5.14392	1.18281e-06
TG19_1_18_1_18_2NH4	ILMN_1656361	17	43471275	43511787	ARHGAP27	ENSG00000159314	NA	-0.299044	0.0571396	-5.23357	8.03659e-07
O_W3_Triglyceride	ILMN_1678143	12	15094951	15114662	ARHGDIB	ENSG00000111348	15095031_15095080	-0.31082	0.0532212	-5.84014	5.37432e-08
O_W3_Triglyceride	ILMN_1670130	19	925781	975939	ARID3A	ENSG00000116017	972539_972588	-0.290195	0.0550006	-5.27621	6.67833e-07
TG16_0_18_1_23_1NH4	ILMN_1670130	19	925781	975939	ARID3A	ENSG00000116017	972539_972588	-0.291551	0.0548937	-5.31119	5.73424e-07
TG19_1_18_1_18_2NH4	ILMN_2332558	2	152645498	152685006	ARL5A	ENSG00000162980	152657783_152657832	0.292542	0.0560649	5.21792	8.59977e-07
O_W3_Triglyceride	ILMN_1695414	19	14230321	14247768	ASF1B	ENSG00000105011	NA	-0.275508	0.0522046	-5.27747	6.64194e-07
PC20_2_18_2H	ILMN_1779214	11	108093211	108239829	ATM	ENSG00000149311	108239320_108239369	0.317456	0.0563308	5.63555	1.36079e-07
TG16_0_16_0_24_0NH4	ILMN_1721989	1	111991486	112005395	ATP5F1	ENSG00000116459	NA	0.290808	0.0555871	5.23158	8.10607e-07
TG16_0_16_0_24_0NH4	ILMN_1772506	4	666225	668127	ATP5I	ENSG00000169020	668059_668108	0.287453	0.0546572	5.2592	7.19099e-07
TG16_0_16_0_24_0NH4	ILMN_2348093	21	27088815	27107984	ATP5J	ENSG00000154723	NA	0.292874	0.0551703	5.30855	5.80063e-07
TG16_0_18_1_23_1NH4	ILMN_1812638	11	118271869	118302211	ATP5L	ENSG00000167283	NA	0.278355	0.0526479	5.28711	6.36906e-07
TG16_0_18_1_23_1NH4	ILMN_1812638	11	118271869	118302211	ATP5L	ENSG00000268551	NA	0.278355	0.0526479	5.28711	6.36906e-07
TG16_0_16_0_24_0NH4	ILMN_1791332	21	35275757	35288284	ATP5O	ENSG00000241837	NA	0.294131	0.0550165	5.34623	4.91938e-07
O_W3_Triglyceride	ILMN_1721391	1	44440159	44443967	ATP6V0B	ENSG00000117410	44443782_44443831	-0.323226	0.0528059	-6.12101	1.46374e-08
Polyunsaturated_TG	ILMN_1721391	1	44440159	44443967	ATP6V0B	ENSG00000117410	44443782_44443831	-0.27949	0.0529375	-5.27962	6.58007e-07
O_W3_Triglyceride	ILMN_1787705	8	20054878	20084330	ATP6V1B2	ENSG00000147416	20078945_20078994	-0.286124	0.0535003	-5.34809	4.87961e-07
TG16_0_16_0_24_0NH4	ILMN_1784523	9	117350026	117360653	ATP6V1G1	ENSG00000136888	NA	0.306434	0.0562364	5.44903	3.12856e-07
TG19_1_18_1_18_2NH4	ILMN_1784523	9	117350026	117360653	ATP6V1G1	ENSG00000136888	NA	0.298856	0.0561167	5.32561	5.384e-07
O_W3_Triglyceride	ILMN_1685824	20	48249482	48330415	B4GALT5	ENSG00000158470	48249748_48249797	-0.274446	0.0536067	-5.11962	1.31262e-06
DG18_1_18_1NH4	ILMN_1806999	19	41860326	41870078	B9D2	ENSG00000123810	41860368_41860417	-0.284069	0.0541473	-5.24623	7.60739e-07
O_W3_Triglyceride	ILMN_1806999	19	41860326	41870078	B9D2	ENSG00000123810	41860368_41860417	-0.3023	0.0531404	-5.68871	1.07061e-07
CL_TG55	ILMN_1651826	5	17065707	17276943	BASP1	ENSG00000176788	17276556_17276605	-0.274162	0.0514376	-5.33	5.28167e-07
GroupTG	ILMN_1651826	5	17065707	17276943	BASP1	ENSG00000176788	17276556_17276605	-0.287796	0.0512974	-5.61034	1.52412e-07
Mono_unsaturated_TG	ILMN_1651826	5	17065707	17276943	BASP1	ENSG00000176788	17276556_17276605	-0.281897	0.052337	-5.38619	4.12796e-07
O_W3_Triglyceride	ILMN_1651826	5	17065707	17276943	BASP1	ENSG00000176788	17276556_17276605	-0.33565	0.0506929	-6.62125	1.35285e-09
Polyunsaturated_TG	ILMN_1651826	5	17065707	17276943	BASP1	ENSG00000176788	17276556_17276605	-0.291546	0.0510232	-5.714	9.54832e-08
TG16_0_18_1_23_1NH4	ILMN_1651826	5	17065707	17276943	BASP1	ENSG00000176788	17276556_17276605	-0.278733	0.0522704	-5.33252	5.22372e-07
TG16_1_14_0_18_1NH4	ILMN_1651826	5	17065707	17276943	BASP1	ENSG00000176788	17276556_17276605	-0.288069	0.0526679	-5.46954	2.85695e-07
TG25_0_18_1_18_1NH4	ILMN_1651826	5	17065707	17276943	BASP1	ENSG00000176788	17276556_17276605	-0.283647	0.0542941	-5.22426	8.36693e-07
CL_TG49	ILMN_1710514	19	45250962	45263301	BCL3	ENSG00000069399	45263104_45263153	-0.283581	0.0537316	-5.27773	6.63432e-07
CL_TG55	ILMN_1710514	19	45250962	45263301	BCL3	ENSG00000069399	45263104_45263153	-0.280532	0.0529232	-5.30074	6.00182e-07
CL_TG62	ILMN_1710514	19	45250962	45263301	BCL3	ENSG00000069399	45263104_45263153	-0.292557	0.0539411	-5.42364	3.50015e-07
GroupTG	ILMN_1710514	19	45250962	45263301	BCL3	ENSG00000069399	45263104_45263153	-0.299186	0.0526302	-5.68468	1.0903e-07
Mono_unsaturated_TG	ILMN_1710514	19	45250962	45263301	BCL3	ENSG00000069399	45263104_45263153	-0.309909	0.0531479	-5.83107	5.60219e-08
O_W3_Triglyceride	ILMN_1710514	19	45250962	45263301	BCL3	ENSG00000069399	45263104_45263153	-0.354398	0.0517438	-6.8491	4.46238e-10
Polyunsaturated_TG	ILMN_1710514	19	45250962	45263301	BCL3	ENSG00000069399	45263104_45263153	-0.312664	0.0521192	-5.99901	2.58422e-08
TG16_0_18_1_23_1NH4	ILMN_1710514	19	45250962	45263301	BCL3	ENSG00000069399	45263104_45263153	-0.282053	0.0537442	-5.24806	7.54726e-07
TG16_1_14_0_18_1NH4	ILMN_1710514	19	45250962	45263301	BCL3	ENSG00000069399	45263104_45263153	-0.280944	0.0542479	-5.17889	1.01773e-06
TG25_0_18_1_18_1NH4	ILMN_1710514	19	45250962	45263301	BCL3	ENSG00000069399	45263104_45263153	-0.29543	0.0552326	-5.34883	4.86366e-07
O_W3_Triglyceride	ILMN_1737314	3	187439165	187463515	BCL6	ENSG00000113916	187439339_187439388	-0.30785	0.0526298	-5.84935	5.15222e-08
CL_TG55	ILMN_1718982	11	61717293	61732987	BEST1	ENSG00000167995	61731582_61731631	-0.278098	0.0531138	-5.23588	7.95628e-07
GroupTG	ILMN_1718982	11	61717293	61732987	BEST1	ENSG00000167995	61731582_61731631	-0.298164	0.052828	-5.64405	1.30971e-07
Mono_unsaturated_TG	ILMN_1718982	11	61717293	61732987	BEST1	ENSG00000167995	61731582_61731631	-0.286673	0.0538623	-5.32233	5.46183e-07
O_W3_Triglyceride	ILMN_1718982	11	61717293	61732987	BEST1	ENSG00000167995	61731582_61731631	-0.320243	0.0530229	-6.0397	2.13913e-08
Polyunsaturated_TG	ILMN_1718982	11	61717293	61732987	BEST1	ENSG00000167995	61731582_61731631	-0.297925	0.0526414	-5.65952	1.22151e-07
TG20_0_18_1_18_1NH4	ILMN_1718982	11	61717293	61732987	BEST1	ENSG00000167995	61731582_61731631	-0.298802	0.054083	-5.52489	2.23385e-07
TG16_0_16_0_24_0NH4	ILMN_1776181	11	102188215	102210134	BIRC3	ENSG00000023445	NA	0.307211	0.0557331	5.51218	2.36389e-07
TG19_1_18_1_18_2NH4	ILMN_1776181	11	102188215	102210134	BIRC3	ENSG00000023445	NA	0.300255	0.0555896	5.40127	3.86285e-07
TG16_0_16_0_24_0NH4	ILMN_2155172	5	34915481	34926101	BRIX1	ENSG00000113460	34925433_34925482	0.282341	0.054934	5.13964	1.20474e-06
CL_TG55	ILMN_1690209	1	206098792	206166009	C1orf186	ENSG00000263961	206239104_206239153	-0.271706	0.0511684	-5.31004	5.76298e-07
CL_TG55	ILMN_1690209	1	206238872	206288647	C1orf186	ENSG00000196533	206239104_206239153	-0.271706	0.0511684	-5.31004	5.76298e-07
GroupTG	ILMN_1690209	1	206098792	206166009	C1orf186	ENSG00000263961	206239104_206239153	-0.288888	0.0508782	-5.67803	1.1236e-07
GroupTG	ILMN_1690209	1	206238872	206288647	C1orf186	ENSG00000196533	206239104_206239153	-0.288888	0.0508782	-5.67803	1.1236e-07
Mono_unsaturated_TG	ILMN_1690209	1	206098792	206166009	C1orf186	ENSG00000263961	206239104_206239153	-0.273326	0.0520893	-5.24726	7.5733e-07
Mono_unsaturated_TG	ILMN_1690209	1	206238872	206288647	C1orf186	ENSG00000196533	206239104_206239153	-0.273326	0.0520893	-5.24726	7.5733e-07
O_W3_Triglyceride	ILMN_1690209	1	206098792	206166009	C1orf186	ENSG00000263961	206239104_206239153	-0.280939	0.0519646	-5.40636	3.77727e-07
O_W3_Triglyceride	ILMN_1690209	1	206238872	206288647	C1orf186	ENSG00000196533	206239104_206239153	-0.280939	0.0519646	-5.40636	3.77727e-07
Polyunsaturated_TG	ILMN_1690209	1	206098792	206166009	C1orf186	ENSG00000263961	206239104_206239153	-0.271864	0.0510647	-5.32391	5.42431e-07
Polyunsaturated_TG	ILMN_1690209	1	206238872	206288647	C1orf186	ENSG00000196533	206239104_206239153	-0.271864	0.0510647	-5.32391	5.42431e-07
PC20_2_18_2H	ILMN_1760556	1	25568728	25664704	C1orf63	ENSG00000117616	25570473_25570522	0.308979	0.0568446	5.4355	3.32146e-07
O_W3_Triglyceride	ILMN_1733288	12	7242183	7261869	C1RL	ENSG00000139178	7247432_7247481	-0.32642	0.0536338	-6.08608	1.72337e-08
CL_TG49	ILMN_1679339	3	49306035	49315342	C3orf62	ENSG00000188315	49306586_49306635	-0.281199	0.054156	-5.19238	9.60237e-07
CL_TG55	ILMN_1679339	3	49306035	49315342	C3orf62	ENSG00000188315	49306586_49306635	-0.277413	0.0534952	-5.18576	9.88053e-07
DG16_0_18_1NH4	ILMN_1679339	3	49306035	49315342	C3orf62	ENSG00000188315	49306586_49306635	-0.29036	0.053278	-5.4499	3.1165e-07
GroupTG	ILMN_1679339	3	49306035	49315342	C3orf62	ENSG00000188315	49306586_49306635	-0.283547	0.0534531	-5.3046	5.9016e-07
O_W3_Triglyceride	ILMN_1679339	3	49306035	49315342	C3orf62	ENSG00000188315	49306586_49306635	-0.290192	0.0539202	-5.38187	4.2071e-07
Polyunsaturated_TG	ILMN_1679339	3	49306035	49315342	C3orf62	ENSG00000188315	49306586_49306635	-0.281501	0.0534117	-5.27039	6.8496e-07
TG16_1_14_0_18_1NH4	ILMN_1679339	3	49306035	49315342	C3orf62	ENSG00000188315	49306586_49306635	-0.294858	0.0541274	-5.44748	3.15003e-07
CL_TG49	ILMN_1689836	19	47793280	47825323	C5AR1	ENSG00000197405	47824990_47825039	-0.288107	0.0522601	-5.51296	2.35576e-07
CL_TG55	ILMN_1689836	19	47793280	47825323	C5AR1	ENSG00000197405	47824990_47825039	-0.299761	0.050964	-5.88182	4.43907e-08
DG16_0_18_1NH4	ILMN_1689836	19	47793280	47825323	C5AR1	ENSG00000197405	47824990_47825039	-0.266713	0.052101	-5.11915	1.31529e-06
GroupTG	ILMN_1689836	19	47793280	47825323	C5AR1	ENSG00000197405	47824990_47825039	-0.310967	0.0508042	-6.12089	1.4646e-08
Mono_unsaturated_TG	ILMN_1689836	19	47793280	47825323	C5AR1	ENSG00000197405	47824990_47825039	-0.307194	0.0519744	-5.91048	3.89058e-08
O_W3_Triglyceride	ILMN_1689836	19	47793280	47825323	C5AR1	ENSG00000197405	47824990_47825039	-0.342548	0.0507164	-6.75419	7.09501e-10
Polyunsaturated_TG	ILMN_1689836	19	47793280	47825323	C5AR1	ENSG00000197405	47824990_47825039	-0.314351	0.0505235	-6.22188	9.1138e-09
TG16_0_18_1_23_1NH4	ILMN_1689836	19	47793280	47825323	C5AR1	ENSG00000197405	47824990_47825039	-0.285542	0.0518068	-5.51167	2.36926e-07
TG16_1_14_0_18_1NH4	ILMN_1689836	19	47793280	47825323	C5AR1	ENSG00000197405	47824990_47825039	-0.295608	0.0525417	-5.62616	1.41951e-07
TG18_1_18_1_23_1NH4	ILMN_1689836	19	47793280	47825323	C5AR1	ENSG00000197405	47824990_47825039	-0.28664	0.052698	-5.43929	3.26625e-07
TG20_0_18_1_18_1NH4	ILMN_1689836	19	47793280	47825323	C5AR1	ENSG00000197405	47824990_47825039	-0.286688	0.0530921	-5.39983	3.88755e-07
TG25_0_18_1_18_1NH4	ILMN_1689836	19	47793280	47825323	C5AR1	ENSG00000197405	47824990_47825039	-0.287402	0.0541118	-5.31127	5.73228e-07
CL_TG55	ILMN_1669317	19	47835404	47846606	C5AR2	ENSG00000134830	47844993_47845042	-0.298507	0.0536553	-5.56341	1.88086e-07
CL_TG62	ILMN_1669317	19	47835404	47846606	C5AR2	ENSG00000134830	47844993_47845042	-0.288596	0.0550335	-5.244	7.68142e-07
DG16_0_18_1NH4	ILMN_1669317	19	47835404	47846606	C5AR2	ENSG00000134830	47844993_47845042	-0.299817	0.0537462	-5.57838	1.75904e-07
DG18_1_18_1NH4	ILMN_1669317	19	47835404	47846606	C5AR2	ENSG00000134830	47844993_47845042	-0.340002	0.0540095	-6.29523	6.44416e-09
DG18_1_18_2NH4	ILMN_1669317	19	47835404	47846606	C5AR2	ENSG00000134830	47844993_47845042	-0.319004	0.0545938	-5.84323	5.29896e-08
GroupTG	ILMN_1669317	19	47835404	47846606	C5AR2	ENSG00000134830	47844993_47845042	-0.309022	0.0535444	-5.77132	7.35916e-08
Mono_unsaturated_TG	ILMN_1669317	19	47835404	47846606	C5AR2	ENSG00000134830	47844993_47845042	-0.300866	0.054513	-5.51916	2.29159e-07
O_W3_Triglyceride	ILMN_1669317	19	47835404	47846606	C5AR2	ENSG00000134830	47844993_47845042	-0.351925	0.0532143	-6.61336	1.40547e-09
Polyunsaturated_TG	ILMN_1669317	19	47835404	47846606	C5AR2	ENSG00000134830	47844993_47845042	-0.308698	0.0534292	-5.77771	7.14809e-08
TG15_0_18_1_22_6NH4	ILMN_2391765	6	31784575	31789730	C6orf48	ENSG00000229300	3098799_3098848	0.291696	0.0547188	5.33081	5.26292e-07
TG15_0_18_1_22_6NH4	ILMN_2391765	6	31789757	31794910	C6orf48	ENSG00000226710	3098799_3098848	0.291696	0.0547188	5.33081	5.26292e-07
TG15_0_18_1_22_6NH4	ILMN_2391765	6	31792647	31797799	C6orf48	ENSG00000206380	3098799_3098848	0.291696	0.0547188	5.33081	5.26292e-07
TG15_0_18_1_22_6NH4	ILMN_2391765	6	31813742	31818898	C6orf48	ENSG00000234728	3098799_3098848	0.291696	0.0547188	5.33081	5.26292e-07
TG15_0_18_1_22_6NH4	ILMN_2391765	6	31802385	31807541	C6orf48	ENSG00000204387	3098799_3098848	0.291696	0.0547188	5.33081	5.26292e-07
TG16_0_16_0_24_0NH4	ILMN_2391765	6	31789757	31794910	C6orf48	ENSG00000226710	3098799_3098848	0.315499	0.0542615	5.8144	6.04594e-08
TG16_0_16_0_24_0NH4	ILMN_2391765	6	31792647	31797799	C6orf48	ENSG00000206380	3098799_3098848	0.315499	0.0542615	5.8144	6.04594e-08
TG16_0_16_0_24_0NH4	ILMN_2391765	6	31813742	31818898	C6orf48	ENSG00000234728	3098799_3098848	0.315499	0.0542615	5.8144	6.04594e-08
TG16_0_16_0_24_0NH4	ILMN_2391765	6	31784575	31789730	C6orf48	ENSG00000229300	3098799_3098848	0.315499	0.0542615	5.8144	6.04594e-08
TG16_0_16_0_24_0NH4	ILMN_2391765	6	31802385	31807541	C6orf48	ENSG00000204387	3098799_3098848	0.315499	0.0542615	5.8144	6.04594e-08
TG16_0_22_6_22_6NH4	ILMN_2391765	6	31792647	31797799	C6orf48	ENSG00000206380	3098799_3098848	0.281019	0.0549576	5.11338	1.34817e-06
TG16_0_22_6_22_6NH4	ILMN_2391765	6	31789757	31794910	C6orf48	ENSG00000226710	3098799_3098848	0.281019	0.0549576	5.11338	1.34817e-06
TG16_0_22_6_22_6NH4	ILMN_2391765	6	31813742	31818898	C6orf48	ENSG00000234728	3098799_3098848	0.281019	0.0549576	5.11338	1.34817e-06
TG16_0_22_6_22_6NH4	ILMN_2391765	6	31784575	31789730	C6orf48	ENSG00000229300	3098799_3098848	0.281019	0.0549576	5.11338	1.34817e-06
TG16_0_22_6_22_6NH4	ILMN_2391765	6	31802385	31807541	C6orf48	ENSG00000204387	3098799_3098848	0.281019	0.0549576	5.11338	1.34817e-06
TG19_1_18_1_18_2NH4	ILMN_2391765	6	31792647	31797799	C6orf48	ENSG00000206380	3098799_3098848	0.291612	0.0544502	5.35556	4.72226e-07
TG19_1_18_1_18_2NH4	ILMN_2391765	6	31813742	31818898	C6orf48	ENSG00000234728	3098799_3098848	0.291612	0.0544502	5.35556	4.72226e-07
TG19_1_18_1_18_2NH4	ILMN_2391765	6	31802385	31807541	C6orf48	ENSG00000204387	3098799_3098848	0.291612	0.0544502	5.35556	4.72226e-07
TG19_1_18_1_18_2NH4	ILMN_2391765	6	31789757	31794910	C6orf48	ENSG00000226710	3098799_3098848	0.291612	0.0544502	5.35556	4.72226e-07
TG19_1_18_1_18_2NH4	ILMN_2391765	6	31784575	31789730	C6orf48	ENSG00000229300	3098799_3098848	0.291612	0.0544502	5.35556	4.72226e-07
CL_TG55	ILMN_1779043	19	54495542	54515923	CACNG6	ENSG00000130433	54515803_54515852	-0.283943	0.0554493	-5.12076	1.30623e-06
O_W3_Triglyceride	ILMN_2356441	19	54495542	54515923	CACNG6	ENSG00000130433	54515462_54515511	-0.277388	0.0519227	-5.34233	5.00422e-07
O_W3_Triglyceride	ILMN_1779043	19	54495542	54515923	CACNG6	ENSG00000130433	54515803_54515852	-0.332778	0.0549863	-6.05202	2.01997e-08
Polyunsaturated_TG	ILMN_1779043	19	54495542	54515923	CACNG6	ENSG00000130433	54515803_54515852	-0.29636	0.0552111	-5.36776	4.47622e-07
TG15_0_18_1_22_6NH4	ILMN_1792660	1	200708686	200829832	CAMSAP2	ENSG00000118200	200829653_200829702	0.283301	0.0541235	5.23434	8.00953e-07
TG16_0_16_0_24_0NH4	ILMN_1792660	1	200708686	200829832	CAMSAP2	ENSG00000118200	200829653_200829702	0.291789	0.0539858	5.40493	3.80113e-07
CL_TG55	ILMN_1664012	17	76987799	77005949	CANT1	ENSG00000171302	76988071_76988120	-0.286339	0.0531399	-5.38841	4.08795e-07
GroupTG	ILMN_1664012	17	76987799	77005949	CANT1	ENSG00000171302	76988071_76988120	-0.299154	0.0529865	-5.64584	1.29917e-07
Mono_unsaturated_TG	ILMN_1664012	17	76987799	77005949	CANT1	ENSG00000171302	76988071_76988120	-0.286921	0.0541404	-5.29956	6.03258e-07
O_W3_Triglyceride	ILMN_1664012	17	76987799	77005949	CANT1	ENSG00000171302	76988071_76988120	-0.321548	0.0533168	-6.0309	2.22849e-08
Polyunsaturated_TG	ILMN_1664012	17	76987799	77005949	CANT1	ENSG00000171302	76988071_76988120	-0.306793	0.0526622	-5.82567	5.74251e-08
O_W3_Triglyceride	ILMN_1797604	1	40505905	40538321	CAP1	ENSG00000131236	NA	-0.284655	0.0544053	-5.23211	8.08725e-07
Polyunsaturated_TG	ILMN_1671728	17	78143791	78183130	CARD14	ENSG00000141527	78172286_78172335	0.285441	0.0541813	5.26825	6.91356e-07
Mono_unsaturated_TG	ILMN_1665004	17	38296571	38328436	CASC3	ENSG00000108349	38327841_38327890	-0.281104	0.0549728	-5.11352	1.34734e-06
O_W3_Triglyceride	ILMN_1665004	17	38296571	38328436	CASC3	ENSG00000108349	38327841_38327890	-0.290486	0.054793	-5.30152	5.98128e-07
PC20_2_18_2H	ILMN_2325574	15	44580927	44707956	CASC4	ENSG00000166734	NA	0.306932	0.0567394	5.40951	3.72517e-07
O_W3_Triglyceride	ILMN_1718070	1	15817327	15853029	CASP9	ENSG00000132906	15819063_15819112	-0.279839	0.0546026	-5.12501	1.2827e-06
CL_TG55	ILMN_1716080	11	119076752	119178859	CBL	ENSG00000110395	119178245_119178294	-0.275887	0.0526788	-5.23715	7.91266e-07
DG16_0_18_1NH4	ILMN_1716080	11	119076752	119178859	CBL	ENSG00000110395	119178245_119178294	-0.274802	0.0530525	-5.17982	1.01368e-06
GroupTG	ILMN_1716080	11	119076752	119178859	CBL	ENSG00000110395	119178245_119178294	-0.290781	0.052509	-5.53774	2.10946e-07
Mono_unsaturated_TG	ILMN_1716080	11	119076752	119178859	CBL	ENSG00000110395	119178245_119178294	-0.285011	0.053362	-5.34109	5.03158e-07
O_W3_Triglyceride	ILMN_1716080	11	119076752	119178859	CBL	ENSG00000110395	119178245_119178294	-0.337227	0.0522022	-6.46002	2.93936e-09
Polyunsaturated_TG	ILMN_1716080	11	119076752	119178859	CBL	ENSG00000110395	119178245_119178294	-0.297541	0.0521817	-5.70202	1.00804e-07
TG16_0_16_0_24_0NH4	ILMN_1801766	4	110481361	110609874	CCDC109B	ENSG00000005059	110606512_110606523	0.294538	0.0557915	5.27926	6.59032e-07
TG19_1_18_1_18_2NH4	ILMN_1801766	4	110481361	110609874	CCDC109B	ENSG00000005059	110606512_110606523	0.312773	0.0552758	5.65841	1.22764e-07
CL_TG55	ILMN_3237926	5	159678659	159772403	CCNJL	ENSG00000135083	159678872_159678921	-0.289296	0.0535554	-5.4018	3.85391e-07
DG16_0_18_1NH4	ILMN_3237926	5	159678659	159772403	CCNJL	ENSG00000135083	159678872_159678921	-0.284192	0.0539442	-5.26826	6.91324e-07
GroupTG	ILMN_3237926	5	159678659	159772403	CCNJL	ENSG00000135083	159678872_159678921	-0.297355	0.0535322	-5.55469	1.95569e-07
Mono_unsaturated_TG	ILMN_3237926	5	159678659	159772403	CCNJL	ENSG00000135083	159678872_159678921	-0.279845	0.0545008	-5.1347	1.23055e-06
O_W3_Triglyceride	ILMN_3237926	5	159678659	159772403	CCNJL	ENSG00000135083	159678872_159678921	-0.335753	0.0532752	-6.30222	6.23403e-09
Polyunsaturated_TG	ILMN_3237926	5	159678659	159772403	CCNJL	ENSG00000135083	159678872_159678921	-0.302675	0.053327	-5.67582	1.13485e-07
TG25_0_18_1_18_1NH4	ILMN_3237926	5	159678659	159772403	CCNJL	ENSG00000135083	159678872_159678921	-0.284645	0.0556349	-5.11631	1.33138e-06
CL_TG55	ILMN_2325837	11	118209669	118213459	CD3D	ENSG00000167286	118209861_118209910	0.284505	0.0531452	5.35335	4.7684e-07
GroupTG	ILMN_2325837	11	118209669	118213459	CD3D	ENSG00000167286	118209861_118209910	0.297963	0.052985	5.62353	1.43646e-07
Mono_unsaturated_TG	ILMN_2325837	11	118209669	118213459	CD3D	ENSG00000167286	118209861_118209910	0.283664	0.0539623	5.25671	7.26901e-07
O_W3_Triglyceride	ILMN_2261416	11	118209669	118213459	CD3D	ENSG00000167286	118210492_118210541	0.288129	0.0535375	5.38181	4.20823e-07
O_W3_Triglyceride	ILMN_2325837	11	118209669	118213459	CD3D	ENSG00000167286	118209861_118209910	0.324074	0.0531473	6.09765	1.63269e-08
Polyunsaturated_TG	ILMN_2325837	11	118209669	118213459	CD3D	ENSG00000167286	118209861_118209910	0.311851	0.052534	5.93618	3.45595e-08
TG19_1_18_1_18_2NH4	ILMN_2325837	11	118209669	118213459	CD3D	ENSG00000167286	118209861_118209910	0.286861	0.0544467	5.26866	6.90134e-07
TG25_0_18_1_18_1NH4	ILMN_2325837	11	118209669	118213459	CD3D	ENSG00000167286	118209861_118209910	0.29075	0.0550595	5.28065	6.55062e-07
PC20_2_18_2H	ILMN_2307740	1	207925402	207968858	CD46	ENSG00000117335	207968076_207968125	0.296678	0.0563982	5.26043	7.15273e-07
PC20_2_18_2H	ILMN_2307744	1	207925402	207968858	CD46	ENSG00000117335	207967950_207967999	0.30666	0.0562246	5.45419	3.0579e-07
O_W3_Triglyceride	ILMN_2208903	1	26644448	26647014	CD52	ENSG00000169442	26646686_26646735	0.278885	0.0533624	5.22624	8.29555e-07
O_W3_Triglyceride	ILMN_1693014	20	48807376	48809212	CEBPB	ENSG00000172216	48808976_48809025	-0.275043	0.0535944	-5.13194	1.24519e-06
GroupTG	ILMN_1782050	8	48649471	48651648	CEBPD	ENSG00000221869	48649730_48649779	-0.281456	0.0525983	-5.35105	4.81672e-07
Mono_unsaturated_TG	ILMN_1782050	8	48649471	48651648	CEBPD	ENSG00000221869	48649730_48649779	-0.282326	0.053422	-5.28482	6.43273e-07
O_W3_Triglyceride	ILMN_1782050	8	48649471	48651648	CEBPD	ENSG00000221869	48649730_48649779	-0.29183	0.0532241	-5.48304	2.69082e-07
TG18_1_18_1_18_2NH4	ILMN_1782050	8	48649471	48651648	CEBPD	ENSG00000221869	48649730_48649779	-0.2799	0.0533534	-5.24615	7.60988e-07
TG19_1_18_1_18_2NH4	ILMN_1716766	19	33864236	33873592	CEBPG	ENSG00000153879	33873315_33873364	0.292691	0.0554024	5.28299	6.48421e-07
O_W3_Triglyceride	ILMN_1665217	3	196433148	196439164	CEP19	ENSG00000174007	NA	-0.30192	0.0524519	-5.75613	7.88586e-08
CL_TG55	ILMN_2400500	1	150933059	150947479	CERS2	ENSG00000143418	150938027_150938076	-0.289488	0.0531976	-5.44174	3.23103e-07
CL_TG55	ILMN_1726108	1	150933059	150947479	CERS2	ENSG00000143418	150938030_150938079	-0.306995	0.0531363	-5.77749	7.15509e-08
DG16_0_18_1NH4	ILMN_1726108	1	150933059	150947479	CERS2	ENSG00000143418	150938030_150938079	-0.306143	0.0533869	-5.73442	8.70334e-08
DG16_0_18_1NH4	ILMN_2400500	1	150933059	150947479	CERS2	ENSG00000143418	150938027_150938076	-0.292677	0.0533537	-5.4856	2.66039e-07
DG18_1_18_1NH4	ILMN_1726108	1	150933059	150947479	CERS2	ENSG00000143418	150938030_150938079	-0.296288	0.0545922	-5.42729	3.44417e-07
GroupTG	ILMN_1726108	1	150933059	150947479	CERS2	ENSG00000143418	150938030_150938079	-0.311508	0.053118	-5.86446	4.80738e-08
GroupTG	ILMN_2400500	1	150933059	150947479	CERS2	ENSG00000143418	150938027_150938076	-0.290033	0.0532733	-5.44424	3.19557e-07
Mono_unsaturated_TG	ILMN_1726108	1	150933059	150947479	CERS2	ENSG00000143418	150938030_150938079	-0.301384	0.0540741	-5.57353	1.7976e-07
Mono_unsaturated_TG	ILMN_2400500	1	150933059	150947479	CERS2	ENSG00000143418	150938027_150938076	-0.277839	0.0542194	-5.12435	1.28633e-06
O_W3_Triglyceride	ILMN_2400500	1	150933059	150947479	CERS2	ENSG00000143418	150938027_150938076	-0.305523	0.053662	-5.69346	1.04788e-07
O_W3_Triglyceride	ILMN_1726108	1	150933059	150947479	CERS2	ENSG00000143418	150938030_150938079	-0.330422	0.0535133	-6.17458	1.13859e-08
Polyunsaturated_TG	ILMN_1726108	1	150933059	150947479	CERS2	ENSG00000143418	150938030_150938079	-0.320253	0.0527946	-6.06603	1.89233e-08
Polyunsaturated_TG	ILMN_2400500	1	150933059	150947479	CERS2	ENSG00000143418	150938027_150938076	-0.298194	0.0529816	-5.62825	1.40623e-07
O_W3_Triglyceride	ILMN_1656621	19	59062933	59066491	CHMP2A	ENSG00000130724	59066358_59066407	-0.306242	0.0542887	-5.641	1.32782e-07
O_W3_Triglyceride	ILMN_1671893	19	59062933	59066491	CHMP2A	ENSG00000130724	59063088_59063137	-0.286879	0.0519768	-5.51936	2.28956e-07
CL_TG49	ILMN_1670926	10	125767184	125853206	CHST15	ENSG00000182022	125767403_125767452	-0.326536	0.0526418	-6.20297	9.96278e-09
CL_TG55	ILMN_1670926	10	125767184	125853206	CHST15	ENSG00000182022	125767403_125767452	-0.299704	0.0522713	-5.73364	8.73447e-08
CL_TG62	ILMN_1670926	10	125767184	125853206	CHST15	ENSG00000182022	125767403_125767452	-0.277726	0.0542562	-5.11878	1.31735e-06
DG16_0_18_1NH4	ILMN_1670926	10	125767184	125853206	CHST15	ENSG00000182022	125767403_125767452	-0.311978	0.0523966	-5.95416	3.18054e-08
GroupTG	ILMN_1670926	10	125767184	125853206	CHST15	ENSG00000182022	125767403_125767452	-0.326262	0.0518393	-6.29373	6.49014e-09
Mono_unsaturated_TG	ILMN_1670926	10	125767184	125853206	CHST15	ENSG00000182022	125767403_125767452	-0.330624	0.0527645	-6.26602	7.39942e-09
O_W3_Triglyceride	ILMN_1670926	10	125767184	125853206	CHST15	ENSG00000182022	125767403_125767452	-0.356072	0.0518485	-6.86756	4.07647e-10
Polyunsaturated_TG	ILMN_1670926	10	125767184	125853206	CHST15	ENSG00000182022	125767403_125767452	-0.324708	0.051721	-6.27808	6.9893e-09
TG16_0_14_0_18_1NH4	ILMN_1670926	10	125767184	125853206	CHST15	ENSG00000182022	125767403_125767452	-0.306425	0.0534273	-5.73537	8.66615e-08
TG16_0_18_1_23_1NH4	ILMN_1670926	10	125767184	125853206	CHST15	ENSG00000182022	125767403_125767452	-0.281432	0.0531462	-5.29542	6.14247e-07
TG16_1_12_0_18_1NH4	ILMN_1670926	10	125767184	125853206	CHST15	ENSG00000182022	125767403_125767452	-0.286116	0.0544445	-5.25519	7.31726e-07
TG16_1_14_0_18_1NH4	ILMN_1670926	10	125767184	125853206	CHST15	ENSG00000182022	125767403_125767452	-0.306028	0.0534784	-5.72246	9.18888e-08
TG18_1_18_1_18_2NH4	ILMN_1670926	10	125767184	125853206	CHST15	ENSG00000182022	125767403_125767452	-0.28091	0.0537813	-5.22319	8.40593e-07
TG18_1_18_1_23_1NH4	ILMN_1670926	10	125767184	125853206	CHST15	ENSG00000182022	125767403_125767452	-0.288341	0.0538935	-5.35019	4.83485e-07
TG19_1_18_1_18_2NH4	ILMN_1719256	5	61808070	61808309	CKS1B	ENSG00000268942	154950584_154950590	0.28694	0.053927	5.32091	5.49584e-07
TG19_1_18_1_18_2NH4	ILMN_1719256	1	154947129	154951725	CKS1B	ENSG00000173207	154950584_154950590	0.28694	0.053927	5.32091	5.49584e-07
TG19_1_18_1_18_2NH4	ILMN_2072296	9	91926113	91931618	CKS2	ENSG00000123975	91930169_91930212	0.293005	0.0545563	5.3707	4.41888e-07
TG16_0_16_0_24_0NH4	ILMN_1736814	11	77225981	77348850	CLNS1A	ENSG00000074201	NA	0.320467	0.0556676	5.7568	7.86185e-08
TG19_1_18_1_18_2NH4	ILMN_1736814	11	77225981	77348850	CLNS1A	ENSG00000074201	NA	0.301339	0.0557493	5.40524	3.79587e-07
GroupTG	ILMN_1783333	16	81009698	81053875	CMC2	ENSG00000103121	81009773_81009822	0.282887	0.0534866	5.28893	6.3188e-07
Mono_unsaturated_TG	ILMN_1783333	16	81009698	81053875	CMC2	ENSG00000103121	81009773_81009822	0.284223	0.0540624	5.25732	7.24996e-07
O_W3_Triglyceride	ILMN_1783333	16	81009698	81053875	CMC2	ENSG00000103121	81009773_81009822	0.308669	0.0535855	5.7603	7.73773e-08
Polyunsaturated_TG	ILMN_1783333	16	81009698	81053875	CMC2	ENSG00000103121	81009773_81009822	0.296086	0.0530931	5.57673	1.77205e-07
TG15_0_18_1_22_6NH4	ILMN_1783333	16	81009698	81053875	CMC2	ENSG00000103121	81009773_81009822	0.287391	0.0547881	5.2455	7.63156e-07
TG16_0_16_0_24_0NH4	ILMN_1783333	16	81009698	81053875	CMC2	ENSG00000103121	81009773_81009822	0.322976	0.0540872	5.9714	2.93685e-08
TG19_1_18_1_18_2NH4	ILMN_1783333	16	81009698	81053875	CMC2	ENSG00000103121	81009773_81009822	0.317048	0.0539578	5.87585	4.56239e-08
PC20_2_18_2H	ILMN_1696494	3	32522804	32544900	CMTM6	ENSG00000091317	32523435_32523484	0.291362	0.0566034	5.14742	1.16516e-06
CL_TG49	ILMN_1770290	19	1026298	1039068	CNN2	ENSG00000064666	NA	-0.305557	0.0591468	-5.16607	1.07544e-06
CL_TG55	ILMN_1770290	19	1026298	1039068	CNN2	ENSG00000064666	NA	-0.304202	0.0585735	-5.19351	9.55572e-07
DG16_0_18_1NH4	ILMN_1770290	19	1026298	1039068	CNN2	ENSG00000064666	NA	-0.303255	0.0586266	-5.17265	1.04542e-06
GroupTG	ILMN_1770290	19	1026298	1039068	CNN2	ENSG00000064666	NA	-0.312427	0.0585007	-5.34056	5.04314e-07
O_W3_Triglyceride	ILMN_1770290	19	1026298	1039068	CNN2	ENSG00000064666	NA	-0.358599	0.0581318	-6.16873	1.17035e-08
Polyunsaturated_TG	ILMN_1770290	19	1026298	1039068	CNN2	ENSG00000064666	NA	-0.307296	0.0585002	-5.25291	7.39004e-07
TG16_1_14_0_18_1NH4	ILMN_1770290	19	1026298	1039068	CNN2	ENSG00000064666	NA	-0.320018	0.0590573	-5.41877	3.57607e-07
TG16_0_16_0_24_0NH4	ILMN_1690392	10	22604903	22609235	COMMD3	ENSG00000148444	22608980_22609029	0.291021	0.0552438	5.26794	6.92305e-07
O_W3_Triglyceride	ILMN_1777378	13	76099350	76123575	COMMD6	ENSG00000188243	76111900_76111927	0.278814	0.0544346	5.12201	1.29929e-06
TG16_0_18_1_23_1NH4	ILMN_1713749	16	30194148	30200397	CORO1A	ENSG00000102879	30199766_30199815	-0.290897	0.0549041	-5.29827	6.06672e-07
TG16_0_22_6_22_6NH4	ILMN_1783636	12	120875893	120878545	COX6A1	ENSG00000111775	NA	0.291764	0.0542519	5.37795	4.28023e-07
TG16_0_22_6_22_6NH4	ILMN_1783636	6	37012607	37013177	COX6A1P2	ENSG00000226976	NA	0.291764	0.0542519	5.37795	4.28023e-07
CL_TG55	ILMN_1654151	8	100885428	100906290	COX6C	ENSG00000164919	100904153_100904202	0.27758	0.053065	5.23094	8.12848e-07
GroupTG	ILMN_1654151	8	100885428	100906290	COX6C	ENSG00000164919	100904153_100904202	0.283089	0.0530831	5.33294	5.21422e-07
Mono_unsaturated_TG	ILMN_1654151	8	100885428	100906290	COX6C	ENSG00000164919	100904153_100904202	0.282638	0.053983	5.23569	7.96302e-07
O_W3_Triglyceride	ILMN_1654151	8	100885428	100906290	COX6C	ENSG00000164919	100904153_100904202	0.311888	0.0532105	5.8614	4.87538e-08
Polyunsaturated_TG	ILMN_1654151	8	100885428	100906290	COX6C	ENSG00000164919	100904153_100904202	0.291291	0.052735	5.52367	2.24602e-07
TG16_0_16_0_24_0NH4	ILMN_1654151	8	100885428	100906290	COX6C	ENSG00000164919	100904153_100904202	0.28576	0.0550661	5.1894	9.72643e-07
TG25_0_18_1_18_1NH4	ILMN_1654151	8	100885428	100906290	COX6C	ENSG00000164919	100904153_100904202	0.292291	0.0553993	5.27608	6.68211e-07
CL_TG49	ILMN_2184049	X	77154935	77162870	COX7B	ENSG00000131174	NA	0.282487	0.0542167	5.21033	8.8864e-07
CL_TG49	ILMN_2184049	X	77160392	77168327	COX7B	ENSG00000269083	NA	0.282487	0.0542167	5.21033	8.8864e-07
CL_TG55	ILMN_2184049	X	77160392	77168327	COX7B	ENSG00000269083	NA	0.280153	0.0535122	5.23531	7.97593e-07
CL_TG55	ILMN_2184049	X	77154935	77162870	COX7B	ENSG00000131174	NA	0.280153	0.0535122	5.23531	7.97593e-07
GroupTG	ILMN_2184049	X	77154935	77162870	COX7B	ENSG00000131174	NA	0.284057	0.0535154	5.30795	5.81584e-07
GroupTG	ILMN_2184049	X	77160392	77168327	COX7B	ENSG00000269083	NA	0.284057	0.0535154	5.30795	5.81584e-07
O_W3_Triglyceride	ILMN_2184049	X	77160392	77168327	COX7B	ENSG00000269083	NA	0.314086	0.0536417	5.85526	5.01464e-08
O_W3_Triglyceride	ILMN_2184049	X	77154935	77162870	COX7B	ENSG00000131174	NA	0.314086	0.0536417	5.85526	5.01464e-08
Polyunsaturated_TG	ILMN_2184049	X	77154935	77162870	COX7B	ENSG00000131174	NA	0.297695	0.0530939	5.60696	1.54744e-07
Polyunsaturated_TG	ILMN_2184049	X	77160392	77168327	COX7B	ENSG00000269083	NA	0.297695	0.0530939	5.60696	1.54744e-07
TG16_0_16_0_24_0NH4	ILMN_2184049	X	77154935	77162870	COX7B	ENSG00000131174	NA	0.291666	0.0550457	5.29863	6.0573e-07
TG16_0_16_0_24_0NH4	ILMN_2184049	X	77160392	77168327	COX7B	ENSG00000269083	NA	0.291666	0.0550457	5.29863	6.0573e-07
TG16_0_18_1_23_1NH4	ILMN_2184049	X	77160392	77168327	COX7B	ENSG00000269083	NA	0.284348	0.0541177	5.25426	7.34679e-07
TG16_0_18_1_23_1NH4	ILMN_2184049	X	77154935	77162870	COX7B	ENSG00000131174	NA	0.284348	0.0541177	5.25426	7.34679e-07
TG19_1_18_1_18_2NH4	ILMN_2184049	X	77154935	77162870	COX7B	ENSG00000131174	NA	0.290272	0.0547852	5.29836	6.06431e-07
TG19_1_18_1_18_2NH4	ILMN_2184049	X	77160392	77168327	COX7B	ENSG00000269083	NA	0.290272	0.0547852	5.29836	6.06431e-07
TG25_0_18_1_18_1NH4	ILMN_2184049	X	77160392	77168327	COX7B	ENSG00000269083	NA	0.292501	0.0555164	5.26873	6.89923e-07
TG25_0_18_1_18_1NH4	ILMN_2184049	X	77154935	77162870	COX7B	ENSG00000131174	NA	0.292501	0.0555164	5.26873	6.89923e-07
O_W3_Triglyceride	ILMN_1798189	5	85913721	85916779	COX7C	ENSG00000127184	NA	0.281286	0.0546584	5.14626	1.17098e-06
Polyunsaturated_TG	ILMN_1798189	5	85913721	85916779	COX7C	ENSG00000127184	NA	0.27726	0.0540012	5.13434	1.23244e-06
TG16_0_16_0_24_0NH4	ILMN_1798189	5	85913721	85916779	COX7C	ENSG00000127184	NA	0.283894	0.0553971	5.1247	1.28438e-06
TG16_0_18_1_23_1NH4	ILMN_1798189	5	85913721	85916779	COX7C	ENSG00000127184	NA	0.29372	0.0543799	5.40125	3.8632e-07
TG25_0_18_1_18_1NH4	ILMN_1798189	5	85913721	85916779	COX7C	ENSG00000127184	NA	0.28501	0.0558058	5.10717	1.38444e-06
CL_TG49	ILMN_1766551	3	148583043	148614983	CPA3	ENSG00000163751	148614404_148614453	-0.386601	0.049972	-7.73634	5.28131e-12
CL_TG55	ILMN_1766551	3	148583043	148614983	CPA3	ENSG00000163751	148614404_148614453	-0.469059	0.0462245	-10.1474	1.791e-17
CL_TG62	ILMN_1766551	3	148583043	148614983	CPA3	ENSG00000163751	148614404_148614453	-0.423879	0.0487368	-8.69732	3.70654e-14
DG16_0_18_1NH4	ILMN_1766551	3	148583043	148614983	CPA3	ENSG00000163751	148614404_148614453	-0.444548	0.0471305	-9.43229	7.83211e-16
DG16_1_18_1NH4	ILMN_1766551	3	148583043	148614983	CPA3	ENSG00000163751	148614404_148614453	-0.420939	0.0492748	-8.54267	8.29763e-14
DG18_1_18_1NH4	ILMN_1766551	3	148583043	148614983	CPA3	ENSG00000163751	148614404_148614453	-0.443499	0.048492	-9.14583	3.53745e-15
DG18_1_18_2NH4	ILMN_1766551	3	148583043	148614983	CPA3	ENSG00000163751	148614404_148614453	-0.431667	0.0491453	-8.78348	2.36345e-14
DG18_1_20_4NH4	ILMN_1766551	3	148583043	148614983	CPA3	ENSG00000163751	148614404_148614453	-0.322779	0.0490109	-6.58585	1.60518e-09
GroupTG	ILMN_1766551	3	148583043	148614983	CPA3	ENSG00000163751	148614404_148614453	-0.490984	0.0450807	-10.8912	3.50454e-19
Mono_unsaturated_TG	ILMN_1766551	3	148583043	148614983	CPA3	ENSG00000163751	148614404_148614453	-0.452296	0.0473719	-9.54776	4.2599e-16
O_W3_Triglyceride	ILMN_1766551	3	148583043	148614983	CPA3	ENSG00000163751	148614404_148614453	-0.549289	0.0439332	-12.5028	7.45779e-23
PE16_0_20_4H	ILMN_1766551	3	148583043	148614983	CPA3	ENSG00000163751	148614404_148614453	-0.258349	0.0502574	-5.14052	1.20021e-06
Polyunsaturated_TG	ILMN_1766551	3	148583043	148614983	CPA3	ENSG00000163751	148614404_148614453	-0.494667	0.0448181	-11.0372	1.62134e-19
Saturated_TG	ILMN_1766551	3	148583043	148614983	CPA3	ENSG00000163751	148614404_148614453	-0.384241	0.0508263	-7.55988	1.29302e-11
TG15_0_16_0_16_0NH4	ILMN_1766551	3	148583043	148614983	CPA3	ENSG00000163751	148614404_148614453	-0.29937	0.0539842	-5.54551	2.03751e-07
TG15_0_16_0_18_1NH4	ILMN_1766551	3	148583043	148614983	CPA3	ENSG00000163751	148614404_148614453	-0.356819	0.0502786	-7.09683	1.3159e-10
TG15_0_18_1_22_6NH4	ILMN_1766551	3	148583043	148614983	CPA3	ENSG00000163751	148614404_148614453	-0.307708	0.0529799	-5.80801	6.22509e-08
TG16_0_14_0_16_0NH4	ILMN_1766551	3	148583043	148614983	CPA3	ENSG00000163751	148614404_148614453	-0.29721	0.0535027	-5.55504	1.95258e-07
TG16_0_14_0_18_1NH4	ILMN_1766551	3	148583043	148614983	CPA3	ENSG00000163751	148614404_148614453	-0.381067	0.0506055	-7.53015	1.50273e-11
TG16_0_16_0_16_0NH4	ILMN_1766551	3	148583043	148614983	CPA3	ENSG00000163751	148614404_148614453	-0.283121	0.0543072	-5.21333	8.77195e-07
TG16_0_16_0_24_1NH4	ILMN_1766551	3	148583043	148614983	CPA3	ENSG00000163751	148614404_148614453	-0.26825	0.0524537	-5.11403	1.34438e-06
TG16_0_16_1_18_1NH4	ILMN_1766551	3	148583043	148614983	CPA3	ENSG00000163751	148614404_148614453	-0.364748	0.0518871	-7.02964	1.83531e-10
TG16_0_18_1_23_1NH4	ILMN_1766551	3	148583043	148614983	CPA3	ENSG00000163751	148614404_148614453	-0.292971	0.0516838	-5.66853	1.17285e-07
TG16_0_20_4_22_6NH4	ILMN_1766551	3	148583043	148614983	CPA3	ENSG00000163751	148614404_148614453	-0.304072	0.0534949	-5.68413	1.09303e-07
TG16_1_12_0_18_1NH4	ILMN_1766551	3	148583043	148614983	CPA3	ENSG00000163751	148614404_148614453	-0.28476	0.0533519	-5.33739	5.11366e-07
TG16_1_14_0_18_1NH4	ILMN_1766551	3	148583043	148614983	CPA3	ENSG00000163751	148614404_148614453	-0.367667	0.0507698	-7.24185	6.3945e-11
TG16_1_16_1_16_1NH4	ILMN_1766551	3	148583043	148614983	CPA3	ENSG00000163751	148614404_148614453	-0.318137	0.0529582	-6.00733	2.48634e-08
TG18_0_16_0_18_1NH4	ILMN_1766551	3	148583043	148614983	CPA3	ENSG00000163751	148614404_148614453	-0.356632	0.0507694	-7.02454	1.8822e-10
TG18_0_17_0_18_0NH4	ILMN_1766551	3	148583043	148614983	CPA3	ENSG00000163751	148614404_148614453	-0.332012	0.0533394	-6.22452	9.00126e-09
TG18_0_18_0_18_0NH4	ILMN_1766551	3	148583043	148614983	CPA3	ENSG00000163751	148614404_148614453	-0.303512	0.0525095	-5.78013	7.06955e-08
TG18_0_18_0_18_1NH4	ILMN_1766551	3	148583043	148614983	CPA3	ENSG00000163751	148614404_148614453	-0.351671	0.0529391	-6.64294	1.21802e-09
TG18_1_17_1_22_6NH4	ILMN_1766551	3	148583043	148614983	CPA3	ENSG00000163751	148614404_148614453	-0.277206	0.0536007	-5.17168	1.04981e-06
TG18_1_18_1_18_2NH4	ILMN_1766551	3	148583043	148614983	CPA3	ENSG00000163751	148614404_148614453	-0.359572	0.0503315	-7.14408	1.04073e-10
TG18_1_18_1_23_1NH4	ILMN_1766551	3	148583043	148614983	CPA3	ENSG00000163751	148614404_148614453	-0.326872	0.0515526	-6.34055	5.1971e-09
TG18_1_18_2_18_2NH4	ILMN_1766551	3	148583043	148614983	CPA3	ENSG00000163751	148614404_148614453	-0.300765	0.0532471	-5.64848	1.28381e-07
TG18_1_18_2_20_3NH4	ILMN_1766551	3	148583043	148614983	CPA3	ENSG00000163751	148614404_148614453	-0.319794	0.0538181	-5.94212	3.36244e-08
TG19_1_18_1_18_1NH4	ILMN_1766551	3	148583043	148614983	CPA3	ENSG00000163751	148614404_148614453	-0.305592	0.0509449	-5.99848	2.59059e-08
TG20_0_18_1_18_1NH4	ILMN_1766551	3	148583043	148614983	CPA3	ENSG00000163751	148614404_148614453	-0.402173	0.0502783	-7.99893	1.37967e-12
TG25_0_16_0_18_1NH4	ILMN_1766551	3	148583043	148614983	CPA3	ENSG00000163751	148614404_148614453	-0.306218	0.0517397	-5.91844	3.75057e-08
TG25_0_18_1_18_1NH4	ILMN_1766551	3	148583043	148614983	CPA3	ENSG00000163751	148614404_148614453	-0.337424	0.0529056	-6.37786	4.35197e-09
CL_TG55	ILMN_1713031	8	97657455	98161882	CPQ	ENSG00000104324	98078311_98078360	-0.314873	0.0536432	-5.86976	4.69177e-08
CL_TG55	ILMN_2058795	8	97657455	98161882	CPQ	ENSG00000104324	98155444_98155493	-0.29348	0.0549345	-5.34237	5.00341e-07
DG16_0_18_1NH4	ILMN_1713031	8	97657455	98161882	CPQ	ENSG00000104324	98078311_98078360	-0.3038	0.054012	-5.62467	1.42908e-07
GroupTG	ILMN_1713031	8	97657455	98161882	CPQ	ENSG00000104324	98078311_98078360	-0.319618	0.0536313	-5.95953	3.10249e-08
GroupTG	ILMN_2058795	8	97657455	98161882	CPQ	ENSG00000104324	98155444_98155493	-0.303072	0.0548172	-5.52877	2.19552e-07
Mono_unsaturated_TG	ILMN_1713031	8	97657455	98161882	CPQ	ENSG00000104324	98078311_98078360	-0.28516	0.0548808	-5.19598	9.45455e-07
O_W3_Triglyceride	ILMN_1713031	8	97657455	98161882	CPQ	ENSG00000104324	98078311_98078360	-0.342294	0.0537215	-6.37164	4.48283e-09
O_W3_Triglyceride	ILMN_2058795	8	97657455	98161882	CPQ	ENSG00000104324	98155444_98155493	-0.331018	0.0548601	-6.03386	2.19806e-08
Polyunsaturated_TG	ILMN_1713031	8	97657455	98161882	CPQ	ENSG00000104324	98078311_98078360	-0.334559	0.0531575	-6.29373	6.49009e-09
Polyunsaturated_TG	ILMN_2058795	8	97657455	98161882	CPQ	ENSG00000104324	98155444_98155493	-0.312222	0.0545112	-5.72767	8.97426e-08
CL_TG49	ILMN_2388112	1	207669492	207813992	CR1	ENSG00000203710	NA	-0.290036	0.0537378	-5.39724	3.93213e-07
DG16_0_18_1NH4	ILMN_1742601	1	207669492	207813992	CR1	ENSG00000203710	207793363_207793410	-0.28	0.054809	-5.10865	1.37568e-06
GroupTG	ILMN_1742601	1	207669492	207813992	CR1	ENSG00000203710	207793363_207793410	-0.300855	0.0544343	-5.52694	2.21349e-07
GroupTG	ILMN_2388112	1	207669492	207813992	CR1	ENSG00000203710	NA	-0.292811	0.0530433	-5.52023	2.28069e-07
Mono_unsaturated_TG	ILMN_2388112	1	207669492	207813992	CR1	ENSG00000203710	NA	-0.288344	0.0537476	-5.36478	4.53518e-07
Mono_unsaturated_TG	ILMN_1742601	1	207669492	207813992	CR1	ENSG00000203710	207793363_207793410	-0.325307	0.0544479	-5.97465	2.89289e-08
O_W3_Triglyceride	ILMN_2388112	1	207669492	207813992	CR1	ENSG00000203710	NA	-0.298378	0.0536239	-5.56427	1.87368e-07
O_W3_Triglyceride	ILMN_1742601	1	207669492	207813992	CR1	ENSG00000203710	207793363_207793410	-0.312244	0.0547576	-5.70229	1.00682e-07
Polyunsaturated_TG	ILMN_2388112	1	207669492	207813992	CR1	ENSG00000203710	NA	-0.275891	0.053235	-5.18251	1.00197e-06
Polyunsaturated_TG	ILMN_1742601	1	207669492	207813992	CR1	ENSG00000203710	207793363_207793410	-0.281158	0.0546822	-5.14167	1.1943e-06
TG15_0_16_0_18_1NH4	ILMN_1742601	1	207669492	207813992	CR1	ENSG00000203710	207793363_207793410	-0.308352	0.0548105	-5.62578	1.42199e-07
TG16_0_18_1_23_1NH4	ILMN_1742601	1	207669492	207813992	CR1	ENSG00000203710	207793363_207793410	-0.297747	0.0551037	-5.40339	3.82704e-07
TG26_0_18_1_18_1NH4	ILMN_1742601	1	207669492	207813992	CR1	ENSG00000203710	207793363_207793410	-0.285494	0.055635	-5.13156	1.24719e-06
PC20_2_18_2H	ILMN_2155228	17	29096406	29151794	CRLF3	ENSG00000176390	29110132_29110181	0.340549	0.0563948	6.03867	2.14946e-08
TG19_1_18_1_18_2NH4	ILMN_1665797	20	47662849	47713489	CSE1L	ENSG00000124207	47711441_47711490	0.296149	0.0542826	5.4557	3.0376e-07
CL_TG49	ILMN_2371280	1	36931644	36948879	CSF3R	ENSG00000119535	36931719_36931768	-0.297387	0.0522247	-5.69437	1.04358e-07
CL_TG55	ILMN_2371280	1	36931644	36948879	CSF3R	ENSG00000119535	36931719_36931768	-0.298464	0.0512179	-5.82734	5.69875e-08
CL_TG62	ILMN_2371280	1	36931644	36948879	CSF3R	ENSG00000119535	36931719_36931768	-0.280254	0.0530753	-5.28031	6.56042e-07
DG16_0_18_1NH4	ILMN_2371280	1	36931644	36948879	CSF3R	ENSG00000119535	36931719_36931768	-0.294079	0.051839	-5.67293	1.14975e-07
GroupTG	ILMN_2371280	1	36931644	36948879	CSF3R	ENSG00000119535	36931719_36931768	-0.315219	0.0509316	-6.18908	1.06361e-08
Mono_unsaturated_TG	ILMN_2371280	1	36931644	36948879	CSF3R	ENSG00000119535	36931719_36931768	-0.318284	0.0518515	-6.13837	1.34944e-08
O_W3_Triglyceride	ILMN_2371280	1	36931644	36948879	CSF3R	ENSG00000119535	36931719_36931768	-0.360374	0.0504218	-7.14719	1.02477e-10
O_W3_Triglyceride	ILMN_2323172	1	36931644	36948879	CSF3R	ENSG00000119535	36932337_36932386	-0.283077	0.0543034	-5.21287	8.78924e-07
Polyunsaturated_TG	ILMN_2371280	1	36931644	36948879	CSF3R	ENSG00000119535	36931719_36931768	-0.319796	0.0505878	-6.32161	5.68628e-09
Polyunsaturated_TG	ILMN_2323172	1	36931644	36948879	CSF3R	ENSG00000119535	36932337_36932386	-0.274514	0.0536931	-5.11265	1.35239e-06
TG16_0_14_0_18_1NH4	ILMN_2371280	1	36931644	36948879	CSF3R	ENSG00000119535	36931719_36931768	-0.273744	0.0531468	-5.15071	1.14882e-06
TG16_0_16_0_24_0NH4	ILMN_2371280	1	36931644	36948879	CSF3R	ENSG00000119535	36931719_36931768	-0.283142	0.0538423	-5.25873	7.20561e-07
TG16_1_14_0_18_1NH4	ILMN_2371280	1	36931644	36948879	CSF3R	ENSG00000119535	36931719_36931768	-0.307218	0.0523464	-5.86895	4.70924e-08
TG18_1_18_1_18_2NH4	ILMN_2371280	1	36931644	36948879	CSF3R	ENSG00000119535	36931719_36931768	-0.298101	0.0522314	-5.70732	9.84155e-08
TG18_1_18_1_23_1NH4	ILMN_2371280	1	36931644	36948879	CSF3R	ENSG00000119535	36931719_36931768	-0.29465	0.0526279	-5.59873	1.60566e-07
TG20_0_18_1_18_1NH4	ILMN_2371280	1	36931644	36948879	CSF3R	ENSG00000119535	36931719_36931768	-0.274943	0.0534052	-5.14824	1.16109e-06
TG25_0_18_1_18_1NH4	ILMN_2371280	1	36931644	36948879	CSF3R	ENSG00000119535	36931719_36931768	-0.281688	0.0543304	-5.18473	9.9244e-07
GroupTG	ILMN_2286870	17	80196899	80231607	CSNK1D	ENSG00000141551	80203865_80203914	-0.291631	0.0543075	-5.37	4.43248e-07
Mono_unsaturated_TG	ILMN_2286870	17	80196899	80231607	CSNK1D	ENSG00000141551	80203865_80203914	-0.281819	0.0550775	-5.11677	1.32871e-06
O_W3_Triglyceride	ILMN_2286870	17	80196899	80231607	CSNK1D	ENSG00000141551	80203865_80203914	-0.309303	0.0545451	-5.6706	1.16191e-07
Polyunsaturated_TG	ILMN_2286870	17	80196899	80231607	CSNK1D	ENSG00000141551	80203865_80203914	-0.293279	0.0541633	-5.41471	3.64076e-07
O_W3_Triglyceride	ILMN_3183139	7	51456127	51456811	CTD-2021A8.3	ENSG00000227080	NA	-0.281753	0.0546927	-5.15156	1.14465e-06
O_W3_Triglyceride	ILMN_2331890	5	55240458	55240856	CTD-2031P19.4	ENSG00000264281	NA	0.29218	0.0537843	5.43245	3.36659e-07
Polyunsaturated_TG	ILMN_2331890	5	55240458	55240856	CTD-2031P19.4	ENSG00000264281	NA	0.277043	0.0533353	5.19436	9.52071e-07
TG16_0_16_0_24_0NH4	ILMN_2331890	5	55240458	55240856	CTD-2031P19.4	ENSG00000264281	NA	0.286559	0.0546846	5.24021	7.80867e-07
TG16_0_18_1_23_1NH4	ILMN_2331890	5	55240458	55240856	CTD-2031P19.4	ENSG00000264281	NA	0.297348	0.0536615	5.54117	2.0774e-07
TG16_0_22_6_22_6NH4	ILMN_2331890	5	55240458	55240856	CTD-2031P19.4	ENSG00000264281	NA	0.281244	0.054819	5.13041	1.25337e-06
TG19_1_18_1_18_2NH4	ILMN_2331890	5	55240458	55240856	CTD-2031P19.4	ENSG00000264281	NA	0.283716	0.054446	5.21096	8.86245e-07
TG16_0_16_0_24_0NH4	ILMN_1713482	11	94695787	94706777	CWC15	ENSG00000261974	94699482_94699530	0.316142	0.055111	5.73647	8.62292e-08
TG18_1_18_1_23_1NH4	ILMN_1713482	11	94695787	94706777	CWC15	ENSG00000261974	94699482_94699530	0.285351	0.0549884	5.18929	9.73105e-07
TG19_1_18_1_18_2NH4	ILMN_1713482	11	94695787	94706777	CWC15	ENSG00000261974	94699482_94699530	0.296018	0.0551807	5.36452	4.54036e-07
CL_TG49	ILMN_1662524	2	219027568	219031718	CXCR1	ENSG00000163464	219027896_219027945	-0.29236	0.0534953	-5.46515	2.913e-07
CL_TG55	ILMN_1662524	2	219027568	219031718	CXCR1	ENSG00000163464	219027896_219027945	-0.306591	0.0522711	-5.8654	4.78678e-08
CL_TG62	ILMN_1662524	2	219027568	219031718	CXCR1	ENSG00000163464	219027896_219027945	-0.277092	0.0541379	-5.11827	1.32024e-06
DG16_0_18_1NH4	ILMN_1662524	2	219027568	219031718	CXCR1	ENSG00000163464	219027896_219027945	-0.291868	0.0529064	-5.51669	2.3169e-07
GroupTG	ILMN_1662524	2	219027568	219031718	CXCR1	ENSG00000163464	219027896_219027945	-0.317375	0.0521544	-6.0853	1.72967e-08
Mono_unsaturated_TG	ILMN_1662524	2	219027568	219031718	CXCR1	ENSG00000163464	219027896_219027945	-0.301952	0.0533286	-5.6621	1.20735e-07
O_W3_Triglyceride	ILMN_1662524	2	219027568	219031718	CXCR1	ENSG00000163464	219027896_219027945	-0.349225	0.0520531	-6.70901	8.83985e-10
Polyunsaturated_TG	ILMN_1662524	2	219027568	219031718	CXCR1	ENSG00000163464	219027896_219027945	-0.328628	0.051718	-6.35424	4.86984e-09
TG16_0_16_0_24_0NH4	ILMN_1662524	2	219027568	219031718	CXCR1	ENSG00000163464	219027896_219027945	-0.281024	0.054721	-5.13557	1.22593e-06
TG16_1_14_0_18_1NH4	ILMN_1662524	2	219027568	219031718	CXCR1	ENSG00000163464	219027896_219027945	-0.303696	0.053574	-5.66872	1.17181e-07
TG18_1_18_1_18_2NH4	ILMN_1662524	2	219027568	219031718	CXCR1	ENSG00000163464	219027896_219027945	-0.27669	0.0537227	-5.15033	1.15072e-06
CL_TG49	ILMN_1680397	2	218990012	219001976	CXCR2	ENSG00000180871	219000020_219000069	-0.285504	0.0527813	-5.40918	3.7306e-07
CL_TG55	ILMN_1680397	2	218990012	219001976	CXCR2	ENSG00000180871	219000020_219000069	-0.294742	0.0516448	-5.70709	9.85178e-08
DG16_0_18_1NH4	ILMN_1680397	2	218990012	219001976	CXCR2	ENSG00000180871	219000020_219000069	-0.276196	0.0522996	-5.28102	6.54003e-07
GroupTG	ILMN_1680397	2	218990012	219001976	CXCR2	ENSG00000180871	219000020_219000069	-0.305668	0.0515195	-5.93305	3.50622e-08
Mono_unsaturated_TG	ILMN_1680397	2	218990012	219001976	CXCR2	ENSG00000180871	219000020_219000069	-0.298966	0.0524745	-5.69736	1.02953e-07
O_W3_Triglyceride	ILMN_1680397	2	218990012	219001976	CXCR2	ENSG00000180871	219000020_219000069	-0.331992	0.051606	-6.4332	3.34176e-09
Polyunsaturated_TG	ILMN_1680397	2	218990012	219001976	CXCR2	ENSG00000180871	219000020_219000069	-0.31419	0.0511403	-6.14369	1.31624e-08
TG16_0_14_0_18_1NH4	ILMN_1680397	2	218990012	219001976	CXCR2	ENSG00000180871	219000020_219000069	-0.277323	0.0532225	-5.21064	8.87455e-07
TG16_0_16_0_24_0NH4	ILMN_1680397	2	218990012	219001976	CXCR2	ENSG00000180871	219000020_219000069	-0.294271	0.0536641	-5.48358	2.68436e-07
TG16_0_18_1_23_1NH4	ILMN_1680397	2	218990012	219001976	CXCR2	ENSG00000180871	219000020_219000069	-0.285582	0.0527847	-5.41033	3.71181e-07
TG16_0_22_6_22_6NH4	ILMN_1680397	2	218990012	219001976	CXCR2	ENSG00000180871	219000020_219000069	-0.279498	0.0540002	-5.17587	1.03103e-06
TG19_1_18_1_18_2NH4	ILMN_1680397	2	218990012	219001976	CXCR2	ENSG00000180871	219000020_219000069	-0.287865	0.0534347	-5.38724	4.109e-07
TG25_0_18_1_18_1NH4	ILMN_1680397	2	218990012	219001976	CXCR2	ENSG00000180871	219000020_219000069	-0.291358	0.0541951	-5.37609	4.31542e-07
TG16_0_18_1_23_1NH4	ILMN_1744604	16	88709691	88717560	CYBA	ENSG00000051523	88713163_88713194	-0.306945	0.0544511	-5.63708	1.35146e-07
TG25_0_18_1_18_1NH4	ILMN_1813836	2	136664247	136743670	DARS	ENSG00000115866	136664887_136664936	0.296348	0.054837	5.40416	3.81397e-07
TG16_0_16_0_24_0NH4	ILMN_1801403	4	52709166	52783003	DCUN1D4	ENSG00000109184	52782861_52782910	0.315953	0.0550864	5.73559	8.65738e-08
TG19_1_18_1_18_2NH4	ILMN_1801403	4	52709166	52783003	DCUN1D4	ENSG00000109184	52782861_52782910	0.290571	0.0553062	5.25385	7.35978e-07
TG16_0_16_0_24_0NH4	ILMN_2182750	2	15731302	15771235	DDX1	ENSG00000079785	15770209_15770234	0.284121	0.0555763	5.11227	1.35458e-06
TG16_0_16_0_24_0NH4	ILMN_1760954	12	123237321	123255611	DENR	ENSG00000139726	NA	0.298709	0.0566396	5.27386	6.74712e-07
O_W3_Triglyceride	ILMN_1713301	22	19023795	19109967	DGCR2	ENSG00000070413	19024096_19024145	-0.30231	0.0552643	-5.47026	2.84777e-07
PC20_2_18_2H	ILMN_1754839	4	24519064	24586173	DHX15	ENSG00000109606	24529573_24529622	0.294826	0.0566311	5.20608	9.05117e-07
O_W3_Triglyceride	ILMN_1691117	20	44420576	44440066	DNTTIP1	ENSG00000101457	44439777_44439826	-0.281086	0.0536911	-5.23524	7.9786e-07
O_W3_Triglyceride	ILMN_1734317	11	65101225	65120720	DPF2	ENSG00000133884	NA	-0.282469	0.0540691	-5.22422	8.36855e-07
TG16_0_16_0_24_0NH4	ILMN_1770048	1	101455179	101491644	DPH5	ENSG00000117543	101456106_101456155	0.290911	0.0553194	5.25875	7.20494e-07
TG19_1_18_1_18_2NH4	ILMN_1770048	1	101455179	101491644	DPH5	ENSG00000117543	101456106_101456155	0.296062	0.0548598	5.3967	3.94142e-07
TG16_0_16_0_24_0NH4	ILMN_1658992	20	49551404	49575092	DPM1	ENSG00000000419	49558568_49558569	0.286316	0.0543641	5.26664	6.96237e-07
TG16_0_16_0_24_0NH4	ILMN_2105308	20	49551404	49575092	DPM1	ENSG00000000419	49552703_49552752	0.285244	0.0558328	5.1089	1.3742e-06
TG16_0_16_0_24_0NH4	ILMN_2131880	2	32092878	32264881	DPY30	ENSG00000162961	32254702_32254751	0.290194	0.0556245	5.21702	8.63314e-07
TG19_1_18_1_18_2NH4	ILMN_2131880	2	32092878	32264881	DPY30	ENSG00000162961	32254702_32254751	0.290333	0.0553315	5.24715	7.57693e-07
CL_TG49	ILMN_1810420	2	71680852	71913898	DYSF	ENSG00000135636	71909737_71909786	-0.296005	0.0535545	-5.52717	2.21125e-07
CL_TG55	ILMN_1810420	2	71680852	71913898	DYSF	ENSG00000135636	71909737_71909786	-0.276121	0.0530905	-5.20095	9.25393e-07
GroupTG	ILMN_1810420	2	71680852	71913898	DYSF	ENSG00000135636	71909737_71909786	-0.303619	0.0526493	-5.76683	7.51129e-08
Mono_unsaturated_TG	ILMN_1810420	2	71680852	71913898	DYSF	ENSG00000135636	71909737_71909786	-0.317431	0.0530334	-5.98549	2.7513e-08
O_W3_Triglyceride	ILMN_1810420	2	71680852	71913898	DYSF	ENSG00000135636	71909737_71909786	-0.335755	0.0524266	-6.4043	3.83645e-09
Polyunsaturated_TG	ILMN_1810420	2	71680852	71913898	DYSF	ENSG00000135636	71909737_71909786	-0.304171	0.0524891	-5.79494	6.60802e-08
TG16_0_16_0_24_0NH4	ILMN_1810420	2	71680852	71913898	DYSF	ENSG00000135636	71909737_71909786	-0.29315	0.054518	-5.37712	4.29601e-07
TG16_0_18_1_23_1NH4	ILMN_1810420	2	71680852	71913898	DYSF	ENSG00000135636	71909737_71909786	-0.302486	0.053215	-5.68423	1.09253e-07
TG16_0_22_6_22_6NH4	ILMN_1810420	2	71680852	71913898	DYSF	ENSG00000135636	71909737_71909786	-0.286575	0.0546336	-5.24539	7.63504e-07
TG16_1_14_0_18_1NH4	ILMN_1810420	2	71680852	71913898	DYSF	ENSG00000135636	71909737_71909786	-0.30104	0.0537121	-5.6047	1.56324e-07
TG18_1_18_1_23_1NH4	ILMN_1810420	2	71680852	71913898	DYSF	ENSG00000135636	71909737_71909786	-0.282564	0.054054	-5.22745	8.25221e-07
TG16_0_16_0_24_0NH4	ILMN_3251737	6	74225473	74233520	EEF1A1	ENSG00000156508	74225522_74225571	0.286685	0.0558516	5.13298	1.23961e-06
TG16_0_22_6_22_6NH4	ILMN_3251737	6	74225473	74233520	EEF1A1	ENSG00000156508	74225522_74225571	0.292572	0.0557548	5.24748	7.56619e-07
TG19_1_18_1_18_2NH4	ILMN_3251737	6	74225473	74233520	EEF1A1	ENSG00000156508	74225522_74225571	0.284891	0.0556281	5.12135	1.30294e-06
TG16_0_16_0_24_0NH4	ILMN_3201843	2	107313787	107315132	EEF1A1P12	ENSG00000214199	NA	0.28758	0.0553746	5.19334	9.56256e-07
TG19_1_18_1_18_2NH4	ILMN_3201843	2	107313787	107315132	EEF1A1P12	ENSG00000214199	NA	0.292852	0.055015	5.32312	5.44296e-07
TG19_1_18_1_18_2NH4	ILMN_3243441	4	106405855	106407237	EEF1A1P9	ENSG00000249264	NA	0.299797	0.0556873	5.38359	4.17554e-07
TG15_0_18_1_22_6NH4	ILMN_1694587	2	207024309	207027652	EEF1B2	ENSG00000114942	NA	0.282536	0.0552552	5.1133	1.34862e-06
TG16_0_16_0_24_0NH4	ILMN_1694587	2	207024309	207027652	EEF1B2	ENSG00000114942	NA	0.314733	0.0545616	5.76841	7.45735e-08
TG16_0_16_0_24_0NH4	ILMN_2318725	2	207024309	207027652	EEF1B2	ENSG00000114942	NA	0.305985	0.0549052	5.57296	1.8022e-07
TG16_0_22_6_22_6NH4	ILMN_1694587	2	207024309	207027652	EEF1B2	ENSG00000114942	NA	0.282684	0.0552126	5.11991	1.311e-06
TG18_1_18_1_23_1NH4	ILMN_1694587	2	207024309	207027652	EEF1B2	ENSG00000114942	NA	0.280303	0.0545307	5.14028	1.20144e-06
TG19_1_18_1_18_2NH4	ILMN_1694587	2	207024309	207027652	EEF1B2	ENSG00000114942	NA	0.304366	0.0544159	5.59332	1.64512e-07
TG19_1_18_1_18_2NH4	ILMN_2318725	2	207024309	207027652	EEF1B2	ENSG00000114942	NA	0.29258	0.0548247	5.33664	5.13036e-07
TG25_0_18_1_18_1NH4	ILMN_1694587	2	207024309	207027652	EEF1B2	ENSG00000114942	NA	0.288276	0.0556041	5.18444	9.93688e-07
CL_TG49	ILMN_2408039	8	144661867	144681711	EEF1D	ENSG00000104529	NA	0.276127	0.0530419	5.20583	9.06081e-07
TG15_0_16_0_16_0NH4	ILMN_2408039	8	144661867	144681711	EEF1D	ENSG00000104529	NA	0.290597	0.0545229	5.32982	5.28587e-07
TG16_0_16_0_24_0NH4	ILMN_2408039	8	144661867	144681711	EEF1D	ENSG00000104529	NA	0.282907	0.0539601	5.2429	7.71796e-07
TG16_0_22_6_22_6NH4	ILMN_2408039	8	144661867	144681711	EEF1D	ENSG00000104529	NA	0.276635	0.0541444	5.1092	1.37244e-06
TG19_1_18_1_18_2NH4	ILMN_2408039	8	144661867	144681711	EEF1D	ENSG00000104529	NA	0.303124	0.0530432	5.71466	9.51958e-08
TG25_0_18_1_18_1NH4	ILMN_2408039	8	144661867	144681711	EEF1D	ENSG00000104529	NA	0.298587	0.054187	5.51031	2.38372e-07
TG16_0_16_0_24_0NH4	ILMN_1725105	6	8073593	8102811	EEF1E1	ENSG00000124802	NA	0.297899	0.0553832	5.37886	4.26314e-07
TG19_1_18_1_18_2NH4	ILMN_1725105	6	8073593	8102811	EEF1E1	ENSG00000124802	NA	0.29683	0.055085	5.38858	4.08491e-07
TG16_0_16_0_24_0NH4	ILMN_1733305	3	150264465	150302029	EIF2A	ENSG00000144895	150299427_150299476	0.305855	0.0557032	5.4908	2.5997e-07
TG16_0_16_0_24_0NH4	ILMN_1739257	8	109213445	109447562	EIF3E	ENSG00000104408	109215212_109215223	0.29496	0.0562157	5.24694	7.58402e-07
TG16_0_16_0_24_0NH4	ILMN_1739257	6	74001685	74003000	EIF3EP1	ENSG00000234882	109215212_109215223	0.29496	0.0562157	5.24694	7.58402e-07
TG16_0_16_0_24_0NH4	ILMN_1683660	8	117654369	117779164	EIF3H	ENSG00000147677	117658710_117658739	0.289003	0.0554093	5.21579	8.67916e-07
TG19_1_18_1_18_2NH4	ILMN_1683660	8	117654369	117779164	EIF3H	ENSG00000147677	117658710_117658739	0.29845	0.0550006	5.4263	3.45923e-07
TG16_0_16_0_24_0NH4	ILMN_1652082	X	129198849	129244691	ELF4	ENSG00000102034	129199066_129199115	-0.2967	0.0556188	-5.33452	5.17829e-07
TG19_1_18_1_18_2NH4	ILMN_1652082	X	129198849	129244691	ELF4	ENSG00000102034	129199066_129199115	-0.287206	0.0554854	-5.17625	1.02937e-06
CL_TG49	ILMN_1736048	19	18553473	18632937	ELL	ENSG00000105656	18553827_18553876	-0.273912	0.0532739	-5.14158	1.19476e-06
CL_TG55	ILMN_1736048	19	18553473	18632937	ELL	ENSG00000105656	18553827_18553876	-0.281742	0.0523922	-5.37756	4.28757e-07
GroupTG	ILMN_1736048	19	18553473	18632937	ELL	ENSG00000105656	18553827_18553876	-0.284648	0.0524319	-5.42892	3.41945e-07
O_W3_Triglyceride	ILMN_1736048	19	18553473	18632937	ELL	ENSG00000105656	18553827_18553876	-0.288435	0.0529997	-5.4422	3.22454e-07
Polyunsaturated_TG	ILMN_1736048	19	18553473	18632937	ELL	ENSG00000105656	18553827_18553876	-0.277511	0.0524422	-5.29175	6.24148e-07
TG15_0_16_0_16_0NH4	ILMN_1736048	19	18553473	18632937	ELL	ENSG00000105656	18553827_18553876	-0.287753	0.0545993	-5.27026	6.85342e-07
TG16_0_18_1_23_1NH4	ILMN_1736048	19	18553473	18632937	ELL	ENSG00000105656	18553827_18553876	-0.292893	0.052694	-5.55837	1.92374e-07
TG18_1_18_1_23_1NH4	ILMN_1736048	19	18553473	18632937	ELL	ENSG00000105656	18553827_18553876	-0.280064	0.053514	-5.23348	8.03968e-07
TG20_0_18_1_18_1NH4	ILMN_1736048	19	18553473	18632937	ELL	ENSG00000105656	18553827_18553876	-0.277706	0.0538205	-5.15985	1.10462e-06
TG25_0_18_1_18_1NH4	ILMN_1736048	19	18553473	18632937	ELL	ENSG00000105656	18553827_18553876	-0.335703	0.0534168	-6.28459	6.77724e-09
DG18_0_18_1NH4	ILMN_1797074	12	7079944	7085166	EMG1	ENSG00000268439	NA	0.267182	0.051145	5.22401	8.3759e-07
DG18_0_18_1NH4	ILMN_1797074	12	7072408	7105520	EMG1	ENSG00000126749	NA	0.267182	0.051145	5.22401	8.3759e-07
TG16_0_16_0_24_0NH4	ILMN_1797074	12	7072408	7105520	EMG1	ENSG00000126749	NA	0.310291	0.0532751	5.82432	5.77801e-08
TG16_0_16_0_24_0NH4	ILMN_1797074	12	7079944	7085166	EMG1	ENSG00000268439	NA	0.310291	0.0532751	5.82432	5.77801e-08
TG19_1_18_1_18_2NH4	ILMN_1797074	12	7079944	7085166	EMG1	ENSG00000268439	NA	0.2901	0.0533582	5.43684	3.30183e-07
TG19_1_18_1_18_2NH4	ILMN_1797074	12	7072408	7105520	EMG1	ENSG00000126749	NA	0.2901	0.0533582	5.43684	3.30183e-07
CL_TG55	ILMN_2348487	19	14729929	14800839	EMR3	ENSG00000131355	14730070_14730119	-0.304881	0.0527132	-5.78377	6.95342e-08
CL_TG55	ILMN_1755873	19	14729929	14800839	EMR3	ENSG00000131355	14736304_14736327	-0.305078	0.0525737	-5.80287	6.37319e-08
DG16_0_18_1NH4	ILMN_1755873	19	14729929	14800839	EMR3	ENSG00000131355	14736304_14736327	-0.279897	0.0531999	-5.26124	7.12739e-07
GroupTG	ILMN_1755873	19	14729929	14800839	EMR3	ENSG00000131355	14736304_14736327	-0.299866	0.0528046	-5.67879	1.11973e-07
GroupTG	ILMN_2348487	19	14729929	14800839	EMR3	ENSG00000131355	14730070_14730119	-0.302337	0.0528864	-5.71672	9.43124e-08
O_W3_Triglyceride	ILMN_1755873	19	14729929	14800839	EMR3	ENSG00000131355	14736304_14736327	-0.330893	0.0526135	-6.28914	6.6328e-09
O_W3_Triglyceride	ILMN_2348487	19	14729929	14800839	EMR3	ENSG00000131355	14730070_14730119	-0.347175	0.0524761	-6.61586	1.38855e-09
Polyunsaturated_TG	ILMN_1755873	19	14729929	14800839	EMR3	ENSG00000131355	14736304_14736327	-0.300466	0.0526861	-5.70294	1.00386e-07
Polyunsaturated_TG	ILMN_2348487	19	14729929	14800839	EMR3	ENSG00000131355	14730070_14730119	-0.303329	0.0527613	-5.74908	8.14263e-08
TG18_0_16_0_18_1NH4	ILMN_1755873	19	14729929	14800839	EMR3	ENSG00000131355	14736304_14736327	-0.281468	0.0537184	-5.23969	7.82629e-07
TG25_0_18_1_18_1NH4	ILMN_1755873	19	14729929	14800839	EMR3	ENSG00000131355	14736304_14736327	-0.282262	0.0552279	-5.11087	1.36272e-06
TG16_0_16_0_24_0NH4	ILMN_2166865	8	110346553	110358182	ENY2	ENSG00000120533	NA	0.308207	0.0556929	5.53404	2.14456e-07
Mono_unsaturated_TG	ILMN_3244583	5	111496223	111499973	EPB41L4A-AS1	ENSG00000224032	111496992_111496992	0.287984	0.0536807	5.36475	4.53569e-07
TG16_0_16_0_24_0NH4	ILMN_1654609	5	111496223	111499973	EPB41L4A-AS1	ENSG00000224032	111496985_111496992	0.299549	0.0548201	5.46422	2.92507e-07
TG16_0_16_0_24_0NH4	ILMN_3244583	5	111496223	111499973	EPB41L4A-AS1	ENSG00000224032	111496992_111496992	0.300555	0.0542249	5.54274	2.06289e-07
TG19_1_18_1_18_2NH4	ILMN_1654609	5	111496223	111499973	EPB41L4A-AS1	ENSG00000224032	111496985_111496992	0.294864	0.0546532	5.39518	3.96798e-07
TG19_1_18_1_18_2NH4	ILMN_3244583	5	111496223	111499973	EPB41L4A-AS1	ENSG00000224032	111496992_111496992	0.28814	0.0541636	5.31981	5.52224e-07
O_W3_Triglyceride	ILMN_1720158	21	40177231	40196879	ETS2	ENSG00000157557	40196395_40196444	-0.290866	0.05448	-5.33895	5.07875e-07
CL_TG49	ILMN_1810725	1	184759858	184943682	FAM129A	ENSG00000135842	184763475_184763524	-0.275699	0.0523828	-5.26317	7.06806e-07
DG16_0_18_1NH4	ILMN_1810725	1	184759858	184943682	FAM129A	ENSG00000135842	184763475_184763524	-0.296759	0.0512007	-5.79599	6.57637e-08
GroupTG	ILMN_1810725	1	184759858	184943682	FAM129A	ENSG00000135842	184763475_184763524	-0.273236	0.0516209	-5.29313	6.20405e-07
Mono_unsaturated_TG	ILMN_1810725	1	184759858	184943682	FAM129A	ENSG00000135842	184763475_184763524	-0.284774	0.0521361	-5.46213	2.95223e-07
O_W3_Triglyceride	ILMN_1810725	1	184759858	184943682	FAM129A	ENSG00000135842	184763475_184763524	-0.292173	0.0518042	-5.63995	1.33413e-07
TG16_1_14_0_18_1NH4	ILMN_1810725	1	184759858	184943682	FAM129A	ENSG00000135842	184763475_184763524	-0.27199	0.0527602	-5.15521	1.12686e-06
TG25_0_18_1_18_1NH4	ILMN_1810725	1	184759858	184943682	FAM129A	ENSG00000135842	184763475_184763524	-0.291154	0.0536203	-5.42993	3.40427e-07
CL_TG49	ILMN_1731907	3	197879237	197925886	FAM157A	ENSG00000236438	NA	-0.279081	0.0544359	-5.12678	1.27301e-06
TG16_0_22_6_22_6NH4	ILMN_1731907	3	197879237	197925886	FAM157A	ENSG00000236438	NA	-0.303898	0.0547331	-5.55235	1.9762e-07
CL_TG49	ILMN_1719224	17	16342136	16381992	FAM211A-AS1	ENSG00000175061	16345127_16345176	0.285394	0.0530551	5.3792	4.25684e-07
TG16_0_16_0_24_0NH4	ILMN_1719224	17	16342136	16381992	FAM211A-AS1	ENSG00000175061	16345127_16345176	0.298138	0.0536081	5.56144	1.8975e-07
TG16_0_18_1_23_1NH4	ILMN_1719224	17	16342136	16381992	FAM211A-AS1	ENSG00000175061	16345127_16345176	0.2987	0.0527896	5.65832	1.22814e-07
TG16_0_22_6_22_6NH4	ILMN_1719224	17	16342136	16381992	FAM211A-AS1	ENSG00000175061	16345127_16345176	0.311838	0.0533798	5.84186	5.33214e-08
TG16_1_16_1_16_1NH4	ILMN_1719224	17	16342136	16381992	FAM211A-AS1	ENSG00000175061	16345127_16345176	0.28792	0.0539417	5.33762	5.1086e-07
TG19_1_18_1_18_2NH4	ILMN_1719224	17	16342136	16381992	FAM211A-AS1	ENSG00000175061	16345127_16345176	0.303503	0.0531784	5.70726	9.84417e-08
TG25_0_18_1_18_1NH4	ILMN_1719224	17	16342136	16381992	FAM211A-AS1	ENSG00000175061	16345127_16345176	0.310037	0.0538652	5.7558	7.89785e-08
O_W3_Triglyceride	ILMN_1890614	1	112223252	112298446	FAM212B	ENSG00000197852	112265475_112265524	-0.276975	0.0541792	-5.11221	1.35494e-06
DG16_0_18_1NH4	ILMN_1744508	5	137667624	137685416	FAM53C	ENSG00000120709	137685220_137685269	-0.277015	0.0526081	-5.26563	6.99273e-07
O_W3_Triglyceride	ILMN_1744508	5	137667624	137685416	FAM53C	ENSG00000120709	137685220_137685269	-0.305014	0.0524102	-5.81975	5.90009e-08
CL_TG55	ILMN_1726597	6	24797601	25042238	FAM65B	ENSG00000111913	24839757_24839806	-0.279682	0.0535682	-5.22104	8.48439e-07
DG16_0_18_1NH4	ILMN_1726597	6	24797601	25042238	FAM65B	ENSG00000111913	24839757_24839806	-0.286573	0.0536078	-5.34572	4.93041e-07
GroupTG	ILMN_1726597	6	24797601	25042238	FAM65B	ENSG00000111913	24839757_24839806	-0.283777	0.0535889	-5.29544	6.14196e-07
O_W3_Triglyceride	ILMN_1726597	6	24797601	25042238	FAM65B	ENSG00000111913	24839757_24839806	-0.333756	0.0531697	-6.27719	7.01878e-09
Polyunsaturated_TG	ILMN_1726597	6	24797601	25042238	FAM65B	ENSG00000111913	24839757_24839806	-0.288422	0.0533569	-5.40553	3.79111e-07
O_W3_Triglyceride	ILMN_2202915	12	29302036	29493913	FAR2	ENSG00000064763	29486821_29486870	-0.285505	0.0548859	-5.2018	9.21987e-07
TG16_0_16_0_24_0NH4	ILMN_1751362	2	170386259	170430385	FASTKD1	ENSG00000138399	170387862_170387900	0.285003	0.0550063	5.18128	1.00731e-06
TG16_0_16_0_24_0NH4	ILMN_1664614	11	64888100	64889945	FAU	ENSG00000149806	NA	0.291047	0.0542961	5.36036	4.62389e-07
TG19_1_18_1_18_2NH4	ILMN_1664614	11	64888100	64889945	FAU	ENSG00000149806	NA	0.289094	0.0540397	5.34965	4.84621e-07
PC20_2_18_2H	ILMN_1664826	14	39866873	39901704	FBXO33	ENSG00000165355	39867172_39867221	0.304807	0.0570692	5.34102	5.03312e-07
CL_TG49	ILMN_2289849	1	161475220	161493803	FCGR2A	ENSG00000143226	NA	-0.289966	0.0550309	-5.26914	6.88685e-07
CL_TG49	ILMN_1666932	1	161475220	161493803	FCGR2A	ENSG00000143226	NA	-0.301607	0.0539154	-5.59408	1.63949e-07
CL_TG55	ILMN_2289849	1	161475220	161493803	FCGR2A	ENSG00000143226	NA	-0.304043	0.0537728	-5.65421	1.25111e-07
CL_TG55	ILMN_1666932	1	161475220	161493803	FCGR2A	ENSG00000143226	NA	-0.290218	0.0533554	-5.43935	3.26546e-07
DG16_0_18_1NH4	ILMN_2289849	1	161475220	161493803	FCGR2A	ENSG00000143226	NA	-0.279005	0.0545277	-5.11677	1.32876e-06
GroupTG	ILMN_2289849	1	161475220	161493803	FCGR2A	ENSG00000143226	NA	-0.320222	0.0535467	-5.98023	2.81913e-08
GroupTG	ILMN_1666932	1	161475220	161493803	FCGR2A	ENSG00000143226	NA	-0.309475	0.0530512	-5.8335	5.54022e-08
Mono_unsaturated_TG	ILMN_2289849	1	161475220	161493803	FCGR2A	ENSG00000143226	NA	-0.309164	0.0545782	-5.66461	1.1938e-07
Mono_unsaturated_TG	ILMN_1666932	1	161475220	161493803	FCGR2A	ENSG00000143226	NA	-0.306181	0.0538777	-5.68289	1.09918e-07
O_W3_Triglyceride	ILMN_2289849	1	161475220	161493803	FCGR2A	ENSG00000143226	NA	-0.391333	0.0524574	-7.46002	2.14073e-11
O_W3_Triglyceride	ILMN_1706523	1	161475220	161493803	FCGR2A	ENSG00000143226	161475235_161475284	-0.292256	0.0541374	-5.39842	3.91178e-07
O_W3_Triglyceride	ILMN_1666932	1	161475220	161493803	FCGR2A	ENSG00000143226	NA	-0.358843	0.0525925	-6.82307	5.06872e-10
Polyunsaturated_TG	ILMN_1666932	1	161475220	161493803	FCGR2A	ENSG00000143226	NA	-0.316037	0.0527503	-5.99119	2.67956e-08
Polyunsaturated_TG	ILMN_2289849	1	161475220	161493803	FCGR2A	ENSG00000143226	NA	-0.325939	0.053256	-6.12023	1.46909e-08
TG16_0_14_0_18_1NH4	ILMN_1666932	1	161475220	161493803	FCGR2A	ENSG00000143226	NA	-0.284528	0.0545183	-5.21895	8.56134e-07
TG16_1_14_0_18_1NH4	ILMN_2289849	1	161475220	161493803	FCGR2A	ENSG00000143226	NA	-0.288163	0.0553415	-5.20701	9.01493e-07
TG16_1_14_0_18_1NH4	ILMN_1666932	1	161475220	161493803	FCGR2A	ENSG00000143226	NA	-0.291506	0.0544528	-5.35338	4.76765e-07
CL_TG49	ILMN_1666932	1	161551129	161575452	FCGR2C	ENSG00000244682	NA	-0.301607	0.0539154	-5.59408	1.63949e-07
CL_TG55	ILMN_1666932	1	161551129	161575452	FCGR2C	ENSG00000244682	NA	-0.290218	0.0533554	-5.43935	3.26546e-07
GroupTG	ILMN_1666932	1	161551129	161575452	FCGR2C	ENSG00000244682	NA	-0.309475	0.0530512	-5.8335	5.54022e-08
Mono_unsaturated_TG	ILMN_1666932	1	161551129	161575452	FCGR2C	ENSG00000244682	NA	-0.306181	0.0538777	-5.68289	1.09918e-07
O_W3_Triglyceride	ILMN_1666932	1	161551129	161575452	FCGR2C	ENSG00000244682	NA	-0.358843	0.0525925	-6.82307	5.06872e-10
Polyunsaturated_TG	ILMN_1666932	1	161551129	161575452	FCGR2C	ENSG00000244682	NA	-0.316037	0.0527503	-5.99119	2.67956e-08
TG16_0_14_0_18_1NH4	ILMN_1666932	1	161551129	161575452	FCGR2C	ENSG00000244682	NA	-0.284528	0.0545183	-5.21895	8.56134e-07
TG16_1_14_0_18_1NH4	ILMN_1666932	1	161551129	161575452	FCGR2C	ENSG00000244682	NA	-0.291506	0.0544528	-5.35338	4.76765e-07
TG16_0_18_1_23_1NH4	ILMN_1674590	1	161511549	161600917	FCGR3A	ENSG00000203747	161518052_161518101	-0.285525	0.0552133	-5.17131	1.05148e-06
TG16_0_18_1_23_1NH4	ILMN_1674590	1	161592986	161601753	FCGR3B	ENSG00000162747	161518052_161518101	-0.285525	0.0552133	-5.17131	1.05148e-06
O_W3_Triglyceride	ILMN_1661439	6	30685348	30700375	FLOT1	ENSG00000232280	NA	-0.303219	0.0542355	-5.59079	1.66388e-07
O_W3_Triglyceride	ILMN_1661439	6	30773972	30787802	FLOT1	ENSG00000224740	NA	-0.303219	0.0542355	-5.59079	1.66388e-07
O_W3_Triglyceride	ILMN_1661439	6	30685747	30700772	FLOT1	ENSG00000206379	NA	-0.303219	0.0542355	-5.59079	1.66388e-07
O_W3_Triglyceride	ILMN_1661439	6	30685021	30700042	FLOT1	ENSG00000206480	NA	-0.303219	0.0542355	-5.59079	1.66388e-07
O_W3_Triglyceride	ILMN_1661439	6	30740183	30755207	FLOT1	ENSG00000236271	NA	-0.303219	0.0542355	-5.59079	1.66388e-07
O_W3_Triglyceride	ILMN_1661439	6	30703731	30706525	FLOT1	ENSG00000223654	NA	-0.303219	0.0542355	-5.59079	1.66388e-07
O_W3_Triglyceride	ILMN_1661439	6	30695486	30710510	FLOT1	ENSG00000137312	NA	-0.303219	0.0542355	-5.59079	1.66388e-07
O_W3_Triglyceride	ILMN_1661439	6	30686935	30701969	FLOT1	ENSG00000230143	NA	-0.303219	0.0542355	-5.59079	1.66388e-07
Polyunsaturated_TG	ILMN_1661439	6	30685348	30700375	FLOT1	ENSG00000232280	NA	-0.278336	0.0540078	-5.15363	1.13455e-06
Polyunsaturated_TG	ILMN_1661439	6	30740183	30755207	FLOT1	ENSG00000236271	NA	-0.278336	0.0540078	-5.15363	1.13455e-06
Polyunsaturated_TG	ILMN_1661439	6	30685021	30700042	FLOT1	ENSG00000206480	NA	-0.278336	0.0540078	-5.15363	1.13455e-06
Polyunsaturated_TG	ILMN_1661439	6	30773972	30787802	FLOT1	ENSG00000224740	NA	-0.278336	0.0540078	-5.15363	1.13455e-06
Polyunsaturated_TG	ILMN_1661439	6	30703731	30706525	FLOT1	ENSG00000223654	NA	-0.278336	0.0540078	-5.15363	1.13455e-06
Polyunsaturated_TG	ILMN_1661439	6	30695486	30710510	FLOT1	ENSG00000137312	NA	-0.278336	0.0540078	-5.15363	1.13455e-06
Polyunsaturated_TG	ILMN_1661439	6	30685747	30700772	FLOT1	ENSG00000206379	NA	-0.278336	0.0540078	-5.15363	1.13455e-06
Polyunsaturated_TG	ILMN_1661439	6	30686935	30701969	FLOT1	ENSG00000230143	NA	-0.278336	0.0540078	-5.15363	1.13455e-06
TG15_0_16_0_18_1NH4	ILMN_1661439	6	30685747	30700772	FLOT1	ENSG00000206379	NA	-0.282999	0.0546061	-5.18255	1.00182e-06
TG15_0_16_0_18_1NH4	ILMN_1661439	6	30703731	30706525	FLOT1	ENSG00000223654	NA	-0.282999	0.0546061	-5.18255	1.00182e-06
TG15_0_16_0_18_1NH4	ILMN_1661439	6	30685021	30700042	FLOT1	ENSG00000206480	NA	-0.282999	0.0546061	-5.18255	1.00182e-06
TG15_0_16_0_18_1NH4	ILMN_1661439	6	30740183	30755207	FLOT1	ENSG00000236271	NA	-0.282999	0.0546061	-5.18255	1.00182e-06
TG15_0_16_0_18_1NH4	ILMN_1661439	6	30773972	30787802	FLOT1	ENSG00000224740	NA	-0.282999	0.0546061	-5.18255	1.00182e-06
TG15_0_16_0_18_1NH4	ILMN_1661439	6	30686935	30701969	FLOT1	ENSG00000230143	NA	-0.282999	0.0546061	-5.18255	1.00182e-06
TG15_0_16_0_18_1NH4	ILMN_1661439	6	30685348	30700375	FLOT1	ENSG00000232280	NA	-0.282999	0.0546061	-5.18255	1.00182e-06
TG15_0_16_0_18_1NH4	ILMN_1661439	6	30695486	30710510	FLOT1	ENSG00000137312	NA	-0.282999	0.0546061	-5.18255	1.00182e-06
CL_TG49	ILMN_1726222	17	27206353	27224697	FLOT2	ENSG00000132589	27206374_27206423	-0.283041	0.054197	-5.22245	8.4326e-07
DG16_0_18_1NH4	ILMN_1726222	17	27206353	27224697	FLOT2	ENSG00000132589	27206374_27206423	-0.278253	0.0537316	-5.17857	1.01914e-06
GroupTG	ILMN_1726222	17	27206353	27224697	FLOT2	ENSG00000132589	27206374_27206423	-0.291592	0.0533567	-5.46496	2.91544e-07
Mono_unsaturated_TG	ILMN_1726222	17	27206353	27224697	FLOT2	ENSG00000132589	27206374_27206423	-0.305968	0.0536924	-5.69853	1.0241e-07
O_W3_Triglyceride	ILMN_1726222	17	27206353	27224697	FLOT2	ENSG00000132589	27206374_27206423	-0.346581	0.0526711	-6.58009	1.65043e-09
Polyunsaturated_TG	ILMN_1726222	17	27206353	27224697	FLOT2	ENSG00000132589	27206374_27206423	-0.296678	0.0530981	-5.58735	1.68972e-07
CL_TG49	ILMN_2092118	19	52248425	52307363	FPR1	ENSG00000171051	52249456_52249505	-0.355785	0.0523883	-6.7913	5.92026e-10
CL_TG55	ILMN_2092118	19	52248425	52307363	FPR1	ENSG00000171051	52249456_52249505	-0.337211	0.0516063	-6.5343	2.05779e-09
CL_TG62	ILMN_2092118	19	52248425	52307363	FPR1	ENSG00000171051	52249456_52249505	-0.310513	0.0538548	-5.76575	7.54815e-08
DG16_0_18_1NH4	ILMN_2092118	19	52248425	52307363	FPR1	ENSG00000171051	52249456_52249505	-0.327453	0.0523428	-6.25592	7.7613e-09
DG18_1_18_1NH4	ILMN_2092118	19	52248425	52307363	FPR1	ENSG00000171051	52249456_52249505	-0.283439	0.0545761	-5.19347	9.55747e-07
GroupTG	ILMN_2092118	19	52248425	52307363	FPR1	ENSG00000171051	52249456_52249505	-0.368235	0.0508631	-7.23972	6.46273e-11
Mono_unsaturated_TG	ILMN_2092118	19	52248425	52307363	FPR1	ENSG00000171051	52249456_52249505	-0.372604	0.0518984	-7.17949	8.72654e-11
O_W3_Triglyceride	ILMN_2092118	19	52248425	52307363	FPR1	ENSG00000171051	52249456_52249505	-0.409726	0.0503058	-8.1447	6.51871e-13
Polyunsaturated_TG	ILMN_2092118	19	52248425	52307363	FPR1	ENSG00000171051	52249456_52249505	-0.365622	0.0507424	-7.20546	7.66724e-11
Saturated_TG	ILMN_2092118	19	52248425	52307363	FPR1	ENSG00000171051	52249456_52249505	-0.28704	0.0548296	-5.23513	7.9822e-07
TG16_0_14_0_18_1NH4	ILMN_2092118	19	52248425	52307363	FPR1	ENSG00000171051	52249456_52249505	-0.331283	0.0533667	-6.20767	9.74494e-09
TG16_0_16_0_24_0NH4	ILMN_2092118	19	52248425	52307363	FPR1	ENSG00000171051	52249456_52249505	-0.288775	0.0552632	-5.22544	8.32446e-07
TG16_0_18_1_23_1NH4	ILMN_2092118	19	52248425	52307363	FPR1	ENSG00000171051	52249456_52249505	-0.342871	0.0525995	-6.51852	2.22006e-09
TG16_0_22_6_22_6NH4	ILMN_2092118	19	52248425	52307363	FPR1	ENSG00000171051	52249456_52249505	-0.293013	0.0550955	-5.31828	5.55932e-07
TG16_1_12_0_18_1NH4	ILMN_2092118	19	52248425	52307363	FPR1	ENSG00000171051	52249456_52249505	-0.297563	0.0548129	-5.42871	3.42257e-07
TG16_1_14_0_18_1NH4	ILMN_2092118	19	52248425	52307363	FPR1	ENSG00000171051	52249456_52249505	-0.359283	0.0526566	-6.82315	5.0669e-10
TG16_1_16_1_16_1NH4	ILMN_2092118	19	52248425	52307363	FPR1	ENSG00000171051	52249456_52249505	-0.30301	0.0550683	-5.50245	2.46854e-07
TG18_0_18_0_18_1NH4	ILMN_2092118	19	52248425	52307363	FPR1	ENSG00000171051	52249456_52249505	-0.289009	0.0561163	-5.15018	1.15146e-06
TG18_1_18_1_18_2NH4	ILMN_2092118	19	52248425	52307363	FPR1	ENSG00000171051	52249456_52249505	-0.297158	0.0537267	-5.53091	2.17463e-07
TG18_1_18_1_23_1NH4	ILMN_2092118	19	52248425	52307363	FPR1	ENSG00000171051	52249456_52249505	-0.297292	0.0541257	-5.49262	2.57879e-07
TG25_0_18_1_18_1NH4	ILMN_2092118	19	52248425	52307363	FPR1	ENSG00000171051	52249456_52249505	-0.336412	0.0546953	-6.15066	1.27394e-08
TG26_0_18_1_18_1NH4	ILMN_2092118	19	52248425	52307363	FPR1	ENSG00000171051	52249456_52249505	-0.305757	0.0539903	-5.66318	1.2015e-07
CL_TG62	ILMN_1740875	19	52255279	52273779	FPR2	ENSG00000171049	NA	-0.287373	0.055646	-5.16432	1.0836e-06
Mono_unsaturated_TG	ILMN_1740875	19	52255279	52273779	FPR2	ENSG00000171049	NA	-0.310465	0.0550028	-5.64452	1.30694e-07
Mono_unsaturated_TG	ILMN_2392569	19	52255279	52273779	FPR2	ENSG00000171049	52272672_52272721	-0.293284	0.054668	-5.36481	4.53463e-07
O_W3_Triglyceride	ILMN_1740875	19	52255279	52273779	FPR2	ENSG00000171049	NA	-0.309453	0.0549936	-5.62708	1.4137e-07
O_W3_Triglyceride	ILMN_2392569	19	52255279	52273779	FPR2	ENSG00000171049	52272672_52272721	-0.292779	0.0546284	-5.35947	4.64199e-07
TG18_1_18_1_18_2NH4	ILMN_1740875	19	52255279	52273779	FPR2	ENSG00000171049	NA	-0.285115	0.0553807	-5.14827	1.16094e-06
O_W3_Triglyceride	ILMN_1781416	10	99079022	99081672	FRAT1	ENSG00000165879	99080875_99080924	-0.29034	0.0554133	-5.23954	7.83121e-07
O_W3_Triglyceride	ILMN_1788213	10	99092255	99094458	FRAT2	ENSG00000181274	99092444_99092493	-0.29603	0.055193	-5.36353	4.56001e-07
O_W3_Triglyceride	ILMN_1808707	7	5632439	5646286	FSCN1	ENSG00000075618	NA	-0.28213	0.0537033	-5.25349	7.37144e-07
Mono_unsaturated_TG	ILMN_3176403	11	77445520	77446071	FTH1P16	ENSG00000227376	NA	-0.273971	0.0531728	-5.15246	1.14022e-06
O_W3_Triglyceride	ILMN_2234016	13	23270162	23270713	FTH1P7	ENSG00000232187	NA	-0.276353	0.0538207	-5.13469	1.23057e-06
TG16_0_18_1_23_1NH4	ILMN_2280548	5	39105338	39274630	FYB	ENSG00000082074	39126167_39126216	-0.274241	0.0530755	-5.16701	1.07114e-06
TG18_1_18_1_24_0NH4	ILMN_2280548	5	39105338	39274630	FYB	ENSG00000082074	39126167_39126216	-0.28738	0.0532338	-5.39846	3.91108e-07
CL_TG49	ILMN_1665964	11	77926343	78129394	GAB2	ENSG00000033327	77926708_77926757	-0.325608	0.0516543	-6.3036	6.19352e-09
CL_TG55	ILMN_1665964	11	77926343	78129394	GAB2	ENSG00000033327	77926708_77926757	-0.322086	0.0504584	-6.3832	4.24265e-09
CL_TG62	ILMN_1665964	11	77926343	78129394	GAB2	ENSG00000033327	77926708_77926757	-0.308566	0.052867	-5.83664	5.46125e-08
DG16_0_18_1NH4	ILMN_1665964	11	77926343	78129394	GAB2	ENSG00000033327	77926708_77926757	-0.311429	0.0513571	-6.064	1.91034e-08
GroupTG	ILMN_1665964	11	77926343	78129394	GAB2	ENSG00000033327	77926708_77926757	-0.346254	0.0499649	-6.92995	3.00064e-10
Mono_unsaturated_TG	ILMN_1665964	11	77926343	78129394	GAB2	ENSG00000033327	77926708_77926757	-0.352054	0.0511717	-6.87986	3.83775e-10
O_W3_Triglyceride	ILMN_1665964	11	77926343	78129394	GAB2	ENSG00000033327	77926708_77926757	-0.401668	0.0491978	-8.16436	5.89034e-13
Polyunsaturated_TG	ILMN_1665964	11	77926343	78129394	GAB2	ENSG00000033327	77926708_77926757	-0.343542	0.0498401	-6.89289	3.60009e-10
Saturated_TG	ILMN_1665964	11	77926343	78129394	GAB2	ENSG00000033327	77926708_77926757	-0.285908	0.0537512	-5.3191	5.53948e-07
TG15_0_18_1_22_6NH4	ILMN_1665964	11	77926343	78129394	GAB2	ENSG00000033327	77926708_77926757	-0.284107	0.0541246	-5.24914	7.51201e-07
TG16_0_14_0_18_1NH4	ILMN_1665964	11	77926343	78129394	GAB2	ENSG00000033327	77926708_77926757	-0.299392	0.0527461	-5.6761	1.13342e-07
TG16_0_16_0_24_0NH4	ILMN_1665964	11	77926343	78129394	GAB2	ENSG00000033327	77926708_77926757	-0.303435	0.0537673	-5.64348	1.31308e-07
TG16_0_16_0_24_1NH4	ILMN_1665964	11	77926343	78129394	GAB2	ENSG00000033327	77926708_77926757	-0.273496	0.0533365	-5.12774	1.26776e-06
TG16_0_18_1_23_1NH4	ILMN_1665964	11	77926343	78129394	GAB2	ENSG00000033327	77926708_77926757	-0.324716	0.0510899	-6.35577	4.83435e-09
TG16_0_22_6_22_6NH4	ILMN_1665964	11	77926343	78129394	GAB2	ENSG00000033327	77926708_77926757	-0.28214	0.0539988	-5.22493	8.34265e-07
TG16_1_14_0_18_1NH4	ILMN_1665964	11	77926343	78129394	GAB2	ENSG00000033327	77926708_77926757	-0.33033	0.0519016	-6.36454	4.63674e-09
TG18_1_18_1_18_2NH4	ILMN_1665964	11	77926343	78129394	GAB2	ENSG00000033327	77926708_77926757	-0.30603	0.0524523	-5.83445	5.5163e-08
TG18_1_18_1_23_1NH4	ILMN_1665964	11	77926343	78129394	GAB2	ENSG00000033327	77926708_77926757	-0.32047	0.0522904	-6.12865	1.41231e-08
TG19_1_18_1_18_1NH4	ILMN_1665964	11	77926343	78129394	GAB2	ENSG00000033327	77926708_77926757	-0.271534	0.052701	-5.15234	1.14082e-06
TG20_0_18_1_18_1NH4	ILMN_1665964	11	77926343	78129394	GAB2	ENSG00000033327	77926708_77926757	-0.306556	0.0528823	-5.79695	6.54776e-08
TG25_0_18_1_18_1NH4	ILMN_1665964	11	77926343	78129394	GAB2	ENSG00000033327	77926708_77926757	-0.31853	0.053781	-5.92273	3.67721e-08
TG26_0_18_1_18_1NH4	ILMN_1665964	11	77926343	78129394	GAB2	ENSG00000033327	77926708_77926757	-0.275097	0.0529073	-5.1996	9.30789e-07
CL_TG49	ILMN_2102670	3	128198270	128212028	GATA2	ENSG00000179348	128198900_128198949	-0.354497	0.0517429	-6.85111	4.41869e-10
CL_TG55	ILMN_2102670	3	128198270	128212028	GATA2	ENSG00000179348	128198900_128198949	-0.427143	0.0487237	-8.76663	2.58092e-14
CL_TG62	ILMN_2102670	3	128198270	128212028	GATA2	ENSG00000179348	128198900_128198949	-0.357126	0.0518998	-6.88107	3.81514e-10
DG16_0_18_1NH4	ILMN_2102670	3	128198270	128212028	GATA2	ENSG00000179348	128198900_128198949	-0.382272	0.0502097	-7.61351	9.8557e-12
DG16_1_18_1NH4	ILMN_2102670	3	128198270	128212028	GATA2	ENSG00000179348	128198900_128198949	-0.374893	0.0510354	-7.34574	3.80226e-11
DG18_1_18_1NH4	ILMN_2102670	3	128198270	128212028	GATA2	ENSG00000179348	128198900_128198949	-0.390593	0.0510902	-7.64516	8.3945e-12
DG18_1_18_2NH4	ILMN_2102670	3	128198270	128212028	GATA2	ENSG00000179348	128198900_128198949	-0.374347	0.0517405	-7.23509	6.61391e-11
DG18_1_20_4NH4	ILMN_2102670	3	128198270	128212028	GATA2	ENSG00000179348	128198900_128198949	-0.269902	0.0516913	-5.22142	8.47052e-07
GroupTG	ILMN_2102670	3	128198270	128212028	GATA2	ENSG00000179348	128198900_128198949	-0.446914	0.0479827	-9.31406	1.46003e-15
Mono_unsaturated_TG	ILMN_2102670	3	128198270	128212028	GATA2	ENSG00000179348	128198900_128198949	-0.383225	0.0508912	-7.53028	1.50176e-11
O_W3_HDL	ILMN_2102670	3	128198270	128212028	GATA2	ENSG00000179348	128198900_128198949	0.25306	0.0464128	5.45237	3.0827e-07
O_W3_Triglyceride	ILMN_2102670	3	128198270	128212028	GATA2	ENSG00000179348	128198900_128198949	-0.476307	0.0482165	-9.8785	7.42559e-17
Polyunsaturated_TG	ILMN_2102670	3	128198270	128212028	GATA2	ENSG00000179348	128198900_128198949	-0.451247	0.0477594	-9.44833	7.19674e-16
Saturated_TG	ILMN_2102670	3	128198270	128212028	GATA2	ENSG00000179348	128198900_128198949	-0.314818	0.0533815	-5.89751	4.13003e-08
TG15_0_16_0_16_0NH4	ILMN_2102670	3	128198270	128212028	GATA2	ENSG00000179348	128198900_128198949	-0.291601	0.0546433	-5.33645	5.13472e-07
TG15_0_16_0_18_1NH4	ILMN_2102670	3	128198270	128212028	GATA2	ENSG00000179348	128198900_128198949	-0.281706	0.0532952	-5.28576	6.40658e-07
TG16_0_14_0_16_0NH4	ILMN_2102670	3	128198270	128212028	GATA2	ENSG00000179348	128198900_128198949	-0.278778	0.0544627	-5.11869	1.31784e-06
TG16_0_14_0_18_1NH4	ILMN_2102670	3	128198270	128212028	GATA2	ENSG00000179348	128198900_128198949	-0.352283	0.052137	-6.75688	7.00271e-10
TG16_0_16_1_18_1NH4	ILMN_2102670	3	128198270	128212028	GATA2	ENSG00000179348	128198900_128198949	-0.325828	0.0534076	-6.10078	1.60901e-08
TG16_1_12_0_18_1NH4	ILMN_2102670	3	128198270	128212028	GATA2	ENSG00000179348	128198900_128198949	-0.284369	0.0541162	-5.25479	7.33012e-07
TG16_1_14_0_18_1NH4	ILMN_2102670	3	128198270	128212028	GATA2	ENSG00000179348	128198900_128198949	-0.337126	0.0524176	-6.43153	3.36853e-09
TG18_0_16_0_18_1NH4	ILMN_2102670	3	128198270	128212028	GATA2	ENSG00000179348	128198900_128198949	-0.316291	0.0524541	-6.02986	2.23932e-08
TG18_0_18_0_18_1NH4	ILMN_2102670	3	128198270	128212028	GATA2	ENSG00000179348	128198900_128198949	-0.328939	0.0540229	-6.08887	1.70103e-08
TG18_1_18_1_18_2NH4	ILMN_2102670	3	128198270	128212028	GATA2	ENSG00000179348	128198900_128198949	-0.299935	0.0529482	-5.66469	1.19335e-07
TG18_1_18_2_20_3NH4	ILMN_2102670	3	128198270	128212028	GATA2	ENSG00000179348	128198900_128198949	-0.306492	0.0545302	-5.62059	1.45554e-07
TG20_0_18_1_18_1NH4	ILMN_2102670	3	128198270	128212028	GATA2	ENSG00000179348	128198900_128198949	-0.373522	0.0516947	-7.22555	6.9365e-11
TG25_0_18_1_18_1NH4	ILMN_2102670	3	128198270	128212028	GATA2	ENSG00000179348	128198900_128198949	-0.314702	0.0540881	-5.81833	5.93852e-08
TG19_1_18_1_18_2NH4	ILMN_1806106	3	52715172	52728508	GNL3	ENSG00000163938	52728087_52728119	0.286732	0.0560955	5.11149	1.35907e-06
TG16_0_16_0_24_0NH4	ILMN_1789627	22	19710468	19712294	GP1BB	ENSG00000203618	19712239_19712288	-0.294345	0.055045	-5.34736	4.89518e-07
CL_TG49	ILMN_1798977	16	57702099	57723975	GPR97	ENSG00000182885	57722897_57722946	-0.285535	0.0553381	-5.15982	1.10475e-06
CL_TG55	ILMN_1798977	16	57702099	57723975	GPR97	ENSG00000182885	57722897_57722946	-0.289091	0.0541594	-5.33778	5.10503e-07
GroupTG	ILMN_1765941	16	57702099	57723975	GPR97	ENSG00000182885	57719600_57719649	-0.282562	0.0535204	-5.27952	6.58299e-07
GroupTG	ILMN_1798977	16	57702099	57723975	GPR97	ENSG00000182885	57722897_57722946	-0.303197	0.0540073	-5.614	1.49928e-07
Mono_unsaturated_TG	ILMN_1798977	16	57702099	57723975	GPR97	ENSG00000182885	57722897_57722946	-0.286667	0.0552589	-5.1877	9.79805e-07
O_W3_Triglyceride	ILMN_1798977	16	57702099	57723975	GPR97	ENSG00000182885	57722897_57722946	-0.300193	0.0548203	-5.47596	2.77676e-07
Polyunsaturated_TG	ILMN_1765941	16	57702099	57723975	GPR97	ENSG00000182885	57719600_57719649	-0.288798	0.0532242	-5.42606	3.46285e-07
Polyunsaturated_TG	ILMN_1798977	16	57702099	57723975	GPR97	ENSG00000182885	57722897_57722946	-0.294022	0.0540542	-5.43939	3.26481e-07
Polyunsaturated_TG	ILMN_1815054	16	57702099	57723975	GPR97	ENSG00000182885	57719616_57719665	-0.277733	0.0536438	-5.17736	1.02446e-06
TG16_1_14_0_18_1NH4	ILMN_1798977	16	57702099	57723975	GPR97	ENSG00000182885	57722897_57722946	-0.292294	0.0555009	-5.26647	6.96743e-07
TG19_1_18_1_18_2NH4	ILMN_1721138	5	148724993	148734146	GRPEL2	ENSG00000164284	148733860_148733909	0.290821	0.0555478	5.23551	7.96917e-07
CL_TG55	ILMN_2106331	1	226249552	226259702	H3F3A	ENSG00000163041	226252176_226252180	-0.273259	0.0525357	-5.20139	9.2361e-07
GroupTG	ILMN_1699015	1	226249552	226259702	H3F3A	ENSG00000163041	NA	-0.266296	0.0518337	-5.13751	1.21579e-06
GroupTG	ILMN_2106331	1	226249552	226259702	H3F3A	ENSG00000163041	226252176_226252180	-0.278064	0.0524946	-5.29701	6.10016e-07
O_W3_Triglyceride	ILMN_1699015	1	226249552	226259702	H3F3A	ENSG00000163041	NA	-0.294752	0.0518647	-5.68309	1.09817e-07
O_W3_Triglyceride	ILMN_2106331	1	226249552	226259702	H3F3A	ENSG00000163041	226252176_226252180	-0.296593	0.0527429	-5.62338	1.43738e-07
O_W3_Triglyceride	ILMN_1656082	1	226249552	226259702	H3F3A	ENSG00000163041	NA	-0.316963	0.0514986	-6.15479	1.24947e-08
Polyunsaturated_TG	ILMN_1699015	1	226249552	226259702	H3F3A	ENSG00000163041	NA	-0.272941	0.0515438	-5.29532	6.14524e-07
Polyunsaturated_TG	ILMN_1656082	1	226249552	226259702	H3F3A	ENSG00000163041	NA	-0.265114	0.0517288	-5.12506	1.28239e-06
Polyunsaturated_TG	ILMN_2106331	1	226249552	226259702	H3F3A	ENSG00000163041	226252176_226252180	-0.285687	0.0522176	-5.4711	2.83722e-07
CL_TG55	ILMN_2106331	2	175584505	175585526	H3F3AP4	ENSG00000235655	226252176_226252180	-0.273259	0.0525357	-5.20139	9.2361e-07
GroupTG	ILMN_2106331	2	175584505	175585526	H3F3AP4	ENSG00000235655	226252176_226252180	-0.278064	0.0524946	-5.29701	6.10016e-07
GroupTG	ILMN_1699015	2	175584505	175585526	H3F3AP4	ENSG00000235655	NA	-0.266296	0.0518337	-5.13751	1.21579e-06
O_W3_Triglyceride	ILMN_1699015	2	175584505	175585526	H3F3AP4	ENSG00000235655	NA	-0.294752	0.0518647	-5.68309	1.09817e-07
O_W3_Triglyceride	ILMN_2106331	2	175584505	175585526	H3F3AP4	ENSG00000235655	226252176_226252180	-0.296593	0.0527429	-5.62338	1.43738e-07
O_W3_Triglyceride	ILMN_1656082	2	175584505	175585526	H3F3AP4	ENSG00000235655	NA	-0.316963	0.0514986	-6.15479	1.24947e-08
Polyunsaturated_TG	ILMN_1699015	2	175584505	175585526	H3F3AP4	ENSG00000235655	NA	-0.272941	0.0515438	-5.29532	6.14524e-07
Polyunsaturated_TG	ILMN_2106331	2	175584505	175585526	H3F3AP4	ENSG00000235655	226252176_226252180	-0.285687	0.0522176	-5.4711	2.83722e-07
Polyunsaturated_TG	ILMN_1656082	2	175584505	175585526	H3F3AP4	ENSG00000235655	NA	-0.265114	0.0517288	-5.12506	1.28239e-06
CL_TG55	ILMN_1748767	4	140619298	140619708	H3F3AP6	ENSG00000178458	NA	-0.294443	0.0524948	-5.609	1.53333e-07
CL_TG55	ILMN_3206343	4	140619298	140619708	H3F3AP6	ENSG00000178458	NA	-0.315349	0.0524727	-6.00976	2.45844e-08
CL_TG55	ILMN_2106331	4	140619298	140619708	H3F3AP6	ENSG00000178458	226252176_226252180	-0.273259	0.0525357	-5.20139	9.2361e-07
GroupTG	ILMN_1748767	4	140619298	140619708	H3F3AP6	ENSG00000178458	NA	-0.291975	0.052669	-5.54358	2.05515e-07
GroupTG	ILMN_3206343	4	140619298	140619708	H3F3AP6	ENSG00000178458	NA	-0.317785	0.0525696	-6.04504	2.08663e-08
GroupTG	ILMN_1699015	4	140619298	140619708	H3F3AP6	ENSG00000178458	NA	-0.266296	0.0518337	-5.13751	1.21579e-06
GroupTG	ILMN_2106331	4	140619298	140619708	H3F3AP6	ENSG00000178458	226252176_226252180	-0.278064	0.0524946	-5.29701	6.10016e-07
Mono_unsaturated_TG	ILMN_3206343	4	140619298	140619708	H3F3AP6	ENSG00000178458	NA	-0.298005	0.0538299	-5.53605	2.12535e-07
O_W3_Triglyceride	ILMN_1748767	4	140619298	140619708	H3F3AP6	ENSG00000178458	NA	-0.342709	0.0519688	-6.59451	1.53942e-09
O_W3_Triglyceride	ILMN_2106331	4	140619298	140619708	H3F3AP6	ENSG00000178458	226252176_226252180	-0.296593	0.0527429	-5.62338	1.43738e-07
O_W3_Triglyceride	ILMN_3206343	4	140619298	140619708	H3F3AP6	ENSG00000178458	NA	-0.356449	0.0521875	-6.83015	4.89617e-10
O_W3_Triglyceride	ILMN_1699015	4	140619298	140619708	H3F3AP6	ENSG00000178458	NA	-0.294752	0.0518647	-5.68309	1.09817e-07
O_W3_Triglyceride	ILMN_1656082	4	140619298	140619708	H3F3AP6	ENSG00000178458	NA	-0.316963	0.0514986	-6.15479	1.24947e-08
Polyunsaturated_TG	ILMN_1656082	4	140619298	140619708	H3F3AP6	ENSG00000178458	NA	-0.265114	0.0517288	-5.12506	1.28239e-06
Polyunsaturated_TG	ILMN_3206343	4	140619298	140619708	H3F3AP6	ENSG00000178458	NA	-0.330658	0.0520473	-6.35303	4.89783e-09
Polyunsaturated_TG	ILMN_1699015	4	140619298	140619708	H3F3AP6	ENSG00000178458	NA	-0.272941	0.0515438	-5.29532	6.14524e-07
Polyunsaturated_TG	ILMN_2106331	4	140619298	140619708	H3F3AP6	ENSG00000178458	226252176_226252180	-0.285687	0.0522176	-5.4711	2.83722e-07
Polyunsaturated_TG	ILMN_1748767	4	140619298	140619708	H3F3AP6	ENSG00000178458	NA	-0.297995	0.0523972	-5.68723	1.07781e-07
TG16_0_18_1_23_1NH4	ILMN_1748767	4	140619298	140619708	H3F3AP6	ENSG00000178458	NA	-0.32106	0.0525132	-6.11389	1.51332e-08
TG16_1_14_0_18_1NH4	ILMN_3206343	4	140619298	140619708	H3F3AP6	ENSG00000178458	NA	-0.28087	0.0546577	-5.13871	1.20955e-06
TG25_0_18_1_18_1NH4	ILMN_1748767	4	140619298	140619708	H3F3AP6	ENSG00000178458	NA	-0.296134	0.0549304	-5.39107	4.0404e-07
TG26_0_18_1_18_1NH4	ILMN_1748767	4	140619298	140619708	H3F3AP6	ENSG00000178458	NA	-0.2847	0.0538432	-5.28757	6.35623e-07
GroupTG	ILMN_1699015	13	72249199	72249601	H3F3BP1	ENSG00000236534	NA	-0.266296	0.0518337	-5.13751	1.21579e-06
O_W3_Triglyceride	ILMN_1656082	13	72249199	72249601	H3F3BP1	ENSG00000236534	NA	-0.316963	0.0514986	-6.15479	1.24947e-08
O_W3_Triglyceride	ILMN_1699015	13	72249199	72249601	H3F3BP1	ENSG00000236534	NA	-0.294752	0.0518647	-5.68309	1.09817e-07
Polyunsaturated_TG	ILMN_1699015	13	72249199	72249601	H3F3BP1	ENSG00000236534	NA	-0.272941	0.0515438	-5.29532	6.14524e-07
Polyunsaturated_TG	ILMN_1656082	13	72249199	72249601	H3F3BP1	ENSG00000236534	NA	-0.265114	0.0517288	-5.12506	1.28239e-06
TG16_0_16_0_24_0NH4	ILMN_3215759	X	18883889	18884672	HAUS1P2	ENSG00000224224	NA	0.278647	0.0535488	5.20361	9.14833e-07
PC20_2_18_2H	ILMN_1685415	7	106809406	106842974	HBP1	ENSG00000105856	106842495_106842544	0.296796	0.0557039	5.32809	5.32599e-07
CL_TG62	ILMN_1791771	20	30639991	30689659	HCK	ENSG00000101336	30689405_30689454	-0.289772	0.0536474	-5.40142	3.86038e-07
DG18_1_18_1NH4	ILMN_1791771	20	30639991	30689659	HCK	ENSG00000101336	30689405_30689454	-0.286668	0.0537588	-5.33249	5.2245e-07
Mono_unsaturated_TG	ILMN_1791771	20	30639991	30689659	HCK	ENSG00000101336	30689405_30689454	-0.303347	0.0530064	-5.72284	9.1729e-08
O_W3_Triglyceride	ILMN_1791771	20	30639991	30689659	HCK	ENSG00000101336	30689405_30689454	-0.322063	0.0523995	-6.1463	1.30021e-08
Polyunsaturated_TG	ILMN_1791771	20	30639991	30689659	HCK	ENSG00000101336	30689405_30689454	-0.273087	0.0527569	-5.17632	1.02904e-06
TG18_1_18_1_18_2NH4	ILMN_1791771	20	30639991	30689659	HCK	ENSG00000101336	30689405_30689454	-0.27889	0.0533688	-5.22571	8.31464e-07
CL_TG49	ILMN_1792323	15	50534144	50558223	HDC	ENSG00000140287	50534202_50534251	-0.450971	0.0495364	-9.10383	4.41079e-15
CL_TG55	ILMN_1792323	15	50534144	50558223	HDC	ENSG00000140287	50534202_50534251	-0.538738	0.0448741	-12.0055	9.97159e-22
CL_TG62	ILMN_1792323	15	50534144	50558223	HDC	ENSG00000140287	50534202_50534251	-0.452929	0.0495627	-9.13851	3.67602e-15
DG16_0_18_1NH4	ILMN_1792323	15	50534144	50558223	HDC	ENSG00000140287	50534202_50534251	-0.506548	0.0465988	-10.8704	3.91213e-19
DG16_1_18_1NH4	ILMN_1792323	15	50534144	50558223	HDC	ENSG00000140287	50534202_50534251	-0.447163	0.0494908	-9.03528	6.32118e-15
DG18_0_18_1NH4	ILMN_1792323	15	50534144	50558223	HDC	ENSG00000140287	50534202_50534251	-0.275923	0.0511092	-5.39869	3.90698e-07
DG18_1_18_1NH4	ILMN_1792323	15	50534144	50558223	HDC	ENSG00000140287	50534202_50534251	-0.497708	0.0481419	-10.3383	6.52201e-18
DG18_1_18_2NH4	ILMN_1792323	15	50534144	50558223	HDC	ENSG00000140287	50534202_50534251	-0.451714	0.0498326	-9.06463	5.41867e-15
DG18_1_20_4NH4	ILMN_1792323	15	50534144	50558223	HDC	ENSG00000140287	50534202_50534251	-0.37029	0.0495533	-7.47256	2.00957e-11
DG18_1_22_6NH4	ILMN_1792323	15	50534144	50558223	HDC	ENSG00000140287	50534202_50534251	-0.289089	0.0554754	-5.21111	8.85661e-07
GroupTG	ILMN_1792323	15	50534144	50558223	HDC	ENSG00000140287	50534202_50534251	-0.557916	0.0439569	-12.6924	2.78938e-23
Mono_unsaturated_TG	ILMN_1792323	15	50534144	50558223	HDC	ENSG00000140287	50534202_50534251	-0.497454	0.0476559	-10.4385	3.8402e-18
O_W3_HDL	ILMN_1792323	15	50534144	50558223	HDC	ENSG00000140287	50534202_50534251	0.265948	0.0465499	5.71318	9.58368e-08
O_W3_Triglyceride	ILMN_1792323	15	50534144	50558223	HDC	ENSG00000140287	50534202_50534251	-0.586195	0.0438457	-13.3695	8.5206e-25
PE16_0_20_4H	ILMN_1792323	15	50534144	50558223	HDC	ENSG00000140287	50534202_50534251	-0.279125	0.0516052	-5.40886	3.73591e-07
Polyunsaturated_TG	ILMN_1792323	15	50534144	50558223	HDC	ENSG00000140287	50534202_50534251	-0.56581	0.0433221	-13.0605	4.16461e-24
Saturated_TG	ILMN_1792323	15	50534144	50558223	HDC	ENSG00000140287	50534202_50534251	-0.415392	0.0513984	-8.08181	9.01191e-13
TG15_0_16_0_16_0NH4	ILMN_1792323	15	50534144	50558223	HDC	ENSG00000140287	50534202_50534251	-0.372747	0.0533516	-6.98662	2.26971e-10
TG15_0_16_0_18_1NH4	ILMN_1792323	15	50534144	50558223	HDC	ENSG00000140287	50534202_50534251	-0.35349	0.052193	-6.77275	6.4811e-10
TG15_0_18_1_22_6NH4	ILMN_1792323	15	50534144	50558223	HDC	ENSG00000140287	50534202_50534251	-0.369187	0.0528357	-6.98745	2.26049e-10
TG16_0_14_0_16_0NH4	ILMN_1792323	15	50534144	50558223	HDC	ENSG00000140287	50534202_50534251	-0.355252	0.053374	-6.65591	1.14388e-09
TG16_0_14_0_18_1NH4	ILMN_1792323	15	50534144	50558223	HDC	ENSG00000140287	50534202_50534251	-0.441376	0.050241	-8.78516	2.34268e-14
TG16_0_16_0_16_0NH4	ILMN_1792323	15	50534144	50558223	HDC	ENSG00000140287	50534202_50534251	-0.334859	0.054241	-6.17355	1.14415e-08
TG16_0_16_0_24_0NH4	ILMN_1792323	15	50534144	50558223	HDC	ENSG00000140287	50534202_50534251	-0.317383	0.0540072	-5.87668	4.54518e-08
TG16_0_16_1_18_1NH4	ILMN_1792323	15	50534144	50558223	HDC	ENSG00000140287	50534202_50534251	-0.421132	0.0515299	-8.17258	5.64596e-13
TG16_0_18_1_23_1NH4	ILMN_1792323	15	50534144	50558223	HDC	ENSG00000140287	50534202_50534251	-0.320806	0.0527212	-6.08496	1.73241e-08
TG16_0_20_4_22_6NH4	ILMN_1792323	15	50534144	50558223	HDC	ENSG00000140287	50534202_50534251	-0.316695	0.0544018	-5.82141	5.85541e-08
TG16_0_22_6_22_6NH4	ILMN_1792323	15	50534144	50558223	HDC	ENSG00000140287	50534202_50534251	-0.295781	0.05444	-5.43315	3.35617e-07
TG16_1_12_0_18_1NH4	ILMN_1792323	15	50534144	50558223	HDC	ENSG00000140287	50534202_50534251	-0.339038	0.0535334	-6.3332	5.38183e-09
TG16_1_14_0_18_1NH4	ILMN_1792323	15	50534144	50558223	HDC	ENSG00000140287	50534202_50534251	-0.443464	0.0500565	-8.85927	1.58995e-14
TG16_1_16_1_16_1NH4	ILMN_1792323	15	50534144	50558223	HDC	ENSG00000140287	50534202_50534251	-0.373067	0.0528742	-7.05574	1.61298e-10
TG18_0_16_0_18_1NH4	ILMN_1792323	15	50534144	50558223	HDC	ENSG00000140287	50534202_50534251	-0.420548	0.0502815	-8.36386	2.1e-13
TG18_0_17_0_18_0NH4	ILMN_1792323	15	50534144	50558223	HDC	ENSG00000140287	50534202_50534251	-0.37024	0.0535386	-6.91539	3.22332e-10
TG18_0_18_0_18_0NH4	ILMN_1792323	15	50534144	50558223	HDC	ENSG00000140287	50534202_50534251	-0.366848	0.0524085	-6.99978	2.12699e-10
TG18_0_18_0_18_1NH4	ILMN_1792323	15	50534144	50558223	HDC	ENSG00000140287	50534202_50534251	-0.398806	0.0528793	-7.54181	1.41673e-11
TG18_1_12_0_14_0NH4	ILMN_1792323	15	50534144	50558223	HDC	ENSG00000140287	50534202_50534251	-0.295697	0.0545592	-5.41974	3.56077e-07
TG18_1_17_1_20_4NH4	ILMN_1792323	15	50534144	50558223	HDC	ENSG00000140287	50534202_50534251	-0.283751	0.0544333	-5.21282	8.79118e-07
TG18_1_17_1_22_6NH4	ILMN_1792323	15	50534144	50558223	HDC	ENSG00000140287	50534202_50534251	-0.280849	0.0547732	-5.1275	1.2691e-06
TG18_1_18_1_18_2NH4	ILMN_1792323	15	50534144	50558223	HDC	ENSG00000140287	50534202_50534251	-0.392585	0.0510624	-7.68835	6.74154e-12
TG18_1_18_1_23_1NH4	ILMN_1792323	15	50534144	50558223	HDC	ENSG00000140287	50534202_50534251	-0.373271	0.0519681	-7.18269	8.58835e-11
TG18_1_18_1_24_0NH4	ILMN_1792323	15	50534144	50558223	HDC	ENSG00000140287	50534202_50534251	-0.27807	0.0539691	-5.1524	1.14052e-06
TG18_1_18_1_24_1NH4	ILMN_1792323	15	50534144	50558223	HDC	ENSG00000140287	50534202_50534251	-0.281825	0.0550611	-5.11841	1.31944e-06
TG18_1_18_2_18_2NH4	ILMN_1792323	15	50534144	50558223	HDC	ENSG00000140287	50534202_50534251	-0.344198	0.0536041	-6.42112	3.54043e-09
TG18_1_18_2_20_3NH4	ILMN_1792323	15	50534144	50558223	HDC	ENSG00000140287	50534202_50534251	-0.382205	0.0532862	-7.17268	9.02718e-11
TG18_1_20_4_22_6NH4	ILMN_1792323	15	50534144	50558223	HDC	ENSG00000140287	50534202_50534251	-0.287648	0.0551003	-5.22044	8.50647e-07
TG19_1_18_1_18_1NH4	ILMN_1792323	15	50534144	50558223	HDC	ENSG00000140287	50534202_50534251	-0.305359	0.0526784	-5.79667	6.55609e-08
TG19_1_18_1_18_2NH4	ILMN_1792323	15	50534144	50558223	HDC	ENSG00000140287	50534202_50534251	-0.310146	0.0538263	-5.76198	7.67882e-08
TG20_0_18_1_18_1NH4	ILMN_1792323	15	50534144	50558223	HDC	ENSG00000140287	50534202_50534251	-0.45922	0.0497009	-9.23968	2.1596e-15
TG25_0_16_0_18_1NH4	ILMN_1792323	15	50534144	50558223	HDC	ENSG00000140287	50534202_50534251	-0.343304	0.0525265	-6.53583	2.04271e-09
TG25_0_18_1_18_1NH4	ILMN_1792323	15	50534144	50558223	HDC	ENSG00000140287	50534202_50534251	-0.382417	0.05302	-7.2127	7.39571e-11
TG26_0_18_1_18_1NH4	ILMN_1792323	15	50534144	50558223	HDC	ENSG00000140287	50534202_50534251	-0.283735	0.0540522	-5.24927	7.50764e-07
PC20_2_18_2H	ILMN_1678922	10	69681665	69835105	HERC4	ENSG00000148634	69682791_69682840	0.298405	0.0566639	5.26622	6.97509e-07
TG16_0_16_0_24_0NH4	ILMN_1807710	5	130494720	130507428	HINT1	ENSG00000169567	130500788_130500797	0.309956	0.0550091	5.63462	1.3665e-07
TG19_1_18_1_18_2NH4	ILMN_1807710	5	130494720	130507428	HINT1	ENSG00000169567	130500788_130500797	0.300945	0.0548981	5.48187	2.70483e-07
CL_TG55	ILMN_1680937	6	26115101	26124154	HIST1H2BC	ENSG00000180596	NA	-0.27763	0.053202	-5.2184	8.58161e-07
DG16_0_18_1NH4	ILMN_1680937	6	26115101	26124154	HIST1H2BC	ENSG00000180596	NA	-0.291936	0.0530469	-5.50335	2.45866e-07
DG18_1_18_1NH4	ILMN_1680937	6	26115101	26124154	HIST1H2BC	ENSG00000180596	NA	-0.295786	0.0539666	-5.4809	2.71652e-07
DG18_1_18_2NH4	ILMN_1680937	6	26115101	26124154	HIST1H2BC	ENSG00000180596	NA	-0.280111	0.0543565	-5.15322	1.13651e-06
GroupTG	ILMN_1680937	6	26115101	26124154	HIST1H2BC	ENSG00000180596	NA	-0.27506	0.0533266	-5.15803	1.11329e-06
O_W3_Triglyceride	ILMN_1680937	6	26115101	26124154	HIST1H2BC	ENSG00000180596	NA	-0.314909	0.0530869	-5.93195	3.52397e-08
Polyunsaturated_TG	ILMN_1680937	6	26115101	26124154	HIST1H2BC	ENSG00000180596	NA	-0.283986	0.0530189	-5.35631	4.70682e-07
GroupTG	ILMN_3242900	1	149813505	149814478	HIST2H2AA3	ENSG00000183558	NA	-0.283801	0.0533992	-5.3147	5.64696e-07
GroupTG	ILMN_3242900	1	150528636	150529113	HIST2H2AA3	ENSG00000272196	NA	-0.283801	0.0533992	-5.3147	5.64696e-07
O_W3_Triglyceride	ILMN_3242900	1	150528636	150529113	HIST2H2AA3	ENSG00000272196	NA	-0.31505	0.0532665	-5.9146	3.8176e-08
O_W3_Triglyceride	ILMN_3242900	1	149813505	149814478	HIST2H2AA3	ENSG00000183558	NA	-0.31505	0.0532665	-5.9146	3.8176e-08
O_W3_Triglyceride	ILMN_1659047	1	149813505	149814478	HIST2H2AA3	ENSG00000183558	149822628_149822677	-0.282375	0.0539725	-5.23182	8.09743e-07
Polyunsaturated_TG	ILMN_3242900	1	150528636	150529113	HIST2H2AA3	ENSG00000272196	NA	-0.295679	0.0530457	-5.57404	1.7935e-07
Polyunsaturated_TG	ILMN_3242900	1	149813505	149814478	HIST2H2AA3	ENSG00000183558	NA	-0.295679	0.0530457	-5.57404	1.7935e-07
GroupTG	ILMN_3242900	1	149822643	149823191	HIST2H2AA4	ENSG00000203812	NA	-0.283801	0.0533992	-5.3147	5.64696e-07
GroupTG	ILMN_3242900	1	150537491	150538039	HIST2H2AA4	ENSG00000266225	NA	-0.283801	0.0533992	-5.3147	5.64696e-07
O_W3_Triglyceride	ILMN_3242900	1	149822643	149823191	HIST2H2AA4	ENSG00000203812	NA	-0.31505	0.0532665	-5.9146	3.8176e-08
O_W3_Triglyceride	ILMN_3242900	1	150537491	150538039	HIST2H2AA4	ENSG00000266225	NA	-0.31505	0.0532665	-5.9146	3.8176e-08
Polyunsaturated_TG	ILMN_3242900	1	149822643	149823191	HIST2H2AA4	ENSG00000203812	NA	-0.295679	0.0530457	-5.57404	1.7935e-07
Polyunsaturated_TG	ILMN_3242900	1	150537491	150538039	HIST2H2AA4	ENSG00000266225	NA	-0.295679	0.0530457	-5.57404	1.7935e-07
CL_TG49	ILMN_1778401	6	31312134	31315506	HLA-B	ENSG00000223532	2615762_2615788	-0.278866	0.054346	-5.1313	1.24858e-06
CL_TG49	ILMN_1778401	6	31398032	31401418	HLA-B	ENSG00000232126	2615762_2615788	-0.278866	0.054346	-5.1313	1.24858e-06
CL_TG49	ILMN_1778401	6	31311768	31315097	HLA-B	ENSG00000206450	2615762_2615788	-0.278866	0.054346	-5.1313	1.24858e-06
CL_TG49	ILMN_1778401	6	31364707	31368080	HLA-B	ENSG00000224608	2615762_2615788	-0.278866	0.054346	-5.1313	1.24858e-06
CL_TG49	ILMN_1778401	6	31314550	31317907	HLA-B	ENSG00000228964	2615762_2615788	-0.278866	0.054346	-5.1313	1.24858e-06
CL_TG49	ILMN_1778401	6	31321649	31324965	HLA-B	ENSG00000234745	2615762_2615788	-0.278866	0.054346	-5.1313	1.24858e-06
CL_TG49	ILMN_1765258	6	30448676	30453414	HLA-E	ENSG00000230254	30460698_30460747	-0.287953	0.0555192	-5.18655	9.84701e-07
CL_TG49	ILMN_1765258	6	30447487	30452225	HLA-E	ENSG00000229252	30460698_30460747	-0.287953	0.0555192	-5.18655	9.84701e-07
CL_TG49	ILMN_1765258	6	30501925	30506663	HLA-E	ENSG00000236632	30460698_30460747	-0.287953	0.0555192	-5.18655	9.84701e-07
CL_TG49	ILMN_1765258	6	30447104	30451842	HLA-E	ENSG00000233904	30460698_30460747	-0.287953	0.0555192	-5.18655	9.84701e-07
CL_TG49	ILMN_1765258	6	30446762	30451500	HLA-E	ENSG00000206493	30460698_30460747	-0.287953	0.0555192	-5.18655	9.84701e-07
CL_TG49	ILMN_1765258	6	30535711	30540449	HLA-E	ENSG00000225201	30460698_30460747	-0.287953	0.0555192	-5.18655	9.84701e-07
CL_TG49	ILMN_1765258	6	30457244	30461982	HLA-E	ENSG00000204592	30460698_30460747	-0.287953	0.0555192	-5.18655	9.84701e-07
O_W3_Triglyceride	ILMN_1765258	6	30446762	30451500	HLA-E	ENSG00000206493	30460698_30460747	-0.28757	0.0555395	-5.17777	1.02266e-06
O_W3_Triglyceride	ILMN_1765258	6	30447487	30452225	HLA-E	ENSG00000229252	30460698_30460747	-0.28757	0.0555395	-5.17777	1.02266e-06
O_W3_Triglyceride	ILMN_1765258	6	30535711	30540449	HLA-E	ENSG00000225201	30460698_30460747	-0.28757	0.0555395	-5.17777	1.02266e-06
O_W3_Triglyceride	ILMN_1765258	6	30448676	30453414	HLA-E	ENSG00000230254	30460698_30460747	-0.28757	0.0555395	-5.17777	1.02266e-06
O_W3_Triglyceride	ILMN_1765258	6	30447104	30451842	HLA-E	ENSG00000233904	30460698_30460747	-0.28757	0.0555395	-5.17777	1.02266e-06
O_W3_Triglyceride	ILMN_1765258	6	30457244	30461982	HLA-E	ENSG00000204592	30460698_30460747	-0.28757	0.0555395	-5.17777	1.02266e-06
O_W3_Triglyceride	ILMN_1765258	6	30501925	30506663	HLA-E	ENSG00000236632	30460698_30460747	-0.28757	0.0555395	-5.17777	1.02266e-06
TG19_1_18_1_18_2NH4	ILMN_1765258	6	30446762	30451500	HLA-E	ENSG00000206493	30460698_30460747	-0.290216	0.0559535	-5.18674	9.83884e-07
TG19_1_18_1_18_2NH4	ILMN_1765258	6	30447487	30452225	HLA-E	ENSG00000229252	30460698_30460747	-0.290216	0.0559535	-5.18674	9.83884e-07
TG19_1_18_1_18_2NH4	ILMN_1765258	6	30448676	30453414	HLA-E	ENSG00000230254	30460698_30460747	-0.290216	0.0559535	-5.18674	9.83884e-07
TG19_1_18_1_18_2NH4	ILMN_1765258	6	30457244	30461982	HLA-E	ENSG00000204592	30460698_30460747	-0.290216	0.0559535	-5.18674	9.83884e-07
TG19_1_18_1_18_2NH4	ILMN_1765258	6	30447104	30451842	HLA-E	ENSG00000233904	30460698_30460747	-0.290216	0.0559535	-5.18674	9.83884e-07
TG19_1_18_1_18_2NH4	ILMN_1765258	6	30501925	30506663	HLA-E	ENSG00000236632	30460698_30460747	-0.290216	0.0559535	-5.18674	9.83884e-07
TG19_1_18_1_18_2NH4	ILMN_1765258	6	30535711	30540449	HLA-E	ENSG00000225201	30460698_30460747	-0.290216	0.0559535	-5.18674	9.83884e-07
O_W3_Triglyceride	ILMN_2087646	1	221051699	221058401	HLX	ENSG00000136630	221058095_221058144	-0.299662	0.051705	-5.79561	6.58772e-08
TG16_0_16_0_24_0NH4	ILMN_1797728	5	43289497	43313614	HMGCS1	ENSG00000112972	NA	0.302469	0.056262	5.37607	4.31579e-07
TG19_1_18_1_18_2NH4	ILMN_1797728	5	43289497	43313614	HMGCS1	ENSG00000112972	NA	0.298482	0.056067	5.32367	5.42997e-07
TG16_0_16_0_24_0NH4	ILMN_1751789	2	138721590	138773930	HNMT	ENSG00000150540	138724836_138724885	0.288332	0.0557283	5.17388	1.03994e-06
TG15_0_18_1_22_6NH4	ILMN_3304022	3	42930853	42931798	HNRNPA1P22	ENSG00000236459	NA	0.291124	0.0552408	5.27008	6.85887e-07
TG16_0_16_0_24_0NH4	ILMN_3304022	3	42930853	42931798	HNRNPA1P22	ENSG00000236459	NA	0.290294	0.0552416	5.25499	7.32362e-07
TG19_1_18_1_18_2NH4	ILMN_3304022	3	42930853	42931798	HNRNPA1P22	ENSG00000236459	NA	0.29045	0.0549181	5.28878	6.32283e-07
TG15_0_18_1_22_6NH4	ILMN_1690586	8	83203859	83204614	HNRNPA1P4	ENSG00000206228	NA	0.282197	0.0538754	5.23796	7.88508e-07
TG16_0_16_0_24_0NH4	ILMN_1690586	8	83203859	83204614	HNRNPA1P4	ENSG00000206228	NA	0.282257	0.0538208	5.24438	7.66868e-07
TG19_1_18_1_18_2NH4	ILMN_1690586	8	83203859	83204614	HNRNPA1P4	ENSG00000206228	NA	0.284006	0.0534015	5.31832	5.55847e-07
CL_TG55	ILMN_1738237	2	20760208	20850849	HS1BP3	ENSG00000118960	20817888_20817937	-0.299502	0.0540833	-5.53779	2.10895e-07
GroupTG	ILMN_1738237	2	20760208	20850849	HS1BP3	ENSG00000118960	20817888_20817937	-0.312536	0.0539009	-5.79834	6.5061e-08
O_W3_Triglyceride	ILMN_1738237	2	20760208	20850849	HS1BP3	ENSG00000118960	20817888_20817937	-0.341757	0.053833	-6.34846	5.00542e-09
Polyunsaturated_TG	ILMN_1738237	2	20760208	20850849	HS1BP3	ENSG00000118960	20817888_20817937	-0.320362	0.0536258	-5.97401	2.90148e-08
TG16_0_18_1_23_1NH4	ILMN_1738237	2	20760208	20850849	HS1BP3	ENSG00000118960	20817888_20817937	-0.296002	0.0548035	-5.40116	3.86476e-07
TG25_0_18_1_18_1NH4	ILMN_1738237	2	20760208	20850849	HS1BP3	ENSG00000118960	20817888_20817937	-0.29951	0.0558525	-5.36252	4.58032e-07
CL_TG49	ILMN_2212763	19	10444452	10450499	ICAM3	ENSG00000076662	10444660_10444709	-0.307682	0.0533687	-5.76522	7.56628e-08
CL_TG55	ILMN_2212763	19	10444452	10450499	ICAM3	ENSG00000076662	10444660_10444709	-0.327217	0.0519363	-6.30034	6.28979e-09
DG16_0_18_1NH4	ILMN_2212763	19	10444452	10450499	ICAM3	ENSG00000076662	10444660_10444709	-0.308608	0.0527381	-5.85171	5.09692e-08
GroupTG	ILMN_2212763	19	10444452	10450499	ICAM3	ENSG00000076662	10444660_10444709	-0.339141	0.0517736	-6.55046	1.9038e-09
Mono_unsaturated_TG	ILMN_2212763	19	10444452	10450499	ICAM3	ENSG00000076662	10444660_10444709	-0.313754	0.0532867	-5.88803	4.31412e-08
O_W3_Triglyceride	ILMN_2212763	19	10444452	10450499	ICAM3	ENSG00000076662	10444660_10444709	-0.374907	0.0514524	-7.28648	5.11618e-11
Polyunsaturated_TG	ILMN_2212763	19	10444452	10450499	ICAM3	ENSG00000076662	10444660_10444709	-0.346487	0.0513919	-6.74205	7.52736e-10
TG16_0_14_0_18_1NH4	ILMN_2212763	19	10444452	10450499	ICAM3	ENSG00000076662	10444660_10444709	-0.294663	0.0539688	-5.45988	2.98191e-07
TG16_1_14_0_18_1NH4	ILMN_2212763	19	10444452	10450499	ICAM3	ENSG00000076662	10444660_10444709	-0.299293	0.0538768	-5.55513	1.95182e-07
TG18_0_16_0_18_1NH4	ILMN_2212763	19	10444452	10450499	ICAM3	ENSG00000076662	10444660_10444709	-0.278674	0.05384	-5.17597	1.03062e-06
TG16_0_16_0_24_0NH4	ILMN_1669927	2	204801471	204826300	ICOS	ENSG00000163600	204826126_204826175	0.302623	0.0549005	5.51222	2.36354e-07
TG19_1_18_1_18_2NH4	ILMN_1669927	2	204801471	204826300	ICOS	ENSG00000163600	204826126_204826175	0.295809	0.0547115	5.40671	3.77139e-07
CL_TG49	ILMN_1673352	11	307631	315272	IFITM2	ENSG00000185201	309223_309272	-0.288587	0.0537456	-5.3695	4.44222e-07
Mono_unsaturated_TG	ILMN_1673352	11	307631	315272	IFITM2	ENSG00000185201	309223_309272	-0.279008	0.0539595	-5.1707	1.05425e-06
O_W3_Triglyceride	ILMN_1673352	11	307631	315272	IFITM2	ENSG00000185201	309223_309272	-0.321913	0.0529572	-6.07874	1.78341e-08
Polyunsaturated_TG	ILMN_1673352	11	307631	315272	IFITM2	ENSG00000185201	309223_309272	-0.274357	0.0531218	-5.16468	1.08189e-06
TG15_0_18_1_22_6NH4	ILMN_1673352	11	307631	315272	IFITM2	ENSG00000185201	309223_309272	-0.307949	0.0545086	-5.64955	1.27768e-07
TG16_0_14_0_18_1NH4	ILMN_1673352	11	307631	315272	IFITM2	ENSG00000185201	309223_309272	-0.2778	0.0542567	-5.12011	1.3099e-06
TG16_0_16_0_24_0NH4	ILMN_1673352	11	307631	315272	IFITM2	ENSG00000185201	309223_309272	-0.326216	0.0540955	-6.03037	2.23398e-08
TG16_0_22_6_22_6NH4	ILMN_1673352	11	307631	315272	IFITM2	ENSG00000185201	309223_309272	-0.293469	0.0546894	-5.3661	4.50898e-07
TG16_1_14_0_18_1NH4	ILMN_1673352	11	307631	315272	IFITM2	ENSG00000185201	309223_309272	-0.297037	0.0539859	-5.50211	2.4722e-07
TG18_1_18_1_18_2NH4	ILMN_1673352	11	307631	315272	IFITM2	ENSG00000185201	309223_309272	-0.276026	0.0538977	-5.1213	1.30325e-06
TG18_1_18_1_23_1NH4	ILMN_1673352	11	307631	315272	IFITM2	ENSG00000185201	309223_309272	-0.305586	0.0536707	-5.69373	1.04661e-07
TG19_1_18_1_18_2NH4	ILMN_1673352	11	307631	315272	IFITM2	ENSG00000185201	309223_309272	-0.311077	0.0540153	-5.75904	7.78218e-08
TG25_0_18_1_18_1NH4	ILMN_1673352	11	307631	315272	IFITM2	ENSG00000185201	309223_309272	-0.304939	0.05492	-5.55242	1.97556e-07
GroupTG	ILMN_1807662	6	160390131	160534539	IGF2R	ENSG00000197081	160527406_160527455	-0.277869	0.052996	-5.2432	7.70794e-07
O_W3_Triglyceride	ILMN_1807662	6	160390131	160534539	IGF2R	ENSG00000197081	160527406_160527455	-0.308221	0.0530677	-5.80809	6.22306e-08
Polyunsaturated_TG	ILMN_1807662	6	160390131	160534539	IGF2R	ENSG00000197081	160527406_160527455	-0.27119	0.0529353	-5.12304	1.29356e-06
TG16_0_18_1_23_1NH4	ILMN_1807662	6	160390131	160534539	IGF2R	ENSG00000197081	160527406_160527455	-0.295537	0.0528944	-5.58731	1.69003e-07
TG25_0_18_1_18_1NH4	ILMN_1807662	6	160390131	160534539	IGF2R	ENSG00000197081	160527406_160527455	-0.286296	0.0550571	-5.19999	9.2923e-07
O_W3_Triglyceride	ILMN_1767360	21	34638663	34669539	IL10RB	ENSG00000243646	34668571_34668620	-0.281534	0.0542194	-5.19249	9.59785e-07
O_W3_Triglyceride	ILMN_1728724	22	17565844	17596583	IL17RA	ENSG00000177663	17590908_17590957	-0.280484	0.0548351	-5.11505	1.33855e-06
DG16_0_18_1NH4	ILMN_1772131	2	102608306	102645006	IL1R2	ENSG00000115590	102644707_102644756	-0.281677	0.0549907	-5.12226	1.29789e-06
CL_TG55	ILMN_1696394	1	154377669	154441926	IL6R	ENSG00000160712	154426975_154427024	-0.272567	0.0526616	-5.17582	1.03125e-06
CL_TG55	ILMN_1754753	1	154377669	154441926	IL6R	ENSG00000160712	154440043_154440092	-0.299166	0.0534242	-5.59982	1.59782e-07
GroupTG	ILMN_1696394	1	154377669	154441926	IL6R	ENSG00000160712	154426975_154427024	-0.287488	0.0524977	-5.47621	2.77369e-07
GroupTG	ILMN_1754753	1	154377669	154441926	IL6R	ENSG00000160712	154440043_154440092	-0.308899	0.0533451	-5.79057	6.74099e-08
Mono_unsaturated_TG	ILMN_1754753	1	154377669	154441926	IL6R	ENSG00000160712	154440043_154440092	-0.293437	0.0544441	-5.38969	4.06496e-07
O_W3_Triglyceride	ILMN_1696394	1	154377669	154441926	IL6R	ENSG00000160712	154426975_154427024	-0.286487	0.0532853	-5.37648	4.30804e-07
O_W3_Triglyceride	ILMN_1754753	1	154377669	154441926	IL6R	ENSG00000160712	154440043_154440092	-0.335765	0.0535267	-6.27285	7.16427e-09
Polyunsaturated_TG	ILMN_1696394	1	154377669	154441926	IL6R	ENSG00000160712	154426975_154427024	-0.291198	0.0522145	-5.57696	1.7702e-07
Polyunsaturated_TG	ILMN_1754753	1	154377669	154441926	IL6R	ENSG00000160712	154440043_154440092	-0.314578	0.0530596	-5.92877	3.57616e-08
TG16_0_16_0_24_0NH4	ILMN_2358980	11	6624961	6632102	ILK	ENSG00000166333	6631381_6631430	-0.287427	0.0549891	-5.22698	8.26911e-07
CL_TG55	ILMN_2094061	18	11981024	12030876	IMPA2	ENSG00000141401	12030565_12030614	-0.27082	0.0530079	-5.10904	1.37338e-06
O_W3_Triglyceride	ILMN_2094061	18	11981024	12030876	IMPA2	ENSG00000141401	12030565_12030614	-0.287234	0.0533054	-5.38847	4.08686e-07
O_W3_Triglyceride	ILMN_1676515	7	128032331	128050306	IMPDH1	ENSG00000106348	NA	-0.281119	0.0537868	-5.22655	8.28461e-07
O_W3_Triglyceride	ILMN_1664608	10	134351324	134596979	INPP5A	ENSG00000068383	134596579_134596628	-0.270806	0.052906	-5.11862	1.31825e-06
O_W3_Triglyceride	ILMN_1808299	3	12938719	13114617	IQSEC1	ENSG00000144711	12939664_12939713	-0.2824	0.0549655	-5.13776	1.21447e-06
DG16_0_18_1NH4	ILMN_1792679	12	54789045	54813244	ITGA5	ENSG00000161638	54789099_54789148	-0.285772	0.0546006	-5.23386	8.02618e-07
O_W3_Triglyceride	ILMN_1792679	12	54789045	54813244	ITGA5	ENSG00000161638	54789099_54789148	-0.283873	0.0550993	-5.15203	1.14234e-06
CL_TG49	ILMN_1685009	16	31271311	31344213	ITGAM	ENSG00000169896	31343874_31343923	-0.302207	0.0540762	-5.58854	1.68075e-07
CL_TG55	ILMN_1685009	16	31271311	31344213	ITGAM	ENSG00000169896	31343874_31343923	-0.282966	0.0537118	-5.26822	6.91458e-07
DG16_0_18_1NH4	ILMN_1685009	16	31271311	31344213	ITGAM	ENSG00000169896	31343874_31343923	-0.294703	0.0536947	-5.48849	2.6265e-07
GroupTG	ILMN_1685009	16	31271311	31344213	ITGAM	ENSG00000169896	31343874_31343923	-0.311763	0.0532373	-5.8561	4.99525e-08
Mono_unsaturated_TG	ILMN_1685009	16	31271311	31344213	ITGAM	ENSG00000169896	31343874_31343923	-0.293544	0.0542928	-5.40668	3.77191e-07
O_W3_Triglyceride	ILMN_1685009	16	31271311	31344213	ITGAM	ENSG00000169896	31343874_31343923	-0.316565	0.053787	-5.88554	4.36386e-08
Polyunsaturated_TG	ILMN_1685009	16	31271311	31344213	ITGAM	ENSG00000169896	31343874_31343923	-0.302444	0.0532995	-5.67443	1.14202e-07
TG18_1_20_4_22_6NH4	ILMN_1751708	13	48807294	48837063	ITM2B	ENSG00000136156	48832309_48832358	-0.28442	0.0548657	-5.18393	9.95871e-07
CL_TG49	ILMN_3239181	10	106071894	106098162	ITPRIP	ENSG00000148841	106071999_106072048	-0.298102	0.0538633	-5.53442	2.14089e-07
CL_TG49	ILMN_1805192	10	106071894	106098162	ITPRIP	ENSG00000148841	106072083_106072132	-0.287399	0.0546223	-5.26156	7.11754e-07
DG16_0_18_1NH4	ILMN_3239181	10	106071894	106098162	ITPRIP	ENSG00000148841	106071999_106072048	-0.303128	0.0532344	-5.69422	1.04426e-07
DG16_0_18_1NH4	ILMN_1805192	10	106071894	106098162	ITPRIP	ENSG00000148841	106072083_106072132	-0.290231	0.0540008	-5.37457	4.34442e-07
GroupTG	ILMN_3239181	10	106071894	106098162	ITPRIP	ENSG00000148841	106071999_106072048	-0.296936	0.0531876	-5.58281	1.72446e-07
GroupTG	ILMN_1805192	10	106071894	106098162	ITPRIP	ENSG00000148841	106072083_106072132	-0.280122	0.0539306	-5.19412	9.53082e-07
Mono_unsaturated_TG	ILMN_3239181	10	106071894	106098162	ITPRIP	ENSG00000148841	106071999_106072048	-0.314769	0.0534925	-5.88435	4.38761e-08
Mono_unsaturated_TG	ILMN_1805192	10	106071894	106098162	ITPRIP	ENSG00000148841	106072083_106072132	-0.302684	0.0542812	-5.57622	1.77615e-07
O_W3_Triglyceride	ILMN_1805192	10	106071894	106098162	ITPRIP	ENSG00000148841	106072083_106072132	-0.310559	0.0539707	-5.75421	7.95501e-08
O_W3_Triglyceride	ILMN_3239181	10	106071894	106098162	ITPRIP	ENSG00000148841	106071999_106072048	-0.335403	0.0529262	-6.33717	5.28127e-09
Polyunsaturated_TG	ILMN_3239181	10	106071894	106098162	ITPRIP	ENSG00000148841	106071999_106072048	-0.297093	0.0530193	-5.6035	1.5717e-07
Polyunsaturated_TG	ILMN_1805192	10	106071894	106098162	ITPRIP	ENSG00000148841	106072083_106072132	-0.275902	0.0538597	-5.1226	1.29598e-06
TG15_0_18_1_22_6NH4	ILMN_3239181	10	106071894	106098162	ITPRIP	ENSG00000148841	106071999_106072048	-0.283108	0.0549144	-5.15544	1.12575e-06
TG16_0_14_0_18_1NH4	ILMN_3239181	10	106071894	106098162	ITPRIP	ENSG00000148841	106071999_106072048	-0.28819	0.0542721	-5.3101	5.76151e-07
TG16_0_16_0_24_0NH4	ILMN_1805192	10	106071894	106098162	ITPRIP	ENSG00000148841	106072083_106072132	-0.291403	0.055477	-5.25267	7.39759e-07
TG16_0_16_0_24_0NH4	ILMN_3239181	10	106071894	106098162	ITPRIP	ENSG00000148841	106071999_106072048	-0.313046	0.0543434	-5.76051	7.73044e-08
TG16_0_22_6_22_6NH4	ILMN_3239181	10	106071894	106098162	ITPRIP	ENSG00000148841	106071999_106072048	-0.283927	0.0549296	-5.16892	1.06236e-06
TG16_1_14_0_18_1NH4	ILMN_3239181	10	106071894	106098162	ITPRIP	ENSG00000148841	106071999_106072048	-0.282147	0.0544101	-5.18556	9.88883e-07
TG18_1_18_1_18_2NH4	ILMN_3239181	10	106071894	106098162	ITPRIP	ENSG00000148841	106071999_106072048	-0.292985	0.0538665	-5.43909	3.26924e-07
TG18_1_18_1_23_1NH4	ILMN_3239181	10	106071894	106098162	ITPRIP	ENSG00000148841	106071999_106072048	-0.295765	0.0541303	-5.46395	2.92854e-07
TG19_1_18_1_18_2NH4	ILMN_1805192	10	106071894	106098162	ITPRIP	ENSG00000148841	106072083_106072132	-0.288536	0.0552616	-5.22126	8.4761e-07
TG19_1_18_1_18_2NH4	ILMN_3239181	10	106071894	106098162	ITPRIP	ENSG00000148841	106071999_106072048	-0.286356	0.054579	-5.24664	7.59372e-07
TG25_0_18_1_18_1NH4	ILMN_3239181	10	106071894	106098162	ITPRIP	ENSG00000148841	106071999_106072048	-0.288626	0.0552272	-5.22615	8.29871e-07
PC20_2_18_2H	ILMN_1722532	2	86667770	86719839	KDM3A	ENSG00000115548	86719480_86719529	0.314663	0.0559553	5.62347	1.43681e-07
O_W3_Triglyceride	ILMN_2397521	17	7743222	7758114	KDM6B	ENSG00000132510	7757768_7757817	-0.288723	0.0542964	-5.31754	5.57731e-07
Polyunsaturated_TG	ILMN_2397521	17	7743222	7758114	KDM6B	ENSG00000132510	7757768_7757817	-0.276013	0.0538479	-5.12579	1.27841e-06
TG19_1_18_1_18_2NH4	ILMN_2151818	14	35591755	35786680	KIAA0391	ENSG00000258790	NA	0.284316	0.0550965	5.16034	1.1023e-06
O_W3_Triglyceride	ILMN_1692785	1	6650784	6674667	KLHL21	ENSG00000162413	6651212_6651261	-0.292433	0.0555641	-5.26298	7.07399e-07
TG16_0_16_0_24_0NH4	ILMN_1811261	7	91828283	91875480	KRIT1	ENSG00000001631	91829106_91829155	0.303881	0.0554305	5.48219	2.70099e-07
CL_TG49	ILMN_1791545	17	39078948	39093886	KRT23	ENSG00000263309	39086251_39086300	-0.318479	0.0544483	-5.84921	5.15568e-08
CL_TG49	ILMN_1791545	17	39078948	39093886	KRT23	ENSG00000108244	39086251_39086300	-0.318479	0.0544483	-5.84921	5.15568e-08
CL_TG55	ILMN_1791545	17	39078948	39093886	KRT23	ENSG00000108244	39086251_39086300	-0.294226	0.0543533	-5.41321	3.66485e-07
CL_TG55	ILMN_1791545	17	39078948	39093886	KRT23	ENSG00000263309	39086251_39086300	-0.294226	0.0543533	-5.41321	3.66485e-07
GroupTG	ILMN_1791545	17	39078948	39093886	KRT23	ENSG00000108244	39086251_39086300	-0.295491	0.0544083	-5.43099	3.38838e-07
GroupTG	ILMN_1791545	17	39078948	39093886	KRT23	ENSG00000263309	39086251_39086300	-0.295491	0.0544083	-5.43099	3.38838e-07
O_W3_Triglyceride	ILMN_1791545	17	39078948	39093886	KRT23	ENSG00000108244	39086251_39086300	-0.326851	0.0542969	-6.0197	2.34754e-08
O_W3_Triglyceride	ILMN_1791545	17	39078948	39093886	KRT23	ENSG00000263309	39086251_39086300	-0.326851	0.0542969	-6.0197	2.34754e-08
Polyunsaturated_TG	ILMN_1791545	17	39078948	39093886	KRT23	ENSG00000108244	39086251_39086300	-0.312112	0.0539908	-5.78083	7.04697e-08
Polyunsaturated_TG	ILMN_1791545	17	39078948	39093886	KRT23	ENSG00000263309	39086251_39086300	-0.312112	0.0539908	-5.78083	7.04697e-08
TG16_0_14_0_16_0NH4	ILMN_1791545	17	39078948	39093886	KRT23	ENSG00000108244	39086251_39086300	-0.290968	0.0554598	-5.24647	7.59944e-07
TG16_0_14_0_16_0NH4	ILMN_1791545	17	39078948	39093886	KRT23	ENSG00000263309	39086251_39086300	-0.290968	0.0554598	-5.24647	7.59944e-07
TG16_0_14_0_18_1NH4	ILMN_1791545	17	39078948	39093886	KRT23	ENSG00000108244	39086251_39086300	-0.306027	0.0548299	-5.5814	1.73538e-07
TG16_0_14_0_18_1NH4	ILMN_1791545	17	39078948	39093886	KRT23	ENSG00000263309	39086251_39086300	-0.306027	0.0548299	-5.5814	1.73538e-07
TG16_0_16_0_16_0NH4	ILMN_1791545	17	39078948	39093886	KRT23	ENSG00000263309	39086251_39086300	-0.289598	0.0556518	-5.20375	9.14246e-07
TG16_0_16_0_16_0NH4	ILMN_1791545	17	39078948	39093886	KRT23	ENSG00000108244	39086251_39086300	-0.289598	0.0556518	-5.20375	9.14246e-07
TG16_0_16_1_18_1NH4	ILMN_1791545	17	39078948	39093886	KRT23	ENSG00000263309	39086251_39086300	-0.284051	0.0556031	-5.10854	1.37635e-06
TG16_0_16_1_18_1NH4	ILMN_1791545	17	39078948	39093886	KRT23	ENSG00000108244	39086251_39086300	-0.284051	0.0556031	-5.10854	1.37635e-06
TG16_1_12_0_18_1NH4	ILMN_1791545	17	39078948	39093886	KRT23	ENSG00000263309	39086251_39086300	-0.29043	0.0553941	-5.24298	7.71541e-07
TG16_1_12_0_18_1NH4	ILMN_1791545	17	39078948	39093886	KRT23	ENSG00000108244	39086251_39086300	-0.29043	0.0553941	-5.24298	7.71541e-07
TG16_1_14_0_18_1NH4	ILMN_1791545	17	39078948	39093886	KRT23	ENSG00000108244	39086251_39086300	-0.313321	0.0546933	-5.72869	8.93267e-08
TG16_1_14_0_18_1NH4	ILMN_1791545	17	39078948	39093886	KRT23	ENSG00000263309	39086251_39086300	-0.313321	0.0546933	-5.72869	8.93267e-08
TG18_1_18_2_20_3NH4	ILMN_1791545	17	39078948	39093886	KRT23	ENSG00000108244	39086251_39086300	-0.320719	0.0551393	-5.81652	5.98784e-08
TG18_1_18_2_20_3NH4	ILMN_1791545	17	39078948	39093886	KRT23	ENSG00000263309	39086251_39086300	-0.320719	0.0551393	-5.81652	5.98784e-08
TG25_0_18_1_18_1NH4	ILMN_1791545	17	39078948	39093886	KRT23	ENSG00000263309	39086251_39086300	-0.291257	0.0556944	-5.22956	8.17716e-07
TG25_0_18_1_18_1NH4	ILMN_1791545	17	39078948	39093886	KRT23	ENSG00000108244	39086251_39086300	-0.291257	0.0556944	-5.22956	8.17716e-07
CL_TG55	ILMN_1673282	X	119561682	119603220	LAMP2	ENSG00000005893	119565253_119565302	-0.282611	0.0535831	-5.27427	6.7352e-07
GroupTG	ILMN_1673282	X	119561682	119603220	LAMP2	ENSG00000005893	119565253_119565302	-0.29775	0.0533368	-5.58245	1.72721e-07
Mono_unsaturated_TG	ILMN_1673282	X	119561682	119603220	LAMP2	ENSG00000005893	119565253_119565302	-0.279123	0.0545401	-5.11776	1.32314e-06
O_W3_Triglyceride	ILMN_1659753	X	119561682	119603220	LAMP2	ENSG00000005893	119575669_119575718	-0.289925	0.05399	-5.36998	4.43271e-07
O_W3_Triglyceride	ILMN_1673282	X	119561682	119603220	LAMP2	ENSG00000005893	119565253_119565302	-0.340206	0.0531215	-6.40431	3.83634e-09
Polyunsaturated_TG	ILMN_1673282	X	119561682	119603220	LAMP2	ENSG00000005893	119565253_119565302	-0.289484	0.0533723	-5.42386	3.49664e-07
TG16_0_18_1_23_1NH4	ILMN_1673282	X	119561682	119603220	LAMP2	ENSG00000005893	119565253_119565302	-0.289604	0.0541209	-5.35106	4.81643e-07
TG26_0_18_1_18_1NH4	ILMN_1673282	X	119561682	119603220	LAMP2	ENSG00000005893	119565253_119565302	-0.281408	0.0547589	-5.13904	1.20786e-06
O_W3_Triglyceride	ILMN_1665909	17	37026112	37078023	LASP1	ENSG00000002834	NA	-0.289762	0.0532256	-5.44403	3.19856e-07
O_W3_Triglyceride	ILMN_2326953	7	73613982	73644161	LAT2	ENSG00000086730	73643532_73643581	-0.285735	0.0535192	-5.33893	5.07932e-07
O_W3_Triglyceride	ILMN_2326953	7	73664609	73694788	LAT2	ENSG00000262128	73643532_73643581	-0.285735	0.0535192	-5.33893	5.07932e-07
CL_TG55	ILMN_1716983	19	55006691	55021331	LILRA2	ENSG00000262754	NA	-0.304184	0.0537	-5.6645	1.19434e-07
CL_TG55	ILMN_1716983	19	55076174	55090814	LILRA2	ENSG00000270501	NA	-0.304184	0.0537	-5.6645	1.19434e-07
CL_TG55	ILMN_1716983	19	55008197	55022837	LILRA2	ENSG00000262004	NA	-0.304184	0.0537	-5.6645	1.19434e-07
CL_TG55	ILMN_1716983	19	55084387	55099027	LILRA2	ENSG00000239998	NA	-0.304184	0.0537	-5.6645	1.19434e-07
DG16_0_18_1NH4	ILMN_1716983	19	55006691	55021331	LILRA2	ENSG00000262754	NA	-0.295251	0.0540214	-5.46544	2.90934e-07
DG16_0_18_1NH4	ILMN_1716983	19	55076174	55090814	LILRA2	ENSG00000270501	NA	-0.295251	0.0540214	-5.46544	2.90934e-07
DG16_0_18_1NH4	ILMN_1716983	19	55008197	55022837	LILRA2	ENSG00000262004	NA	-0.295251	0.0540214	-5.46544	2.90934e-07
DG16_0_18_1NH4	ILMN_1716983	19	55084387	55099027	LILRA2	ENSG00000239998	NA	-0.295251	0.0540214	-5.46544	2.90934e-07
DG18_1_18_1NH4	ILMN_1716983	19	55008197	55022837	LILRA2	ENSG00000262004	NA	-0.285304	0.0551411	-5.17407	1.03909e-06
DG18_1_18_1NH4	ILMN_1716983	19	55084387	55099027	LILRA2	ENSG00000239998	NA	-0.285304	0.0551411	-5.17407	1.03909e-06
DG18_1_18_1NH4	ILMN_1716983	19	55006691	55021331	LILRA2	ENSG00000262754	NA	-0.285304	0.0551411	-5.17407	1.03909e-06
DG18_1_18_1NH4	ILMN_1716983	19	55076174	55090814	LILRA2	ENSG00000270501	NA	-0.285304	0.0551411	-5.17407	1.03909e-06
GroupTG	ILMN_1716983	19	55076174	55090814	LILRA2	ENSG00000270501	NA	-0.308245	0.0536974	-5.74039	8.47054e-08
GroupTG	ILMN_1716983	19	55006691	55021331	LILRA2	ENSG00000262754	NA	-0.308245	0.0536974	-5.74039	8.47054e-08
GroupTG	ILMN_1716983	19	55008197	55022837	LILRA2	ENSG00000262004	NA	-0.308245	0.0536974	-5.74039	8.47054e-08
GroupTG	ILMN_1716983	19	55084387	55099027	LILRA2	ENSG00000239998	NA	-0.308245	0.0536974	-5.74039	8.47054e-08
Mono_unsaturated_TG	ILMN_1716983	19	55008197	55022837	LILRA2	ENSG00000262004	NA	-0.293908	0.0546146	-5.3815	4.21405e-07
Mono_unsaturated_TG	ILMN_1716983	19	55006691	55021331	LILRA2	ENSG00000262754	NA	-0.293908	0.0546146	-5.3815	4.21405e-07
Mono_unsaturated_TG	ILMN_1716983	19	55076174	55090814	LILRA2	ENSG00000270501	NA	-0.293908	0.0546146	-5.3815	4.21405e-07
Mono_unsaturated_TG	ILMN_1716983	19	55084387	55099027	LILRA2	ENSG00000239998	NA	-0.293908	0.0546146	-5.3815	4.21405e-07
O_W3_Triglyceride	ILMN_1716983	19	55008197	55022837	LILRA2	ENSG00000262004	NA	-0.359507	0.053155	-6.76337	6.78449e-10
O_W3_Triglyceride	ILMN_1716983	19	55084387	55099027	LILRA2	ENSG00000239998	NA	-0.359507	0.053155	-6.76337	6.78449e-10
O_W3_Triglyceride	ILMN_1716983	19	55006691	55021331	LILRA2	ENSG00000262754	NA	-0.359507	0.053155	-6.76337	6.78449e-10
O_W3_Triglyceride	ILMN_1716983	19	55076174	55090814	LILRA2	ENSG00000270501	NA	-0.359507	0.053155	-6.76337	6.78449e-10
Polyunsaturated_TG	ILMN_1716983	19	55076174	55090814	LILRA2	ENSG00000270501	NA	-0.306386	0.0536177	-5.71426	9.53669e-08
Polyunsaturated_TG	ILMN_1716983	19	55008197	55022837	LILRA2	ENSG00000262004	NA	-0.306386	0.0536177	-5.71426	9.53669e-08
Polyunsaturated_TG	ILMN_1716983	19	55006691	55021331	LILRA2	ENSG00000262754	NA	-0.306386	0.0536177	-5.71426	9.53669e-08
Polyunsaturated_TG	ILMN_1716983	19	55084387	55099027	LILRA2	ENSG00000239998	NA	-0.306386	0.0536177	-5.71426	9.53669e-08
TG16_0_18_1_23_1NH4	ILMN_1716983	19	55008197	55022837	LILRA2	ENSG00000262004	NA	-0.285302	0.0546643	-5.21916	8.55377e-07
TG16_0_18_1_23_1NH4	ILMN_1716983	19	55084387	55099027	LILRA2	ENSG00000239998	NA	-0.285302	0.0546643	-5.21916	8.55377e-07
TG16_0_18_1_23_1NH4	ILMN_1716983	19	55006691	55021331	LILRA2	ENSG00000262754	NA	-0.285302	0.0546643	-5.21916	8.55377e-07
TG16_0_18_1_23_1NH4	ILMN_1716983	19	55076174	55090814	LILRA2	ENSG00000270501	NA	-0.285302	0.0546643	-5.21916	8.55377e-07
TG20_0_18_1_18_1NH4	ILMN_1716983	19	55006691	55021331	LILRA2	ENSG00000262754	NA	-0.319686	0.0545573	-5.85963	4.91503e-08
TG20_0_18_1_18_1NH4	ILMN_1716983	19	55008197	55022837	LILRA2	ENSG00000262004	NA	-0.319686	0.0545573	-5.85963	4.91503e-08
TG20_0_18_1_18_1NH4	ILMN_1716983	19	55084387	55099027	LILRA2	ENSG00000239998	NA	-0.319686	0.0545573	-5.85963	4.91503e-08
TG20_0_18_1_18_1NH4	ILMN_1716983	19	55076174	55090814	LILRA2	ENSG00000270501	NA	-0.319686	0.0545573	-5.85963	4.91503e-08
CL_TG49	ILMN_1784884	19	54720555	54746431	LILRA6	ENSG00000262642	54720795_54720844	-0.29788	0.0532547	-5.5935	1.64377e-07
CL_TG49	ILMN_1784884	19	54720741	54746649	LILRA6	ENSG00000262320	54720795_54720844	-0.29788	0.0532547	-5.5935	1.64377e-07
CL_TG49	ILMN_1784884	19	54720737	54746649	LILRA6	ENSG00000244482	54720795_54720844	-0.29788	0.0532547	-5.5935	1.64377e-07
CL_TG62	ILMN_1784884	19	54720741	54746649	LILRA6	ENSG00000262320	54720795_54720844	-0.313578	0.0533791	-5.87455	4.58986e-08
CL_TG62	ILMN_1784884	19	54720737	54746649	LILRA6	ENSG00000244482	54720795_54720844	-0.313578	0.0533791	-5.87455	4.58986e-08
CL_TG62	ILMN_1784884	19	54720555	54746431	LILRA6	ENSG00000262642	54720795_54720844	-0.313578	0.0533791	-5.87455	4.58986e-08
DG16_0_18_1NH4	ILMN_1784884	19	54720741	54746649	LILRA6	ENSG00000262320	54720795_54720844	-0.282676	0.052804	-5.35331	4.76913e-07
DG16_0_18_1NH4	ILMN_1784884	19	54720555	54746431	LILRA6	ENSG00000262642	54720795_54720844	-0.282676	0.052804	-5.35331	4.76913e-07
DG16_0_18_1NH4	ILMN_1784884	19	54720737	54746649	LILRA6	ENSG00000244482	54720795_54720844	-0.282676	0.052804	-5.35331	4.76913e-07
DG18_0_18_1NH4	ILMN_1784884	19	54720555	54746431	LILRA6	ENSG00000262642	54720795_54720844	-0.262154	0.0512851	-5.11171	1.35781e-06
DG18_0_18_1NH4	ILMN_1784884	19	54720741	54746649	LILRA6	ENSG00000262320	54720795_54720844	-0.262154	0.0512851	-5.11171	1.35781e-06
DG18_0_18_1NH4	ILMN_1784884	19	54720737	54746649	LILRA6	ENSG00000244482	54720795_54720844	-0.262154	0.0512851	-5.11171	1.35781e-06
GroupTG	ILMN_1784884	19	54720737	54746649	LILRA6	ENSG00000244482	54720795_54720844	-0.294577	0.0525092	-5.61001	1.52639e-07
GroupTG	ILMN_1784884	19	54720555	54746431	LILRA6	ENSG00000262642	54720795_54720844	-0.294577	0.0525092	-5.61001	1.52639e-07
GroupTG	ILMN_1784884	19	54720741	54746649	LILRA6	ENSG00000262320	54720795_54720844	-0.294577	0.0525092	-5.61001	1.52639e-07
Mono_unsaturated_TG	ILMN_1784884	19	54720737	54746649	LILRA6	ENSG00000244482	54720795_54720844	-0.323232	0.0527669	-6.12567	1.4322e-08
Mono_unsaturated_TG	ILMN_1784884	19	54720555	54746431	LILRA6	ENSG00000262642	54720795_54720844	-0.323232	0.0527669	-6.12567	1.4322e-08
Mono_unsaturated_TG	ILMN_1784884	19	54720741	54746649	LILRA6	ENSG00000262320	54720795_54720844	-0.323232	0.0527669	-6.12567	1.4322e-08
O_W3_Triglyceride	ILMN_1784884	19	54720737	54746649	LILRA6	ENSG00000244482	54720795_54720844	-0.331976	0.0523065	-6.34675	5.04638e-09
O_W3_Triglyceride	ILMN_1784884	19	54720741	54746649	LILRA6	ENSG00000262320	54720795_54720844	-0.331976	0.0523065	-6.34675	5.04638e-09
O_W3_Triglyceride	ILMN_1784884	19	54720555	54746431	LILRA6	ENSG00000262642	54720795_54720844	-0.331976	0.0523065	-6.34675	5.04638e-09
Polyunsaturated_TG	ILMN_1784884	19	54720555	54746431	LILRA6	ENSG00000262642	54720795_54720844	-0.294404	0.0523008	-5.62905	1.40117e-07
Polyunsaturated_TG	ILMN_1784884	19	54720737	54746649	LILRA6	ENSG00000244482	54720795_54720844	-0.294404	0.0523008	-5.62905	1.40117e-07
Polyunsaturated_TG	ILMN_1784884	19	54720741	54746649	LILRA6	ENSG00000262320	54720795_54720844	-0.294404	0.0523008	-5.62905	1.40117e-07
TG15_0_18_1_22_6NH4	ILMN_1784884	19	54720741	54746649	LILRA6	ENSG00000262320	54720795_54720844	-0.298546	0.0543255	-5.4955	2.54597e-07
TG15_0_18_1_22_6NH4	ILMN_1784884	19	54720555	54746431	LILRA6	ENSG00000262642	54720795_54720844	-0.298546	0.0543255	-5.4955	2.54597e-07
TG15_0_18_1_22_6NH4	ILMN_1784884	19	54720737	54746649	LILRA6	ENSG00000244482	54720795_54720844	-0.298546	0.0543255	-5.4955	2.54597e-07
TG16_0_14_0_18_1NH4	ILMN_1784884	19	54720741	54746649	LILRA6	ENSG00000262320	54720795_54720844	-0.277269	0.0539409	-5.14024	1.20166e-06
TG16_0_14_0_18_1NH4	ILMN_1784884	19	54720555	54746431	LILRA6	ENSG00000262642	54720795_54720844	-0.277269	0.0539409	-5.14024	1.20166e-06
TG16_0_14_0_18_1NH4	ILMN_1784884	19	54720737	54746649	LILRA6	ENSG00000244482	54720795_54720844	-0.277269	0.0539409	-5.14024	1.20166e-06
TG16_0_16_0_24_0NH4	ILMN_1784884	19	54720555	54746431	LILRA6	ENSG00000262642	54720795_54720844	-0.328735	0.0536832	-6.12361	1.44605e-08
TG16_0_16_0_24_0NH4	ILMN_1784884	19	54720741	54746649	LILRA6	ENSG00000262320	54720795_54720844	-0.328735	0.0536832	-6.12361	1.44605e-08
TG16_0_16_0_24_0NH4	ILMN_1784884	19	54720737	54746649	LILRA6	ENSG00000244482	54720795_54720844	-0.328735	0.0536832	-6.12361	1.44605e-08
TG16_0_16_0_24_1NH4	ILMN_1784884	19	54720555	54746431	LILRA6	ENSG00000262642	54720795_54720844	-0.283739	0.0536694	-5.2868	6.3777e-07
TG16_0_16_0_24_1NH4	ILMN_1784884	19	54720741	54746649	LILRA6	ENSG00000262320	54720795_54720844	-0.283739	0.0536694	-5.2868	6.3777e-07
TG16_0_16_0_24_1NH4	ILMN_1784884	19	54720737	54746649	LILRA6	ENSG00000244482	54720795_54720844	-0.283739	0.0536694	-5.2868	6.3777e-07
TG16_0_18_1_23_1NH4	ILMN_1784884	19	54720737	54746649	LILRA6	ENSG00000244482	54720795_54720844	-0.286602	0.0534072	-5.36635	4.50407e-07
TG16_0_18_1_23_1NH4	ILMN_1784884	19	54720555	54746431	LILRA6	ENSG00000262642	54720795_54720844	-0.286602	0.0534072	-5.36635	4.50407e-07
TG16_0_18_1_23_1NH4	ILMN_1784884	19	54720741	54746649	LILRA6	ENSG00000262320	54720795_54720844	-0.286602	0.0534072	-5.36635	4.50407e-07
TG16_0_22_6_22_6NH4	ILMN_1784884	19	54720555	54746431	LILRA6	ENSG00000262642	54720795_54720844	-0.30642	0.0541535	-5.65836	1.22793e-07
TG16_0_22_6_22_6NH4	ILMN_1784884	19	54720737	54746649	LILRA6	ENSG00000244482	54720795_54720844	-0.30642	0.0541535	-5.65836	1.22793e-07
TG16_0_22_6_22_6NH4	ILMN_1784884	19	54720741	54746649	LILRA6	ENSG00000262320	54720795_54720844	-0.30642	0.0541535	-5.65836	1.22793e-07
TG16_1_14_0_18_1NH4	ILMN_1784884	19	54720555	54746431	LILRA6	ENSG00000262642	54720795_54720844	-0.296717	0.0536721	-5.52834	2.19973e-07
TG16_1_14_0_18_1NH4	ILMN_1784884	19	54720741	54746649	LILRA6	ENSG00000262320	54720795_54720844	-0.296717	0.0536721	-5.52834	2.19973e-07
TG16_1_14_0_18_1NH4	ILMN_1784884	19	54720737	54746649	LILRA6	ENSG00000244482	54720795_54720844	-0.296717	0.0536721	-5.52834	2.19973e-07
TG18_1_18_1_18_2NH4	ILMN_1784884	19	54720741	54746649	LILRA6	ENSG00000262320	54720795_54720844	-0.304795	0.0530371	-5.74682	8.22681e-08
TG18_1_18_1_18_2NH4	ILMN_1784884	19	54720555	54746431	LILRA6	ENSG00000262642	54720795_54720844	-0.304795	0.0530371	-5.74682	8.22681e-08
TG18_1_18_1_18_2NH4	ILMN_1784884	19	54720737	54746649	LILRA6	ENSG00000244482	54720795_54720844	-0.304795	0.0530371	-5.74682	8.22681e-08
TG18_1_18_1_23_1NH4	ILMN_1784884	19	54720741	54746649	LILRA6	ENSG00000262320	54720795_54720844	-0.318964	0.0530883	-6.00819	2.47647e-08
TG18_1_18_1_23_1NH4	ILMN_1784884	19	54720555	54746431	LILRA6	ENSG00000262642	54720795_54720844	-0.318964	0.0530883	-6.00819	2.47647e-08
TG18_1_18_1_23_1NH4	ILMN_1784884	19	54720737	54746649	LILRA6	ENSG00000244482	54720795_54720844	-0.318964	0.0530883	-6.00819	2.47647e-08
TG19_1_18_1_18_2NH4	ILMN_1784884	19	54720737	54746649	LILRA6	ENSG00000244482	54720795_54720844	-0.28888	0.0541397	-5.33583	5.14879e-07
TG19_1_18_1_18_2NH4	ILMN_1784884	19	54720555	54746431	LILRA6	ENSG00000262642	54720795_54720844	-0.28888	0.0541397	-5.33583	5.14879e-07
TG19_1_18_1_18_2NH4	ILMN_1784884	19	54720741	54746649	LILRA6	ENSG00000262320	54720795_54720844	-0.28888	0.0541397	-5.33583	5.14879e-07
TG25_0_16_0_18_1NH4	ILMN_1784884	19	54720555	54746431	LILRA6	ENSG00000262642	54720795_54720844	-0.281454	0.0537311	-5.23821	7.87664e-07
TG25_0_16_0_18_1NH4	ILMN_1784884	19	54720741	54746649	LILRA6	ENSG00000262320	54720795_54720844	-0.281454	0.0537311	-5.23821	7.87664e-07
TG25_0_16_0_18_1NH4	ILMN_1784884	19	54720737	54746649	LILRA6	ENSG00000244482	54720795_54720844	-0.281454	0.0537311	-5.23821	7.87664e-07
TG25_0_18_1_18_1NH4	ILMN_1784884	19	54720555	54746431	LILRA6	ENSG00000262642	54720795_54720844	-0.320264	0.0544524	-5.88153	4.44484e-08
TG25_0_18_1_18_1NH4	ILMN_1784884	19	54720741	54746649	LILRA6	ENSG00000262320	54720795_54720844	-0.320264	0.0544524	-5.88153	4.44484e-08
TG25_0_18_1_18_1NH4	ILMN_1784884	19	54720737	54746649	LILRA6	ENSG00000244482	54720795_54720844	-0.320264	0.0544524	-5.88153	4.44484e-08
CL_TG49	ILMN_1784884	19	54720151	54746602	LILRB3	ENSG00000262087	54720795_54720844	-0.29788	0.0532547	-5.5935	1.64377e-07
CL_TG49	ILMN_1784884	19	54720147	54746602	LILRB3	ENSG00000204577	54720795_54720844	-0.29788	0.0532547	-5.5935	1.64377e-07
CL_TG49	ILMN_1784884	19	54719965	54746384	LILRB3	ENSG00000262044	54720795_54720844	-0.29788	0.0532547	-5.5935	1.64377e-07
CL_TG49	ILMN_1784884	19	54719532	54746007	LILRB3	ENSG00000270216	54720795_54720844	-0.29788	0.0532547	-5.5935	1.64377e-07
CL_TG62	ILMN_1784884	19	54720147	54746602	LILRB3	ENSG00000204577	54720795_54720844	-0.313578	0.0533791	-5.87455	4.58986e-08
CL_TG62	ILMN_1784884	19	54719965	54746384	LILRB3	ENSG00000262044	54720795_54720844	-0.313578	0.0533791	-5.87455	4.58986e-08
CL_TG62	ILMN_1784884	19	54720151	54746602	LILRB3	ENSG00000262087	54720795_54720844	-0.313578	0.0533791	-5.87455	4.58986e-08
CL_TG62	ILMN_1784884	19	54719532	54746007	LILRB3	ENSG00000270216	54720795_54720844	-0.313578	0.0533791	-5.87455	4.58986e-08
DG16_0_18_1NH4	ILMN_1784884	19	54720151	54746602	LILRB3	ENSG00000262087	54720795_54720844	-0.282676	0.052804	-5.35331	4.76913e-07
DG16_0_18_1NH4	ILMN_1784884	19	54719532	54746007	LILRB3	ENSG00000270216	54720795_54720844	-0.282676	0.052804	-5.35331	4.76913e-07
DG16_0_18_1NH4	ILMN_1784884	19	54719965	54746384	LILRB3	ENSG00000262044	54720795_54720844	-0.282676	0.052804	-5.35331	4.76913e-07
DG16_0_18_1NH4	ILMN_1784884	19	54720147	54746602	LILRB3	ENSG00000204577	54720795_54720844	-0.282676	0.052804	-5.35331	4.76913e-07
DG18_0_18_1NH4	ILMN_1784884	19	54720147	54746602	LILRB3	ENSG00000204577	54720795_54720844	-0.262154	0.0512851	-5.11171	1.35781e-06
DG18_0_18_1NH4	ILMN_1784884	19	54719965	54746384	LILRB3	ENSG00000262044	54720795_54720844	-0.262154	0.0512851	-5.11171	1.35781e-06
DG18_0_18_1NH4	ILMN_1784884	19	54720151	54746602	LILRB3	ENSG00000262087	54720795_54720844	-0.262154	0.0512851	-5.11171	1.35781e-06
DG18_0_18_1NH4	ILMN_1784884	19	54719532	54746007	LILRB3	ENSG00000270216	54720795_54720844	-0.262154	0.0512851	-5.11171	1.35781e-06
GroupTG	ILMN_1784884	19	54719965	54746384	LILRB3	ENSG00000262044	54720795_54720844	-0.294577	0.0525092	-5.61001	1.52639e-07
GroupTG	ILMN_1784884	19	54719532	54746007	LILRB3	ENSG00000270216	54720795_54720844	-0.294577	0.0525092	-5.61001	1.52639e-07
GroupTG	ILMN_1784884	19	54720151	54746602	LILRB3	ENSG00000262087	54720795_54720844	-0.294577	0.0525092	-5.61001	1.52639e-07
GroupTG	ILMN_1784884	19	54720147	54746602	LILRB3	ENSG00000204577	54720795_54720844	-0.294577	0.0525092	-5.61001	1.52639e-07
Mono_unsaturated_TG	ILMN_1784884	19	54719532	54746007	LILRB3	ENSG00000270216	54720795_54720844	-0.323232	0.0527669	-6.12567	1.4322e-08
Mono_unsaturated_TG	ILMN_1784884	19	54720147	54746602	LILRB3	ENSG00000204577	54720795_54720844	-0.323232	0.0527669	-6.12567	1.4322e-08
Mono_unsaturated_TG	ILMN_1784884	19	54720151	54746602	LILRB3	ENSG00000262087	54720795_54720844	-0.323232	0.0527669	-6.12567	1.4322e-08
Mono_unsaturated_TG	ILMN_1784884	19	54719965	54746384	LILRB3	ENSG00000262044	54720795_54720844	-0.323232	0.0527669	-6.12567	1.4322e-08
O_W3_Triglyceride	ILMN_1784884	19	54720151	54746602	LILRB3	ENSG00000262087	54720795_54720844	-0.331976	0.0523065	-6.34675	5.04638e-09
O_W3_Triglyceride	ILMN_1784884	19	54719965	54746384	LILRB3	ENSG00000262044	54720795_54720844	-0.331976	0.0523065	-6.34675	5.04638e-09
O_W3_Triglyceride	ILMN_1784884	19	54719532	54746007	LILRB3	ENSG00000270216	54720795_54720844	-0.331976	0.0523065	-6.34675	5.04638e-09
O_W3_Triglyceride	ILMN_1784884	19	54720147	54746602	LILRB3	ENSG00000204577	54720795_54720844	-0.331976	0.0523065	-6.34675	5.04638e-09
Polyunsaturated_TG	ILMN_1784884	19	54719532	54746007	LILRB3	ENSG00000270216	54720795_54720844	-0.294404	0.0523008	-5.62905	1.40117e-07
Polyunsaturated_TG	ILMN_1784884	19	54720147	54746602	LILRB3	ENSG00000204577	54720795_54720844	-0.294404	0.0523008	-5.62905	1.40117e-07
Polyunsaturated_TG	ILMN_1784884	19	54719965	54746384	LILRB3	ENSG00000262044	54720795_54720844	-0.294404	0.0523008	-5.62905	1.40117e-07
Polyunsaturated_TG	ILMN_1784884	19	54720151	54746602	LILRB3	ENSG00000262087	54720795_54720844	-0.294404	0.0523008	-5.62905	1.40117e-07
TG15_0_18_1_22_6NH4	ILMN_1784884	19	54720151	54746602	LILRB3	ENSG00000262087	54720795_54720844	-0.298546	0.0543255	-5.4955	2.54597e-07
TG15_0_18_1_22_6NH4	ILMN_1784884	19	54719965	54746384	LILRB3	ENSG00000262044	54720795_54720844	-0.298546	0.0543255	-5.4955	2.54597e-07
TG15_0_18_1_22_6NH4	ILMN_1784884	19	54720147	54746602	LILRB3	ENSG00000204577	54720795_54720844	-0.298546	0.0543255	-5.4955	2.54597e-07
TG15_0_18_1_22_6NH4	ILMN_1784884	19	54719532	54746007	LILRB3	ENSG00000270216	54720795_54720844	-0.298546	0.0543255	-5.4955	2.54597e-07
TG16_0_14_0_18_1NH4	ILMN_1784884	19	54720147	54746602	LILRB3	ENSG00000204577	54720795_54720844	-0.277269	0.0539409	-5.14024	1.20166e-06
TG16_0_14_0_18_1NH4	ILMN_1784884	19	54719532	54746007	LILRB3	ENSG00000270216	54720795_54720844	-0.277269	0.0539409	-5.14024	1.20166e-06
TG16_0_14_0_18_1NH4	ILMN_1784884	19	54720151	54746602	LILRB3	ENSG00000262087	54720795_54720844	-0.277269	0.0539409	-5.14024	1.20166e-06
TG16_0_14_0_18_1NH4	ILMN_1784884	19	54719965	54746384	LILRB3	ENSG00000262044	54720795_54720844	-0.277269	0.0539409	-5.14024	1.20166e-06
TG16_0_16_0_24_0NH4	ILMN_1784884	19	54719965	54746384	LILRB3	ENSG00000262044	54720795_54720844	-0.328735	0.0536832	-6.12361	1.44605e-08
TG16_0_16_0_24_0NH4	ILMN_1784884	19	54719532	54746007	LILRB3	ENSG00000270216	54720795_54720844	-0.328735	0.0536832	-6.12361	1.44605e-08
TG16_0_16_0_24_0NH4	ILMN_1784884	19	54720147	54746602	LILRB3	ENSG00000204577	54720795_54720844	-0.328735	0.0536832	-6.12361	1.44605e-08
TG16_0_16_0_24_0NH4	ILMN_1784884	19	54720151	54746602	LILRB3	ENSG00000262087	54720795_54720844	-0.328735	0.0536832	-6.12361	1.44605e-08
TG16_0_16_0_24_1NH4	ILMN_1784884	19	54720147	54746602	LILRB3	ENSG00000204577	54720795_54720844	-0.283739	0.0536694	-5.2868	6.3777e-07
TG16_0_16_0_24_1NH4	ILMN_1784884	19	54719532	54746007	LILRB3	ENSG00000270216	54720795_54720844	-0.283739	0.0536694	-5.2868	6.3777e-07
TG16_0_16_0_24_1NH4	ILMN_1784884	19	54720151	54746602	LILRB3	ENSG00000262087	54720795_54720844	-0.283739	0.0536694	-5.2868	6.3777e-07
TG16_0_16_0_24_1NH4	ILMN_1784884	19	54719965	54746384	LILRB3	ENSG00000262044	54720795_54720844	-0.283739	0.0536694	-5.2868	6.3777e-07
TG16_0_18_1_23_1NH4	ILMN_1784884	19	54720151	54746602	LILRB3	ENSG00000262087	54720795_54720844	-0.286602	0.0534072	-5.36635	4.50407e-07
TG16_0_18_1_23_1NH4	ILMN_1784884	19	54719532	54746007	LILRB3	ENSG00000270216	54720795_54720844	-0.286602	0.0534072	-5.36635	4.50407e-07
TG16_0_18_1_23_1NH4	ILMN_1784884	19	54719965	54746384	LILRB3	ENSG00000262044	54720795_54720844	-0.286602	0.0534072	-5.36635	4.50407e-07
TG16_0_18_1_23_1NH4	ILMN_1784884	19	54720147	54746602	LILRB3	ENSG00000204577	54720795_54720844	-0.286602	0.0534072	-5.36635	4.50407e-07
TG16_0_22_6_22_6NH4	ILMN_1784884	19	54720147	54746602	LILRB3	ENSG00000204577	54720795_54720844	-0.30642	0.0541535	-5.65836	1.22793e-07
TG16_0_22_6_22_6NH4	ILMN_1784884	19	54719965	54746384	LILRB3	ENSG00000262044	54720795_54720844	-0.30642	0.0541535	-5.65836	1.22793e-07
TG16_0_22_6_22_6NH4	ILMN_1784884	19	54720151	54746602	LILRB3	ENSG00000262087	54720795_54720844	-0.30642	0.0541535	-5.65836	1.22793e-07
TG16_0_22_6_22_6NH4	ILMN_1784884	19	54719532	54746007	LILRB3	ENSG00000270216	54720795_54720844	-0.30642	0.0541535	-5.65836	1.22793e-07
TG16_1_14_0_18_1NH4	ILMN_1784884	19	54720147	54746602	LILRB3	ENSG00000204577	54720795_54720844	-0.296717	0.0536721	-5.52834	2.19973e-07
TG16_1_14_0_18_1NH4	ILMN_1784884	19	54719532	54746007	LILRB3	ENSG00000270216	54720795_54720844	-0.296717	0.0536721	-5.52834	2.19973e-07
TG16_1_14_0_18_1NH4	ILMN_1784884	19	54720151	54746602	LILRB3	ENSG00000262087	54720795_54720844	-0.296717	0.0536721	-5.52834	2.19973e-07
TG16_1_14_0_18_1NH4	ILMN_1784884	19	54719965	54746384	LILRB3	ENSG00000262044	54720795_54720844	-0.296717	0.0536721	-5.52834	2.19973e-07
TG18_1_18_1_18_2NH4	ILMN_1784884	19	54720151	54746602	LILRB3	ENSG00000262087	54720795_54720844	-0.304795	0.0530371	-5.74682	8.22681e-08
TG18_1_18_1_18_2NH4	ILMN_1784884	19	54720147	54746602	LILRB3	ENSG00000204577	54720795_54720844	-0.304795	0.0530371	-5.74682	8.22681e-08
TG18_1_18_1_18_2NH4	ILMN_1784884	19	54719965	54746384	LILRB3	ENSG00000262044	54720795_54720844	-0.304795	0.0530371	-5.74682	8.22681e-08
TG18_1_18_1_18_2NH4	ILMN_1784884	19	54719532	54746007	LILRB3	ENSG00000270216	54720795_54720844	-0.304795	0.0530371	-5.74682	8.22681e-08
TG18_1_18_1_23_1NH4	ILMN_1784884	19	54720151	54746602	LILRB3	ENSG00000262087	54720795_54720844	-0.318964	0.0530883	-6.00819	2.47647e-08
TG18_1_18_1_23_1NH4	ILMN_1784884	19	54719532	54746007	LILRB3	ENSG00000270216	54720795_54720844	-0.318964	0.0530883	-6.00819	2.47647e-08
TG18_1_18_1_23_1NH4	ILMN_1784884	19	54719965	54746384	LILRB3	ENSG00000262044	54720795_54720844	-0.318964	0.0530883	-6.00819	2.47647e-08
TG18_1_18_1_23_1NH4	ILMN_1784884	19	54720147	54746602	LILRB3	ENSG00000204577	54720795_54720844	-0.318964	0.0530883	-6.00819	2.47647e-08
TG19_1_18_1_18_2NH4	ILMN_1784884	19	54720147	54746602	LILRB3	ENSG00000204577	54720795_54720844	-0.28888	0.0541397	-5.33583	5.14879e-07
TG19_1_18_1_18_2NH4	ILMN_1784884	19	54720151	54746602	LILRB3	ENSG00000262087	54720795_54720844	-0.28888	0.0541397	-5.33583	5.14879e-07
TG19_1_18_1_18_2NH4	ILMN_1784884	19	54719965	54746384	LILRB3	ENSG00000262044	54720795_54720844	-0.28888	0.0541397	-5.33583	5.14879e-07
TG19_1_18_1_18_2NH4	ILMN_1784884	19	54719532	54746007	LILRB3	ENSG00000270216	54720795_54720844	-0.28888	0.0541397	-5.33583	5.14879e-07
TG25_0_16_0_18_1NH4	ILMN_1784884	19	54720151	54746602	LILRB3	ENSG00000262087	54720795_54720844	-0.281454	0.0537311	-5.23821	7.87664e-07
TG25_0_16_0_18_1NH4	ILMN_1784884	19	54719965	54746384	LILRB3	ENSG00000262044	54720795_54720844	-0.281454	0.0537311	-5.23821	7.87664e-07
TG25_0_16_0_18_1NH4	ILMN_1784884	19	54719532	54746007	LILRB3	ENSG00000270216	54720795_54720844	-0.281454	0.0537311	-5.23821	7.87664e-07
TG25_0_16_0_18_1NH4	ILMN_1784884	19	54720147	54746602	LILRB3	ENSG00000204577	54720795_54720844	-0.281454	0.0537311	-5.23821	7.87664e-07
TG25_0_18_1_18_1NH4	ILMN_1784884	19	54720151	54746602	LILRB3	ENSG00000262087	54720795_54720844	-0.320264	0.0544524	-5.88153	4.44484e-08
TG25_0_18_1_18_1NH4	ILMN_1784884	19	54719532	54746007	LILRB3	ENSG00000270216	54720795_54720844	-0.320264	0.0544524	-5.88153	4.44484e-08
TG25_0_18_1_18_1NH4	ILMN_1784884	19	54720147	54746602	LILRB3	ENSG00000204577	54720795_54720844	-0.320264	0.0544524	-5.88153	4.44484e-08
TG25_0_18_1_18_1NH4	ILMN_1784884	19	54719965	54746384	LILRB3	ENSG00000262044	54720795_54720844	-0.320264	0.0544524	-5.88153	4.44484e-08
O_W3_Triglyceride	ILMN_1809173	7	39773231	39832691	LINC00265	ENSG00000188185	NA	-0.282463	0.0544512	-5.18745	9.80874e-07
CL_TG49	ILMN_1713934	16	11641853	11730237	LITAF	ENSG00000189067	11642262_11642311	-0.28303	0.0531555	-5.32458	5.40842e-07
CL_TG55	ILMN_1713934	16	11641853	11730237	LITAF	ENSG00000189067	11642262_11642311	-0.273749	0.0523352	-5.23069	8.13736e-07
GroupTG	ILMN_1713934	16	11641853	11730237	LITAF	ENSG00000189067	11642262_11642311	-0.286738	0.0521899	-5.49413	2.56148e-07
Mono_unsaturated_TG	ILMN_1713934	16	11641853	11730237	LITAF	ENSG00000189067	11642262_11642311	-0.286743	0.0531688	-5.39307	4.00492e-07
O_W3_Triglyceride	ILMN_1713934	16	11641853	11730237	LITAF	ENSG00000189067	11642262_11642311	-0.317593	0.0522468	-6.07871	1.78369e-08
Polyunsaturated_TG	ILMN_1713934	16	11641853	11730237	LITAF	ENSG00000189067	11642262_11642311	-0.289261	0.0519808	-5.56476	1.86959e-07
TG16_0_16_0_24_0NH4	ILMN_1786429	13	48963707	49018840	LPAR6	ENSG00000139679	48986066_48986115	0.286708	0.0557281	5.14476	1.17857e-06
CL_TG55	ILMN_1805228	19	4536421	4540486	LRG1	ENSG00000171236	4537311_4537360	-0.298906	0.0535234	-5.58459	1.7108e-07
GroupTG	ILMN_1805228	19	4536421	4540486	LRG1	ENSG00000171236	4537311_4537360	-0.311265	0.0533643	-5.83283	5.5574e-08
Mono_unsaturated_TG	ILMN_1805228	19	4536421	4540486	LRG1	ENSG00000171236	4537311_4537360	-0.321082	0.0540407	-5.94149	3.3723e-08
O_W3_Triglyceride	ILMN_1805228	19	4536421	4540486	LRG1	ENSG00000171236	4537311_4537360	-0.372675	0.0524199	-7.10942	1.23621e-10
Polyunsaturated_TG	ILMN_1805228	19	4536421	4540486	LRG1	ENSG00000171236	4537311_4537360	-0.309068	0.053239	-5.80531	6.30256e-08
TG20_0_18_1_18_1NH4	ILMN_1805228	19	4536421	4540486	LRG1	ENSG00000171236	4537311_4537360	-0.285074	0.0553729	-5.14827	1.16094e-06
CL_TG49	ILMN_1670272	14	23340822	23350789	LRP10	ENSG00000197324	23347097_23347146	-0.283303	0.0526957	-5.37621	4.31318e-07
CL_TG55	ILMN_1670272	14	23340822	23350789	LRP10	ENSG00000197324	23347097_23347146	-0.272118	0.0519706	-5.23601	7.9521e-07
DG16_0_18_1NH4	ILMN_1670272	14	23340822	23350789	LRP10	ENSG00000197324	23347097_23347146	-0.285373	0.0521332	-5.47392	2.80197e-07
GroupTG	ILMN_1670272	14	23340822	23350789	LRP10	ENSG00000197324	23347097_23347146	-0.295379	0.051575	-5.72717	8.99452e-08
Mono_unsaturated_TG	ILMN_1670272	14	23340822	23350789	LRP10	ENSG00000197324	23347097_23347146	-0.297641	0.0524237	-5.67761	1.12573e-07
O_W3_Triglyceride	ILMN_1670272	14	23340822	23350789	LRP10	ENSG00000197324	23347097_23347146	-0.313017	0.0519184	-6.02902	2.24809e-08
Polyunsaturated_TG	ILMN_1670272	14	23340822	23350789	LRP10	ENSG00000197324	23347097_23347146	-0.300929	0.0512783	-5.86854	4.71811e-08
TG15_0_18_1_22_6NH4	ILMN_1670272	14	23340822	23350789	LRP10	ENSG00000197324	23347097_23347146	-0.287926	0.0538462	-5.3472	4.89868e-07
TG16_0_16_0_24_0NH4	ILMN_1670272	14	23340822	23350789	LRP10	ENSG00000197324	23347097_23347146	-0.287577	0.0538603	-5.33932	5.0707e-07
TG16_1_14_0_18_1NH4	ILMN_1670272	14	23340822	23350789	LRP10	ENSG00000197324	23347097_23347146	-0.279579	0.0532089	-5.25437	7.34345e-07
TG18_1_18_1_18_2NH4	ILMN_1670272	14	23340822	23350789	LRP10	ENSG00000197324	23347097_23347146	-0.271355	0.052937	-5.12599	1.2773e-06
TG18_1_18_1_23_1NH4	ILMN_1670272	14	23340822	23350789	LRP10	ENSG00000197324	23347097_23347146	-0.276133	0.0532401	-5.18656	9.84652e-07
TG19_1_18_1_18_2NH4	ILMN_1670272	14	23340822	23350789	LRP10	ENSG00000197324	23347097_23347146	-0.276204	0.0536797	-5.14541	1.1753e-06
TG25_0_18_1_18_1NH4	ILMN_1670272	14	23340822	23350789	LRP10	ENSG00000197324	23347097_23347146	-0.280211	0.0544549	-5.14575	1.17358e-06
O_W3_Triglyceride	ILMN_2150196	19	18501954	18508427	LRRC25	ENSG00000175489	18501973_18502022	-0.291	0.0555496	-5.23856	7.86468e-07
O_W3_Triglyceride	ILMN_2229242	3	14219858	14242619	LSM3	ENSG00000170860	NA	0.288745	0.0550915	5.2412	7.77511e-07
TG16_0_16_0_24_0NH4	ILMN_2229242	3	14219858	14242619	LSM3	ENSG00000170860	NA	0.295849	0.05573	5.30862	5.79895e-07
TG16_0_16_0_24_0NH4	ILMN_1719032	3	14219858	14242619	LSM3	ENSG00000170860	NA	0.287615	0.0557152	5.16224	1.09332e-06
TG19_1_18_1_18_2NH4	ILMN_1719032	3	14219858	14242619	LSM3	ENSG00000170860	NA	0.28471	0.0554639	5.13326	1.23815e-06
O_W3_Triglyceride	ILMN_3275590	2	85329512	85329817	LSM3P3	ENSG00000225787	NA	0.28582	0.0546172	5.23315	8.0509e-07
GroupTG	ILMN_3181695	4	143238391	143238699	LSM3P4	ENSG00000250835	143238640_143238689	0.273389	0.0535355	5.10669	1.38727e-06
O_W3_Triglyceride	ILMN_3181695	4	143238391	143238699	LSM3P4	ENSG00000250835	143238640_143238689	0.303448	0.0537112	5.64963	1.2772e-07
Polyunsaturated_TG	ILMN_3181695	4	143238391	143238699	LSM3P4	ENSG00000250835	143238640_143238689	0.281834	0.0532379	5.29385	6.18461e-07
TG25_0_18_1_18_1NH4	ILMN_3181695	4	143238391	143238699	LSM3P4	ENSG00000250835	143238640_143238689	0.286211	0.0555208	5.15502	1.12776e-06
Mono_unsaturated_TG	ILMN_1737947	7	32524951	32534895	LSM5	ENSG00000106355	32527297_32527297	0.28819	0.055031	5.23686	7.92254e-07
O_W3_Triglyceride	ILMN_1737947	7	32524951	32534895	LSM5	ENSG00000106355	32527297_32527297	0.287379	0.0549191	5.23277	8.06447e-07
TG16_0_16_0_24_0NH4	ILMN_1737947	7	32524951	32534895	LSM5	ENSG00000106355	32527297_32527297	0.294199	0.0558276	5.26978	6.86774e-07
TG19_1_18_1_18_2NH4	ILMN_1737947	7	32524951	32534895	LSM5	ENSG00000106355	32527297_32527297	0.290291	0.0555423	5.22648	8.28699e-07
CL_TG49	ILMN_1781155	8	56792372	56923940	LYN	ENSG00000254087	56922887_56922936	-0.289986	0.0521073	-5.56516	1.86621e-07
CL_TG55	ILMN_1781155	8	56792372	56923940	LYN	ENSG00000254087	56922887_56922936	-0.273873	0.0512206	-5.34693	4.90445e-07
DG16_0_18_1NH4	ILMN_1781155	8	56792372	56923940	LYN	ENSG00000254087	56922887_56922936	-0.284599	0.0513121	-5.54643	2.0292e-07
GroupTG	ILMN_1781155	8	56792372	56923940	LYN	ENSG00000254087	56922887_56922936	-0.300364	0.0507927	-5.91354	3.83626e-08
Mono_unsaturated_TG	ILMN_1781155	8	56792372	56923940	LYN	ENSG00000254087	56922887_56922936	-0.308992	0.0515137	-5.99825	2.59328e-08
O_W3_Triglyceride	ILMN_1781155	8	56792372	56923940	LYN	ENSG00000254087	56922887_56922936	-0.340465	0.0505109	-6.74042	7.58727e-10
Polyunsaturated_TG	ILMN_1781155	8	56792372	56923940	LYN	ENSG00000254087	56922887_56922936	-0.295446	0.0507775	-5.81844	5.93556e-08
TG16_0_14_0_18_1NH4	ILMN_1781155	8	56792372	56923940	LYN	ENSG00000254087	56922887_56922936	-0.271367	0.0528158	-5.13799	1.21329e-06
TG16_0_18_1_23_1NH4	ILMN_1781155	8	56792372	56923940	LYN	ENSG00000254087	56922887_56922936	-0.282305	0.0520123	-5.42767	3.43839e-07
TG16_0_22_6_22_6NH4	ILMN_1781155	8	56792372	56923940	LYN	ENSG00000254087	56922887_56922936	-0.281284	0.0535988	-5.24796	7.55055e-07
TG16_1_14_0_18_1NH4	ILMN_1781155	8	56792372	56923940	LYN	ENSG00000254087	56922887_56922936	-0.27211	0.0529143	-5.14246	1.19025e-06
TG18_1_18_1_18_2NH4	ILMN_1781155	8	56792372	56923940	LYN	ENSG00000254087	56922887_56922936	-0.267899	0.0523906	-5.11349	1.34748e-06
TG25_0_18_1_18_1NH4	ILMN_1781155	8	56792372	56923940	LYN	ENSG00000254087	56922887_56922936	-0.300271	0.0536319	-5.59875	1.60555e-07
O_W3_Triglyceride	ILMN_1747771	4	1283639	1333935	MAEA	ENSG00000090316	1333595_1333644	-0.291823	0.0546231	-5.34249	5.0007e-07
O_W3_Triglyceride	ILMN_1803984	6	10762956	10838764	MAK	ENSG00000111837	10763446_10763495	-0.285502	0.0548512	-5.20503	9.09233e-07
DG16_0_18_1NH4	ILMN_2142752	12	12482198	12503475	MANSC1	ENSG00000111261	12482506_12482555	-0.288238	0.0534578	-5.39189	4.02584e-07
DG18_1_18_1NH4	ILMN_2142752	12	12482198	12503475	MANSC1	ENSG00000111261	12482506_12482555	-0.27964	0.0545416	-5.1271	1.27124e-06
O_W3_Triglyceride	ILMN_2142752	12	12482198	12503475	MANSC1	ENSG00000111261	12482506_12482555	-0.291813	0.0538465	-5.41935	3.56698e-07
O_W3_Triglyceride	ILMN_1652490	12	12482198	12503475	MANSC1	ENSG00000111261	12483020_12483069	-0.30021	0.0533082	-5.63159	1.38528e-07
TG16_0_22_6_22_6NH4	ILMN_1726547	6	136878185	137113656	MAP3K5	ENSG00000197442	136879938_136879938	-0.275275	0.053492	-5.1461	1.17182e-06
PC20_2_18_2H	ILMN_1741159	10	30722866	30750762	MAP3K8	ENSG00000107968	30750322_30750371	0.309259	0.0555189	5.57035	1.82343e-07
GroupTG	ILMN_1767320	22	22108789	22221970	MAPK1	ENSG00000100030	22127169_22127218	-0.276942	0.0516424	-5.36269	4.57697e-07
Mono_unsaturated_TG	ILMN_1767320	22	22108789	22221970	MAPK1	ENSG00000100030	22127169_22127218	-0.277295	0.0525665	-5.27512	6.71008e-07
O_W3_Triglyceride	ILMN_1767320	22	22108789	22221970	MAPK1	ENSG00000100030	22127169_22127218	-0.270089	0.0526228	-5.13255	1.24192e-06
CL_TG55	ILMN_1667260	16	30125426	30134827	MAPK3	ENSG00000102882	30125448_30125497	-0.282169	0.0536334	-5.26106	7.13296e-07
GroupTG	ILMN_1667260	16	30125426	30134827	MAPK3	ENSG00000102882	30125448_30125497	-0.292826	0.0535264	-5.47067	2.84256e-07
Mono_unsaturated_TG	ILMN_1667260	16	30125426	30134827	MAPK3	ENSG00000102882	30125448_30125497	-0.27994	0.0544028	-5.1457	1.17384e-06
O_W3_Triglyceride	ILMN_1667260	16	30125426	30134827	MAPK3	ENSG00000102882	30125448_30125497	-0.338295	0.0531939	-6.35966	4.74582e-09
O_W3_Triglyceride	ILMN_2402341	16	30125426	30134827	MAPK3	ENSG00000102882	30125583_30125632	-0.280919	0.0540327	-5.19905	9.33021e-07
Polyunsaturated_TG	ILMN_1667260	16	30125426	30134827	MAPK3	ENSG00000102882	30125448_30125497	-0.304768	0.0531737	-5.73156	8.81721e-08
TG16_1_14_0_18_1NH4	ILMN_1667260	16	30125426	30134827	MAPK3	ENSG00000102882	30125448_30125497	-0.285441	0.0545704	-5.23068	8.13756e-07
Mono_unsaturated_TG	ILMN_1798957	12	112277571	112280706	MAPKAPK5-AS1	ENSG00000234608	112277629_112277678	0.275958	0.053935	5.1165	1.33027e-06
TG16_0_16_0_24_0NH4	ILMN_1798957	12	112277571	112280706	MAPKAPK5-AS1	ENSG00000234608	112277629_112277678	0.290561	0.0546338	5.31834	5.55794e-07
TG19_1_18_1_18_2NH4	ILMN_1798957	12	112277571	112280706	MAPKAPK5-AS1	ENSG00000234608	112277629_112277678	0.28494	0.0544052	5.23737	7.90522e-07
CL_TG49	ILMN_1722218	19	54677107	54693733	MBOAT7	ENSG00000273316	54677399_54677448	-0.291805	0.0538633	-5.41752	3.59593e-07
CL_TG49	ILMN_1722218	19	54677107	54693733	MBOAT7	ENSG00000273470	54677399_54677448	-0.291805	0.0538633	-5.41752	3.59593e-07
CL_TG49	ILMN_1722218	19	54677107	54693733	MBOAT7	ENSG00000273057	54677399_54677448	-0.291805	0.0538633	-5.41752	3.59593e-07
CL_TG49	ILMN_1722218	19	54677107	54693733	MBOAT7	ENSG00000273130	54677399_54677448	-0.291805	0.0538633	-5.41752	3.59593e-07
CL_TG49	ILMN_1722218	19	54677078	54693733	MBOAT7	ENSG00000262053	54677399_54677448	-0.291805	0.0538633	-5.41752	3.59593e-07
CL_TG49	ILMN_1722218	19	54677072	54693566	MBOAT7	ENSG00000261917	54677399_54677448	-0.291805	0.0538633	-5.41752	3.59593e-07
CL_TG49	ILMN_1722218	19	54677107	54693733	MBOAT7	ENSG00000272809	54677399_54677448	-0.291805	0.0538633	-5.41752	3.59593e-07
CL_TG49	ILMN_1722218	19	54677107	54693733	MBOAT7	ENSG00000273446	54677399_54677448	-0.291805	0.0538633	-5.41752	3.59593e-07
CL_TG49	ILMN_1722218	19	54677107	54693733	MBOAT7	ENSG00000125505	54677399_54677448	-0.291805	0.0538633	-5.41752	3.59593e-07
CL_TG49	ILMN_1722218	19	54676667	54693136	MBOAT7	ENSG00000271019	54677399_54677448	-0.291805	0.0538633	-5.41752	3.59593e-07
CL_TG55	ILMN_1722218	19	54677107	54693733	MBOAT7	ENSG00000273316	54677399_54677448	-0.3248	0.0520041	-6.24565	8.14694e-09
CL_TG55	ILMN_1722218	19	54677107	54693733	MBOAT7	ENSG00000125505	54677399_54677448	-0.3248	0.0520041	-6.24565	8.14694e-09
CL_TG55	ILMN_1722218	19	54677107	54693733	MBOAT7	ENSG00000273446	54677399_54677448	-0.3248	0.0520041	-6.24565	8.14694e-09
CL_TG55	ILMN_1722218	19	54677072	54693566	MBOAT7	ENSG00000261917	54677399_54677448	-0.3248	0.0520041	-6.24565	8.14694e-09
CL_TG55	ILMN_1722218	19	54676667	54693136	MBOAT7	ENSG00000271019	54677399_54677448	-0.3248	0.0520041	-6.24565	8.14694e-09
CL_TG55	ILMN_1722218	19	54677107	54693733	MBOAT7	ENSG00000272809	54677399_54677448	-0.3248	0.0520041	-6.24565	8.14694e-09
CL_TG55	ILMN_1722218	19	54677107	54693733	MBOAT7	ENSG00000273470	54677399_54677448	-0.3248	0.0520041	-6.24565	8.14694e-09
CL_TG55	ILMN_1722218	19	54677107	54693733	MBOAT7	ENSG00000273057	54677399_54677448	-0.3248	0.0520041	-6.24565	8.14694e-09
CL_TG55	ILMN_1722218	19	54677107	54693733	MBOAT7	ENSG00000273130	54677399_54677448	-0.3248	0.0520041	-6.24565	8.14694e-09
CL_TG55	ILMN_1722218	19	54677078	54693733	MBOAT7	ENSG00000262053	54677399_54677448	-0.3248	0.0520041	-6.24565	8.14694e-09
DG16_0_18_1NH4	ILMN_1722218	19	54677072	54693566	MBOAT7	ENSG00000261917	54677399_54677448	-0.325039	0.052465	-6.19536	1.03263e-08
DG16_0_18_1NH4	ILMN_1722218	19	54677107	54693733	MBOAT7	ENSG00000273130	54677399_54677448	-0.325039	0.052465	-6.19536	1.03263e-08
DG16_0_18_1NH4	ILMN_1722218	19	54677107	54693733	MBOAT7	ENSG00000272809	54677399_54677448	-0.325039	0.052465	-6.19536	1.03263e-08
DG16_0_18_1NH4	ILMN_1722218	19	54677107	54693733	MBOAT7	ENSG00000273470	54677399_54677448	-0.325039	0.052465	-6.19536	1.03263e-08
DG16_0_18_1NH4	ILMN_1722218	19	54677107	54693733	MBOAT7	ENSG00000273057	54677399_54677448	-0.325039	0.052465	-6.19536	1.03263e-08
DG16_0_18_1NH4	ILMN_1722218	19	54677107	54693733	MBOAT7	ENSG00000273446	54677399_54677448	-0.325039	0.052465	-6.19536	1.03263e-08
DG16_0_18_1NH4	ILMN_1722218	19	54676667	54693136	MBOAT7	ENSG00000271019	54677399_54677448	-0.325039	0.052465	-6.19536	1.03263e-08
DG16_0_18_1NH4	ILMN_1722218	19	54677078	54693733	MBOAT7	ENSG00000262053	54677399_54677448	-0.325039	0.052465	-6.19536	1.03263e-08
DG16_0_18_1NH4	ILMN_1722218	19	54677107	54693733	MBOAT7	ENSG00000273316	54677399_54677448	-0.325039	0.052465	-6.19536	1.03263e-08
DG16_0_18_1NH4	ILMN_1722218	19	54677107	54693733	MBOAT7	ENSG00000125505	54677399_54677448	-0.325039	0.052465	-6.19536	1.03263e-08
DG18_1_18_1NH4	ILMN_1722218	19	54677107	54693733	MBOAT7	ENSG00000273130	54677399_54677448	-0.282117	0.0544649	-5.1798	1.01374e-06
DG18_1_18_1NH4	ILMN_1722218	19	54677107	54693733	MBOAT7	ENSG00000125505	54677399_54677448	-0.282117	0.0544649	-5.1798	1.01374e-06
DG18_1_18_1NH4	ILMN_1722218	19	54677107	54693733	MBOAT7	ENSG00000272809	54677399_54677448	-0.282117	0.0544649	-5.1798	1.01374e-06
DG18_1_18_1NH4	ILMN_1722218	19	54677107	54693733	MBOAT7	ENSG00000273316	54677399_54677448	-0.282117	0.0544649	-5.1798	1.01374e-06
DG18_1_18_1NH4	ILMN_1722218	19	54677078	54693733	MBOAT7	ENSG00000262053	54677399_54677448	-0.282117	0.0544649	-5.1798	1.01374e-06
DG18_1_18_1NH4	ILMN_1722218	19	54677107	54693733	MBOAT7	ENSG00000273057	54677399_54677448	-0.282117	0.0544649	-5.1798	1.01374e-06
DG18_1_18_1NH4	ILMN_1722218	19	54677072	54693566	MBOAT7	ENSG00000261917	54677399_54677448	-0.282117	0.0544649	-5.1798	1.01374e-06
DG18_1_18_1NH4	ILMN_1722218	19	54676667	54693136	MBOAT7	ENSG00000271019	54677399_54677448	-0.282117	0.0544649	-5.1798	1.01374e-06
DG18_1_18_1NH4	ILMN_1722218	19	54677107	54693733	MBOAT7	ENSG00000273470	54677399_54677448	-0.282117	0.0544649	-5.1798	1.01374e-06
DG18_1_18_1NH4	ILMN_1722218	19	54677107	54693733	MBOAT7	ENSG00000273446	54677399_54677448	-0.282117	0.0544649	-5.1798	1.01374e-06
GroupTG	ILMN_1722218	19	54677107	54693733	MBOAT7	ENSG00000273470	54677399_54677448	-0.327164	0.0521118	-6.27813	6.9877e-09
GroupTG	ILMN_1722218	19	54677107	54693733	MBOAT7	ENSG00000273130	54677399_54677448	-0.327164	0.0521118	-6.27813	6.9877e-09
GroupTG	ILMN_1722218	19	54677107	54693733	MBOAT7	ENSG00000273316	54677399_54677448	-0.327164	0.0521118	-6.27813	6.9877e-09
GroupTG	ILMN_1722218	19	54677107	54693733	MBOAT7	ENSG00000273446	54677399_54677448	-0.327164	0.0521118	-6.27813	6.9877e-09
GroupTG	ILMN_1722218	19	54676667	54693136	MBOAT7	ENSG00000271019	54677399_54677448	-0.327164	0.0521118	-6.27813	6.9877e-09
GroupTG	ILMN_1722218	19	54677107	54693733	MBOAT7	ENSG00000272809	54677399_54677448	-0.327164	0.0521118	-6.27813	6.9877e-09
GroupTG	ILMN_1722218	19	54677078	54693733	MBOAT7	ENSG00000262053	54677399_54677448	-0.327164	0.0521118	-6.27813	6.9877e-09
GroupTG	ILMN_1722218	19	54677107	54693733	MBOAT7	ENSG00000273057	54677399_54677448	-0.327164	0.0521118	-6.27813	6.9877e-09
GroupTG	ILMN_1722218	19	54677072	54693566	MBOAT7	ENSG00000261917	54677399_54677448	-0.327164	0.0521118	-6.27813	6.9877e-09
GroupTG	ILMN_1722218	19	54677107	54693733	MBOAT7	ENSG00000125505	54677399_54677448	-0.327164	0.0521118	-6.27813	6.9877e-09
Mono_unsaturated_TG	ILMN_1722218	19	54677107	54693733	MBOAT7	ENSG00000273130	54677399_54677448	-0.298062	0.0537097	-5.54951	2.00149e-07
Mono_unsaturated_TG	ILMN_1722218	19	54677107	54693733	MBOAT7	ENSG00000272809	54677399_54677448	-0.298062	0.0537097	-5.54951	2.00149e-07
Mono_unsaturated_TG	ILMN_1722218	19	54677107	54693733	MBOAT7	ENSG00000273057	54677399_54677448	-0.298062	0.0537097	-5.54951	2.00149e-07
Mono_unsaturated_TG	ILMN_1722218	19	54676667	54693136	MBOAT7	ENSG00000271019	54677399_54677448	-0.298062	0.0537097	-5.54951	2.00149e-07
Mono_unsaturated_TG	ILMN_1722218	19	54677107	54693733	MBOAT7	ENSG00000273316	54677399_54677448	-0.298062	0.0537097	-5.54951	2.00149e-07
Mono_unsaturated_TG	ILMN_1722218	19	54677107	54693733	MBOAT7	ENSG00000273470	54677399_54677448	-0.298062	0.0537097	-5.54951	2.00149e-07
Mono_unsaturated_TG	ILMN_1722218	19	54677107	54693733	MBOAT7	ENSG00000125505	54677399_54677448	-0.298062	0.0537097	-5.54951	2.00149e-07
Mono_unsaturated_TG	ILMN_1722218	19	54677107	54693733	MBOAT7	ENSG00000273446	54677399_54677448	-0.298062	0.0537097	-5.54951	2.00149e-07
Mono_unsaturated_TG	ILMN_1722218	19	54677072	54693566	MBOAT7	ENSG00000261917	54677399_54677448	-0.298062	0.0537097	-5.54951	2.00149e-07
Mono_unsaturated_TG	ILMN_1722218	19	54677078	54693733	MBOAT7	ENSG00000262053	54677399_54677448	-0.298062	0.0537097	-5.54951	2.00149e-07
O_W3_Triglyceride	ILMN_1722218	19	54677107	54693733	MBOAT7	ENSG00000273316	54677399_54677448	-0.348752	0.0522831	-6.67046	1.06597e-09
O_W3_Triglyceride	ILMN_1722218	19	54677072	54693566	MBOAT7	ENSG00000261917	54677399_54677448	-0.348752	0.0522831	-6.67046	1.06597e-09
O_W3_Triglyceride	ILMN_1722218	19	54677107	54693733	MBOAT7	ENSG00000273057	54677399_54677448	-0.348752	0.0522831	-6.67046	1.06597e-09
O_W3_Triglyceride	ILMN_1722218	19	54677078	54693733	MBOAT7	ENSG00000262053	54677399_54677448	-0.348752	0.0522831	-6.67046	1.06597e-09
O_W3_Triglyceride	ILMN_1722218	19	54677107	54693733	MBOAT7	ENSG00000273446	54677399_54677448	-0.348752	0.0522831	-6.67046	1.06597e-09
O_W3_Triglyceride	ILMN_1722218	19	54677107	54693733	MBOAT7	ENSG00000272809	54677399_54677448	-0.348752	0.0522831	-6.67046	1.06597e-09
O_W3_Triglyceride	ILMN_1722218	19	54677107	54693733	MBOAT7	ENSG00000125505	54677399_54677448	-0.348752	0.0522831	-6.67046	1.06597e-09
O_W3_Triglyceride	ILMN_1722218	19	54677107	54693733	MBOAT7	ENSG00000273130	54677399_54677448	-0.348752	0.0522831	-6.67046	1.06597e-09
O_W3_Triglyceride	ILMN_1722218	19	54677107	54693733	MBOAT7	ENSG00000273470	54677399_54677448	-0.348752	0.0522831	-6.67046	1.06597e-09
O_W3_Triglyceride	ILMN_1722218	19	54676667	54693136	MBOAT7	ENSG00000271019	54677399_54677448	-0.348752	0.0522831	-6.67046	1.06597e-09
Polyunsaturated_TG	ILMN_1722218	19	54677072	54693566	MBOAT7	ENSG00000261917	54677399_54677448	-0.337002	0.0516825	-6.52063	2.19765e-09
Polyunsaturated_TG	ILMN_1722218	19	54677107	54693733	MBOAT7	ENSG00000273130	54677399_54677448	-0.337002	0.0516825	-6.52063	2.19765e-09
Polyunsaturated_TG	ILMN_1722218	19	54677107	54693733	MBOAT7	ENSG00000125505	54677399_54677448	-0.337002	0.0516825	-6.52063	2.19765e-09
Polyunsaturated_TG	ILMN_1722218	19	54677107	54693733	MBOAT7	ENSG00000273470	54677399_54677448	-0.337002	0.0516825	-6.52063	2.19765e-09
Polyunsaturated_TG	ILMN_1722218	19	54677107	54693733	MBOAT7	ENSG00000272809	54677399_54677448	-0.337002	0.0516825	-6.52063	2.19765e-09
Polyunsaturated_TG	ILMN_1722218	19	54677078	54693733	MBOAT7	ENSG00000262053	54677399_54677448	-0.337002	0.0516825	-6.52063	2.19765e-09
Polyunsaturated_TG	ILMN_1722218	19	54677107	54693733	MBOAT7	ENSG00000273316	54677399_54677448	-0.337002	0.0516825	-6.52063	2.19765e-09
Polyunsaturated_TG	ILMN_1722218	19	54677107	54693733	MBOAT7	ENSG00000273057	54677399_54677448	-0.337002	0.0516825	-6.52063	2.19765e-09
Polyunsaturated_TG	ILMN_1722218	19	54677107	54693733	MBOAT7	ENSG00000273446	54677399_54677448	-0.337002	0.0516825	-6.52063	2.19765e-09
Polyunsaturated_TG	ILMN_1722218	19	54676667	54693136	MBOAT7	ENSG00000271019	54677399_54677448	-0.337002	0.0516825	-6.52063	2.19765e-09
TG16_0_18_1_23_1NH4	ILMN_1722218	19	54677107	54693733	MBOAT7	ENSG00000273470	54677399_54677448	-0.284979	0.0536423	-5.31258	5.69954e-07
TG16_0_18_1_23_1NH4	ILMN_1722218	19	54677107	54693733	MBOAT7	ENSG00000273316	54677399_54677448	-0.284979	0.0536423	-5.31258	5.69954e-07
TG16_0_18_1_23_1NH4	ILMN_1722218	19	54677078	54693733	MBOAT7	ENSG00000262053	54677399_54677448	-0.284979	0.0536423	-5.31258	5.69954e-07
TG16_0_18_1_23_1NH4	ILMN_1722218	19	54677107	54693733	MBOAT7	ENSG00000125505	54677399_54677448	-0.284979	0.0536423	-5.31258	5.69954e-07
TG16_0_18_1_23_1NH4	ILMN_1722218	19	54677107	54693733	MBOAT7	ENSG00000273057	54677399_54677448	-0.284979	0.0536423	-5.31258	5.69954e-07
TG16_0_18_1_23_1NH4	ILMN_1722218	19	54677107	54693733	MBOAT7	ENSG00000273130	54677399_54677448	-0.284979	0.0536423	-5.31258	5.69954e-07
TG16_0_18_1_23_1NH4	ILMN_1722218	19	54677072	54693566	MBOAT7	ENSG00000261917	54677399_54677448	-0.284979	0.0536423	-5.31258	5.69954e-07
TG16_0_18_1_23_1NH4	ILMN_1722218	19	54677107	54693733	MBOAT7	ENSG00000272809	54677399_54677448	-0.284979	0.0536423	-5.31258	5.69954e-07
TG16_0_18_1_23_1NH4	ILMN_1722218	19	54676667	54693136	MBOAT7	ENSG00000271019	54677399_54677448	-0.284979	0.0536423	-5.31258	5.69954e-07
TG16_0_18_1_23_1NH4	ILMN_1722218	19	54677107	54693733	MBOAT7	ENSG00000273446	54677399_54677448	-0.284979	0.0536423	-5.31258	5.69954e-07
TG16_1_14_0_18_1NH4	ILMN_1722218	19	54676667	54693136	MBOAT7	ENSG00000271019	54677399_54677448	-0.302911	0.0538921	-5.6207	1.45481e-07
TG16_1_14_0_18_1NH4	ILMN_1722218	19	54677072	54693566	MBOAT7	ENSG00000261917	54677399_54677448	-0.302911	0.0538921	-5.6207	1.45481e-07
TG16_1_14_0_18_1NH4	ILMN_1722218	19	54677107	54693733	MBOAT7	ENSG00000273057	54677399_54677448	-0.302911	0.0538921	-5.6207	1.45481e-07
TG16_1_14_0_18_1NH4	ILMN_1722218	19	54677107	54693733	MBOAT7	ENSG00000273446	54677399_54677448	-0.302911	0.0538921	-5.6207	1.45481e-07
TG16_1_14_0_18_1NH4	ILMN_1722218	19	54677107	54693733	MBOAT7	ENSG00000273130	54677399_54677448	-0.302911	0.0538921	-5.6207	1.45481e-07
TG16_1_14_0_18_1NH4	ILMN_1722218	19	54677107	54693733	MBOAT7	ENSG00000273470	54677399_54677448	-0.302911	0.0538921	-5.6207	1.45481e-07
TG16_1_14_0_18_1NH4	ILMN_1722218	19	54677107	54693733	MBOAT7	ENSG00000272809	54677399_54677448	-0.302911	0.0538921	-5.6207	1.45481e-07
TG16_1_14_0_18_1NH4	ILMN_1722218	19	54677078	54693733	MBOAT7	ENSG00000262053	54677399_54677448	-0.302911	0.0538921	-5.6207	1.45481e-07
TG16_1_14_0_18_1NH4	ILMN_1722218	19	54677107	54693733	MBOAT7	ENSG00000273316	54677399_54677448	-0.302911	0.0538921	-5.6207	1.45481e-07
TG16_1_14_0_18_1NH4	ILMN_1722218	19	54677107	54693733	MBOAT7	ENSG00000125505	54677399_54677448	-0.302911	0.0538921	-5.6207	1.45481e-07
TG25_0_18_1_18_1NH4	ILMN_1722218	19	54677107	54693733	MBOAT7	ENSG00000272809	54677399_54677448	-0.288533	0.0554874	-5.19998	9.29274e-07
TG25_0_18_1_18_1NH4	ILMN_1722218	19	54677078	54693733	MBOAT7	ENSG00000262053	54677399_54677448	-0.288533	0.0554874	-5.19998	9.29274e-07
TG25_0_18_1_18_1NH4	ILMN_1722218	19	54677107	54693733	MBOAT7	ENSG00000273130	54677399_54677448	-0.288533	0.0554874	-5.19998	9.29274e-07
TG25_0_18_1_18_1NH4	ILMN_1722218	19	54677072	54693566	MBOAT7	ENSG00000261917	54677399_54677448	-0.288533	0.0554874	-5.19998	9.29274e-07
TG25_0_18_1_18_1NH4	ILMN_1722218	19	54676667	54693136	MBOAT7	ENSG00000271019	54677399_54677448	-0.288533	0.0554874	-5.19998	9.29274e-07
TG25_0_18_1_18_1NH4	ILMN_1722218	19	54677107	54693733	MBOAT7	ENSG00000273057	54677399_54677448	-0.288533	0.0554874	-5.19998	9.29274e-07
TG25_0_18_1_18_1NH4	ILMN_1722218	19	54677107	54693733	MBOAT7	ENSG00000125505	54677399_54677448	-0.288533	0.0554874	-5.19998	9.29274e-07
TG25_0_18_1_18_1NH4	ILMN_1722218	19	54677107	54693733	MBOAT7	ENSG00000273316	54677399_54677448	-0.288533	0.0554874	-5.19998	9.29274e-07
TG25_0_18_1_18_1NH4	ILMN_1722218	19	54677107	54693733	MBOAT7	ENSG00000273446	54677399_54677448	-0.288533	0.0554874	-5.19998	9.29274e-07
TG25_0_18_1_18_1NH4	ILMN_1722218	19	54677107	54693733	MBOAT7	ENSG00000273470	54677399_54677448	-0.288533	0.0554874	-5.19998	9.29274e-07
TG16_0_18_1_23_1NH4	ILMN_1756806	1	150547032	150552066	MCL1	ENSG00000143384	150550867_150550916	-0.285807	0.0538791	-5.3046	5.90149e-07
TG16_0_16_0_24_0NH4	ILMN_1670420	12	95867296	95909615	METAP2	ENSG00000111142	NA	0.310169	0.0557963	5.55895	1.91874e-07
Mono_unsaturated_TG	ILMN_3235404	11	62432781	62435968	METTL12	ENSG00000214756	62432983_62433032	0.26691	0.0520028	5.13261	1.24162e-06
CL_TG49	ILMN_1712999	7	141607613	141806547	MGAM	ENSG00000257335	141803150_141803199	-0.34532	0.0531691	-6.49474	2.48857e-09
CL_TG49	ILMN_1712999	7	141607613	141806547	MGAM	ENSG00000259858	141803150_141803199	-0.34532	0.0531691	-6.49474	2.48857e-09
CL_TG55	ILMN_1712999	7	141607613	141806547	MGAM	ENSG00000259858	141803150_141803199	-0.336805	0.052475	-6.4184	3.58676e-09
CL_TG55	ILMN_1712999	7	141607613	141806547	MGAM	ENSG00000257335	141803150_141803199	-0.336805	0.052475	-6.4184	3.58676e-09
DG16_0_18_1NH4	ILMN_1712999	7	141607613	141806547	MGAM	ENSG00000259858	141803150_141803199	-0.305668	0.0534002	-5.72411	9.12042e-08
DG16_0_18_1NH4	ILMN_1712999	7	141607613	141806547	MGAM	ENSG00000257335	141803150_141803199	-0.305668	0.0534002	-5.72411	9.12042e-08
GroupTG	ILMN_1712999	7	141607613	141806547	MGAM	ENSG00000259858	141803150_141803199	-0.360201	0.0520285	-6.92315	3.10267e-10
GroupTG	ILMN_1712999	7	141607613	141806547	MGAM	ENSG00000257335	141803150_141803199	-0.360201	0.0520285	-6.92315	3.10267e-10
Mono_unsaturated_TG	ILMN_1712999	7	141607613	141806547	MGAM	ENSG00000257335	141803150_141803199	-0.330058	0.0536265	-6.15476	1.24965e-08
Mono_unsaturated_TG	ILMN_1712999	7	141607613	141806547	MGAM	ENSG00000259858	141803150_141803199	-0.330058	0.0536265	-6.15476	1.24965e-08
O_W3_Triglyceride	ILMN_1712999	7	141607613	141806547	MGAM	ENSG00000257335	141803150_141803199	-0.384345	0.0521817	-7.36552	3.44307e-11
O_W3_Triglyceride	ILMN_1712999	7	141607613	141806547	MGAM	ENSG00000259858	141803150_141803199	-0.384345	0.0521817	-7.36552	3.44307e-11
Polyunsaturated_TG	ILMN_1712999	7	141607613	141806547	MGAM	ENSG00000257335	141803150_141803199	-0.348825	0.0521255	-6.69202	9.60059e-10
Polyunsaturated_TG	ILMN_1712999	7	141607613	141806547	MGAM	ENSG00000259858	141803150_141803199	-0.348825	0.0521255	-6.69202	9.60059e-10
TG15_0_16_0_16_0NH4	ILMN_1712999	7	141607613	141806547	MGAM	ENSG00000257335	141803150_141803199	-0.308998	0.0556317	-5.55436	1.95856e-07
TG15_0_16_0_16_0NH4	ILMN_1712999	7	141607613	141806547	MGAM	ENSG00000259858	141803150_141803199	-0.308998	0.0556317	-5.55436	1.95856e-07
TG16_0_14_0_16_0NH4	ILMN_1712999	7	141607613	141806547	MGAM	ENSG00000259858	141803150_141803199	-0.296057	0.0553829	-5.34564	4.93231e-07
TG16_0_14_0_16_0NH4	ILMN_1712999	7	141607613	141806547	MGAM	ENSG00000257335	141803150_141803199	-0.296057	0.0553829	-5.34564	4.93231e-07
TG16_0_14_0_18_1NH4	ILMN_1712999	7	141607613	141806547	MGAM	ENSG00000257335	141803150_141803199	-0.332283	0.0537566	-6.18124	1.10351e-08
TG16_0_14_0_18_1NH4	ILMN_1712999	7	141607613	141806547	MGAM	ENSG00000259858	141803150_141803199	-0.332283	0.0537566	-6.18124	1.10351e-08
TG16_0_16_0_16_0NH4	ILMN_1712999	7	141607613	141806547	MGAM	ENSG00000259858	141803150_141803199	-0.299062	0.0558396	-5.35574	4.71868e-07
TG16_0_16_0_16_0NH4	ILMN_1712999	7	141607613	141806547	MGAM	ENSG00000257335	141803150_141803199	-0.299062	0.0558396	-5.35574	4.71868e-07
TG16_0_16_1_18_1NH4	ILMN_1712999	7	141607613	141806547	MGAM	ENSG00000257335	141803150_141803199	-0.312232	0.0549152	-5.6857	1.08529e-07
TG16_0_16_1_18_1NH4	ILMN_1712999	7	141607613	141806547	MGAM	ENSG00000259858	141803150_141803199	-0.312232	0.0549152	-5.6857	1.08529e-07
TG16_0_18_1_23_1NH4	ILMN_1712999	7	141607613	141806547	MGAM	ENSG00000257335	141803150_141803199	-0.371693	0.0524838	-7.08205	1.41596e-10
TG16_0_18_1_23_1NH4	ILMN_1712999	7	141607613	141806547	MGAM	ENSG00000259858	141803150_141803199	-0.371693	0.0524838	-7.08205	1.41596e-10
TG16_0_22_6_22_6NH4	ILMN_1712999	7	141607613	141806547	MGAM	ENSG00000257335	141803150_141803199	-0.294893	0.0553731	-5.32557	5.38512e-07
TG16_0_22_6_22_6NH4	ILMN_1712999	7	141607613	141806547	MGAM	ENSG00000259858	141803150_141803199	-0.294893	0.0553731	-5.32557	5.38512e-07
TG16_1_12_0_18_1NH4	ILMN_1712999	7	141607613	141806547	MGAM	ENSG00000259858	141803150_141803199	-0.308117	0.0548481	-5.61765	1.4749e-07
TG16_1_12_0_18_1NH4	ILMN_1712999	7	141607613	141806547	MGAM	ENSG00000257335	141803150_141803199	-0.308117	0.0548481	-5.61765	1.4749e-07
TG16_1_14_0_18_1NH4	ILMN_1712999	7	141607613	141806547	MGAM	ENSG00000259858	141803150_141803199	-0.302204	0.0544201	-5.55317	1.96899e-07
TG16_1_14_0_18_1NH4	ILMN_1712999	7	141607613	141806547	MGAM	ENSG00000257335	141803150_141803199	-0.302204	0.0544201	-5.55317	1.96899e-07
TG16_1_16_1_16_1NH4	ILMN_1712999	7	141607613	141806547	MGAM	ENSG00000257335	141803150_141803199	-0.298138	0.0553511	-5.38631	4.12586e-07
TG16_1_16_1_16_1NH4	ILMN_1712999	7	141607613	141806547	MGAM	ENSG00000259858	141803150_141803199	-0.298138	0.0553511	-5.38631	4.12586e-07
TG18_1_12_0_14_0NH4	ILMN_1712999	7	141607613	141806547	MGAM	ENSG00000257335	141803150_141803199	-0.294159	0.0553043	-5.31891	5.54397e-07
TG18_1_12_0_14_0NH4	ILMN_1712999	7	141607613	141806547	MGAM	ENSG00000259858	141803150_141803199	-0.294159	0.0553043	-5.31891	5.54397e-07
TG20_0_18_1_18_1NH4	ILMN_1712999	7	141607613	141806547	MGAM	ENSG00000259858	141803150_141803199	-0.303121	0.0547923	-5.53218	2.16238e-07
TG20_0_18_1_18_1NH4	ILMN_1712999	7	141607613	141806547	MGAM	ENSG00000257335	141803150_141803199	-0.303121	0.0547923	-5.53218	2.16238e-07
TG25_0_18_1_18_1NH4	ILMN_1712999	7	141607613	141806547	MGAM	ENSG00000257335	141803150_141803199	-0.323005	0.0552222	-5.84919	5.15609e-08
TG25_0_18_1_18_1NH4	ILMN_1712999	7	141607613	141806547	MGAM	ENSG00000259858	141803150_141803199	-0.323005	0.0552222	-5.84919	5.15609e-08
TG26_0_18_1_18_1NH4	ILMN_1712999	7	141607613	141806547	MGAM	ENSG00000257335	141803150_141803199	-0.34954	0.053578	-6.52394	2.16295e-09
TG26_0_18_1_18_1NH4	ILMN_1712999	7	141607613	141806547	MGAM	ENSG00000259858	141803150_141803199	-0.34954	0.053578	-6.52394	2.16295e-09
CL_TG49	ILMN_1668960	X	38660685	38665790	MID1IP1	ENSG00000165175	38665199_38665248	-0.310007	0.0526827	-5.88441	4.38653e-08
CL_TG55	ILMN_1668960	X	38660685	38665790	MID1IP1	ENSG00000165175	38665199_38665248	-0.317019	0.0515807	-6.14608	1.30157e-08
DG16_0_18_1NH4	ILMN_1668960	X	38660685	38665790	MID1IP1	ENSG00000165175	38665199_38665248	-0.32611	0.051835	-6.29131	6.56486e-09
DG16_0_18_1NH4	ILMN_2165473	X	38660685	38665790	MID1IP1	ENSG00000165175	38665458_38665507	-0.299734	0.0532653	-5.62719	1.41296e-07
GroupTG	ILMN_1668960	X	38660685	38665790	MID1IP1	ENSG00000165175	38665199_38665248	-0.327937	0.0513977	-6.38039	4.29966e-09
Mono_unsaturated_TG	ILMN_1668960	X	38660685	38665790	MID1IP1	ENSG00000165175	38665199_38665248	-0.316412	0.0527619	-5.99699	2.60855e-08
O_W3_Triglyceride	ILMN_1668960	X	38660685	38665790	MID1IP1	ENSG00000165175	38665199_38665248	-0.385868	0.0506911	-7.61215	9.92377e-12
O_W3_Triglyceride	ILMN_2165473	X	38660685	38665790	MID1IP1	ENSG00000165175	38665458_38665507	-0.30982	0.0536651	-5.77321	7.29621e-08
Polyunsaturated_TG	ILMN_1668960	X	38660685	38665790	MID1IP1	ENSG00000165175	38665199_38665248	-0.336815	0.0509019	-6.61694	1.38134e-09
Polyunsaturated_TG	ILMN_2165473	X	38660685	38665790	MID1IP1	ENSG00000165175	38665458_38665507	-0.273818	0.0535688	-5.11152	1.3589e-06
TG15_0_18_1_22_6NH4	ILMN_2165473	X	38660685	38665790	MID1IP1	ENSG00000165175	38665458_38665507	-0.290165	0.0550505	-5.27089	6.83474e-07
TG15_0_18_1_22_6NH4	ILMN_1668960	X	38660685	38665790	MID1IP1	ENSG00000165175	38665199_38665248	-0.297363	0.0544225	-5.46398	2.92821e-07
TG16_0_14_0_18_1NH4	ILMN_1668960	X	38660685	38665790	MID1IP1	ENSG00000165175	38665199_38665248	-0.307866	0.0531521	-5.79216	6.6922e-08
TG16_0_16_0_24_0NH4	ILMN_2165473	X	38660685	38665790	MID1IP1	ENSG00000165175	38665458_38665507	-0.310648	0.0546014	-5.68937	1.06743e-07
TG16_0_16_0_24_0NH4	ILMN_1668960	X	38660685	38665790	MID1IP1	ENSG00000165175	38665199_38665248	-0.300862	0.054307	-5.54003	2.08802e-07
TG16_0_18_1_23_1NH4	ILMN_1668960	X	38660685	38665790	MID1IP1	ENSG00000165175	38665199_38665248	-0.315526	0.0517881	-6.09264	1.67134e-08
TG16_0_22_6_22_6NH4	ILMN_1668960	X	38660685	38665790	MID1IP1	ENSG00000165175	38665199_38665248	-0.295409	0.054264	-5.44392	3.20003e-07
TG16_1_14_0_18_1NH4	ILMN_1668960	X	38660685	38665790	MID1IP1	ENSG00000165175	38665199_38665248	-0.289956	0.0535415	-5.41555	3.62729e-07
TG18_0_16_0_18_1NH4	ILMN_1668960	X	38660685	38665790	MID1IP1	ENSG00000165175	38665199_38665248	-0.279182	0.0535799	-5.21056	8.87745e-07
TG18_1_18_1_23_1NH4	ILMN_1668960	X	38660685	38665790	MID1IP1	ENSG00000165175	38665199_38665248	-0.306622	0.0531759	-5.76619	7.53309e-08
TG18_1_18_1_23_1NH4	ILMN_2165473	X	38660685	38665790	MID1IP1	ENSG00000165175	38665458_38665507	-0.3002	0.0541155	-5.5474	2.02039e-07
TG20_0_18_1_18_1NH4	ILMN_1668960	X	38660685	38665790	MID1IP1	ENSG00000165175	38665199_38665248	-0.302137	0.0536467	-5.63197	1.38291e-07
TG25_0_18_1_18_1NH4	ILMN_1668960	X	38660685	38665790	MID1IP1	ENSG00000165175	38665199_38665248	-0.354499	0.053494	-6.6269	1.31636e-09
TG25_0_18_1_18_1NH4	ILMN_2165473	X	38660685	38665790	MID1IP1	ENSG00000165175	38665458_38665507	-0.31579	0.0549929	-5.74237	8.39475e-08
O_W3_Triglyceride	ILMN_2347068	19	2037470	2051243	MKNK2	ENSG00000099875	2037716_2037765	-0.286959	0.0550482	-5.21288	8.78915e-07
TG16_0_16_0_24_0NH4	ILMN_2347068	19	2037470	2051243	MKNK2	ENSG00000099875	2037716_2037765	-0.286159	0.0557826	-5.12989	1.25616e-06
CL_TG49	ILMN_1678170	3	154741913	154901497	MME	ENSG00000196549	154900904_154900953	-0.299746	0.0522503	-5.73673	8.61282e-08
CL_TG55	ILMN_1678170	3	154741913	154901497	MME	ENSG00000196549	154900904_154900953	-0.316136	0.0506938	-6.23619	8.51903e-09
DG16_0_18_1NH4	ILMN_1678170	3	154741913	154901497	MME	ENSG00000196549	154900904_154900953	-0.273748	0.0519815	-5.26626	6.97389e-07
GroupTG	ILMN_1678170	3	154741913	154901497	MME	ENSG00000196549	154900904_154900953	-0.325174	0.0505811	-6.42875	3.41361e-09
Mono_unsaturated_TG	ILMN_1678170	3	154741913	154901497	MME	ENSG00000196549	154900904_154900953	-0.30137	0.0524215	-5.74898	8.14631e-08
O_W3_Triglyceride	ILMN_1678170	3	154741913	154901497	MME	ENSG00000196549	154900904_154900953	-0.347534	0.0508479	-6.83477	4.78667e-10
Polyunsaturated_TG	ILMN_1678170	3	154741913	154901497	MME	ENSG00000196549	154900904_154900953	-0.303652	0.0510089	-5.95292	3.19881e-08
TG16_0_14_0_18_1NH4	ILMN_1678170	3	154741913	154901497	MME	ENSG00000196549	154900904_154900953	-0.298583	0.0526013	-5.67634	1.1322e-07
TG16_0_16_1_18_1NH4	ILMN_1678170	3	154741913	154901497	MME	ENSG00000196549	154900904_154900953	-0.284119	0.0538525	-5.27588	6.68807e-07
TG16_0_18_1_23_1NH4	ILMN_1678170	3	154741913	154901497	MME	ENSG00000196549	154900904_154900953	-0.311296	0.0515854	-6.03457	2.19075e-08
TG16_1_14_0_18_1NH4	ILMN_1678170	3	154741913	154901497	MME	ENSG00000196549	154900904_154900953	-0.287246	0.0529147	-5.42847	3.42618e-07
TG18_0_16_0_18_1NH4	ILMN_1678170	3	154741913	154901497	MME	ENSG00000196549	154900904_154900953	-0.307231	0.0518561	-5.92468	3.64415e-08
TG20_0_18_1_18_1NH4	ILMN_1678170	3	154741913	154901497	MME	ENSG00000196549	154900904_154900953	-0.299408	0.0531016	-5.6384	1.34347e-07
TG26_0_18_1_18_1NH4	ILMN_1678170	3	154741913	154901497	MME	ENSG00000196549	154900904_154900953	-0.282553	0.0529437	-5.33686	5.12561e-07
CL_TG55	ILMN_1717207	16	3096682	3110727	MMP25	ENSG00000008516	3110523_3110572	-0.308794	0.054178	-5.69962	1.01908e-07
GroupTG	ILMN_1717207	16	3096682	3110727	MMP25	ENSG00000008516	3110523_3110572	-0.304578	0.0543397	-5.60507	1.56064e-07
O_W3_Triglyceride	ILMN_1717207	16	3096682	3110727	MMP25	ENSG00000008516	3110523_3110572	-0.349905	0.0539264	-6.48857	2.56342e-09
Polyunsaturated_TG	ILMN_1717207	16	3096682	3110727	MMP25	ENSG00000008516	3110523_3110572	-0.307265	0.0541765	-5.67155	1.15693e-07
TG18_1_18_2_20_3NH4	ILMN_1717207	16	3096682	3110727	MMP25	ENSG00000008516	3110523_3110572	-0.295781	0.0560591	-5.27624	6.67765e-07
Mono_unsaturated_TG	ILMN_1796316	20	44637547	44645200	MMP9	ENSG00000100985	44644913_44644962	-0.293416	0.0554587	-5.2907	6.27009e-07
O_W3_Triglyceride	ILMN_1796316	20	44637547	44645200	MMP9	ENSG00000100985	44644913_44644962	-0.285135	0.0555774	-5.13043	1.25328e-06
TG16_0_18_1_23_1NH4	ILMN_1796316	20	44637547	44645200	MMP9	ENSG00000100985	44644913_44644962	-0.293406	0.0553935	-5.29675	6.10695e-07
TG16_0_16_0_24_0NH4	ILMN_1671158	8	121393000	121457642	MRPL13	ENSG00000172172	121408206_121408255	0.307777	0.054797	5.61667	1.48139e-07
TG19_1_18_1_18_2NH4	ILMN_1671158	8	121393000	121457642	MRPL13	ENSG00000172172	121408206_121408255	0.287547	0.0548561	5.24185	7.75314e-07
TG16_0_18_1_23_1NH4	ILMN_2072603	6	44081194	44095194	MRPL14	ENSG00000180992	44081558_44081607	0.301918	0.054046	5.58632	1.69755e-07
TG16_0_16_0_24_0NH4	ILMN_1663220	5	154320630	154348971	MRPL22	ENSG00000082515	NA	0.291643	0.0563023	5.17994	1.01312e-06
TG16_0_16_0_24_0NH4	ILMN_1748819	5	154320630	154348971	MRPL22	ENSG00000082515	154346428_154346477	0.283325	0.0546999	5.17963	1.01449e-06
TG19_1_18_1_18_2NH4	ILMN_1748819	5	154320630	154348971	MRPL22	ENSG00000082515	154346428_154346477	0.290308	0.054303	5.34608	4.92276e-07
TG19_1_18_1_18_2NH4	ILMN_1663220	5	154320630	154348971	MRPL22	ENSG00000082515	NA	0.293114	0.0560034	5.23387	8.02586e-07
TG16_0_16_0_24_0NH4	ILMN_1713143	3	131181056	131221827	MRPL3	ENSG00000114686	131181548_131181597	0.289888	0.0558941	5.18638	9.85388e-07
TG19_1_18_1_18_2NH4	ILMN_1713143	3	131181056	131221827	MRPL3	ENSG00000114686	131181548_131181597	0.290039	0.0556008	5.21644	8.65476e-07
O_W3_Triglyceride	ILMN_1749432	7	42971799	42988557	MRPL32	ENSG00000106591	NA	0.297439	0.0550488	5.40318	3.8305e-07
Polyunsaturated_TG	ILMN_1749432	7	42971799	42988557	MRPL32	ENSG00000106591	NA	0.296826	0.054325	5.4639	2.92924e-07
O_W3_Triglyceride	ILMN_1800197	5	1798500	1801480	MRPL36	ENSG00000171421	1798715_1798764	0.282789	0.0535894	5.27696	6.65675e-07
TG16_0_16_0_24_0NH4	ILMN_1800197	5	1798500	1801480	MRPL36	ENSG00000171421	1798715_1798764	0.294426	0.0545754	5.39484	3.97376e-07
TG19_1_18_1_18_2NH4	ILMN_1800197	5	1798500	1801480	MRPL36	ENSG00000171421	1798715_1798764	0.280553	0.0544432	5.15314	1.13692e-06
TG16_0_16_0_24_0NH4	ILMN_2391522	3	179306073	179322442	MRPL47	ENSG00000136522	179306359_179306408	0.301674	0.0558838	5.39824	3.91484e-07
O_W3_Triglyceride	ILMN_1658486	19	3762662	3768573	MRPL54	ENSG00000183617	3765282_3765329	0.284155	0.0555879	5.11182	1.35719e-06
Mono_unsaturated_TG	ILMN_1741264	7	140705854	140715028	MRPS33	ENSG00000090263	140710219_140710268	0.288074	0.054134	5.3215	5.48172e-07
O_W3_Triglyceride	ILMN_1741264	7	140705854	140715028	MRPS33	ENSG00000090263	140710219_140710268	0.293324	0.0539731	5.43464	3.33417e-07
Polyunsaturated_TG	ILMN_1741264	7	140705854	140715028	MRPS33	ENSG00000090263	140710219_140710268	0.274998	0.0535529	5.13507	1.22856e-06
TG16_0_16_0_24_0NH4	ILMN_1741264	7	140705854	140715028	MRPS33	ENSG00000090263	140710219_140710268	0.291665	0.0549341	5.30936	5.78011e-07
TG18_1_18_1_18_2NH4	ILMN_1741264	7	140705854	140715028	MRPS33	ENSG00000090263	140710219_140710268	0.297126	0.0537667	5.52621	2.22072e-07
CL_TG49	ILMN_1719661	16	1988211	1993327	MSRB1	ENSG00000198736	1988341_1988390	-0.284543	0.0524908	-5.42082	3.5439e-07
CL_TG55	ILMN_1719661	16	1988211	1993327	MSRB1	ENSG00000198736	1988341_1988390	-0.266915	0.0519783	-5.13512	1.2283e-06
GroupTG	ILMN_1719661	16	1988211	1993327	MSRB1	ENSG00000198736	1988341_1988390	-0.288319	0.0515985	-5.58774	1.68676e-07
Mono_unsaturated_TG	ILMN_1719661	16	1988211	1993327	MSRB1	ENSG00000198736	1988341_1988390	-0.296543	0.0522717	-5.6731	1.14889e-07
O_W3_Triglyceride	ILMN_1719661	16	1988211	1993327	MSRB1	ENSG00000198736	1988341_1988390	-0.338059	0.0509001	-6.64162	1.22585e-09
Polyunsaturated_TG	ILMN_1719661	16	1988211	1993327	MSRB1	ENSG00000198736	1988341_1988390	-0.289969	0.0514287	-5.63826	1.3443e-07
TG16_1_14_0_18_1NH4	ILMN_1719661	16	1988211	1993327	MSRB1	ENSG00000198736	1988341_1988390	-0.291971	0.0528192	-5.52775	2.2055e-07
CL_TG49	ILMN_1739641	22	30279144	30426855	MTMR3	ENSG00000100330	30423553_30423602	-0.280232	0.0527024	-5.31724	5.58465e-07
DG16_0_18_1NH4	ILMN_1803925	22	30279144	30426855	MTMR3	ENSG00000100330	30426106_30426155	-0.284634	0.0533297	-5.33724	5.11697e-07
DG16_0_18_1NH4	ILMN_1739641	22	30279144	30426855	MTMR3	ENSG00000100330	30423553_30423602	-0.285397	0.052137	-5.47397	2.80127e-07
GroupTG	ILMN_1739641	22	30279144	30426855	MTMR3	ENSG00000100330	30423553_30423602	-0.283216	0.0519011	-5.45684	3.0222e-07
Mono_unsaturated_TG	ILMN_1739641	22	30279144	30426855	MTMR3	ENSG00000100330	30423553_30423602	-0.29671	0.0524259	-5.6596	1.22105e-07
O_W3_Triglyceride	ILMN_1739641	22	30279144	30426855	MTMR3	ENSG00000100330	30423553_30423602	-0.299946	0.0523046	-5.73461	8.69608e-08
Polyunsaturated_TG	ILMN_1739641	22	30279144	30426855	MTMR3	ENSG00000100330	30423553_30423602	-0.27497	0.0519292	-5.29509	6.15126e-07
TG15_0_18_1_22_6NH4	ILMN_1739641	22	30279144	30426855	MTMR3	ENSG00000100330	30423553_30423602	-0.282408	0.0538641	-5.24296	7.71584e-07
TG16_0_16_0_24_0NH4	ILMN_1739641	22	30279144	30426855	MTMR3	ENSG00000100330	30423553_30423602	-0.27791	0.0539394	-5.15226	1.14123e-06
TG16_0_18_1_23_1NH4	ILMN_1739641	22	30279144	30426855	MTMR3	ENSG00000100330	30423553_30423602	-0.271416	0.0523687	-5.18278	1.00081e-06
TG16_1_14_0_18_1NH4	ILMN_1739641	22	30279144	30426855	MTMR3	ENSG00000100330	30423553_30423602	-0.277974	0.0530757	-5.23732	7.90687e-07
TG18_1_18_1_23_1NH4	ILMN_1739641	22	30279144	30426855	MTMR3	ENSG00000100330	30423553_30423602	-0.281074	0.0530021	-5.30308	5.94081e-07
O_W3_Triglyceride	ILMN_2308849	19	54369477	54379691	MYADM	ENSG00000179820	NA	-0.330587	0.053576	-6.17043	1.16102e-08
O_W3_Triglyceride	ILMN_2350574	19	54369477	54379691	MYADM	ENSG00000179820	54379297_54379346	-0.281647	0.0533305	-5.28117	6.53595e-07
GroupTG	ILMN_1689097	20	19997760	20014299	NAA20	ENSG00000173418	20014121_20014170	0.26957	0.0524135	5.14314	1.18676e-06
Polyunsaturated_TG	ILMN_1689097	20	19997760	20014299	NAA20	ENSG00000173418	20014121_20014170	0.278011	0.0520425	5.342	5.01138e-07
TG19_1_18_1_18_2NH4	ILMN_1689097	20	19997760	20014299	NAA20	ENSG00000173418	20014121_20014170	0.27661	0.0539512	5.12704	1.27161e-06
TG16_0_16_0_24_0NH4	ILMN_1689665	16	66836778	66907159	NAE1	ENSG00000159593	66839680_66839720	0.297422	0.0538631	5.5218	2.26475e-07
TG19_1_18_1_18_2NH4	ILMN_1689665	16	66836778	66907159	NAE1	ENSG00000159593	66839680_66839720	0.277229	0.0539473	5.13887	1.2087e-06
TG16_0_18_1_23_1NH4	ILMN_1697309	7	74238919	74254272	NCF1	ENSG00000261919	74188427_74188450	-0.295477	0.0544383	-5.42774	3.43729e-07
TG16_0_18_1_23_1NH4	ILMN_1697309	7	74188309	74203659	NCF1	ENSG00000158517	74188427_74188450	-0.295477	0.0544383	-5.42774	3.43729e-07
TG16_0_18_1_23_1NH4	ILMN_1697309	7	72634611	72649979	NCF1B	ENSG00000182487	74188427_74188450	-0.295477	0.0544383	-5.42774	3.43729e-07
TG16_0_18_1_23_1NH4	ILMN_1697309	7	72685533	72700902	NCF1B	ENSG00000262984	74188427_74188450	-0.295477	0.0544383	-5.42774	3.43729e-07
TG16_0_18_1_23_1NH4	ILMN_1697309	7	74621596	74637001	NCF1C	ENSG00000262960	74188427_74188450	-0.295477	0.0544383	-5.42774	3.43729e-07
TG16_0_18_1_23_1NH4	ILMN_1697309	7	74572445	74587848	NCF1C	ENSG00000165178	74188427_74188450	-0.295477	0.0544383	-5.42774	3.43729e-07
TG16_0_18_1_23_1NH4	ILMN_2112988	7	74621596	74637001	NCF1C	ENSG00000262960	NA	-0.29129	0.0543242	-5.36207	4.58948e-07
TG16_0_18_1_23_1NH4	ILMN_2112988	7	74572445	74587848	NCF1C	ENSG00000165178	NA	-0.29129	0.0543242	-5.36207	4.58948e-07
O_W3_Triglyceride	ILMN_1796642	1	183524698	183560011	NCF2	ENSG00000116701	183524981_183525030	-0.300514	0.0512938	-5.85869	4.93643e-08
CL_TG49	ILMN_2335704	22	37257030	37274057	NCF4	ENSG00000100365	37271747_37271796	-0.302893	0.0535668	-5.6545	1.24948e-07
CL_TG55	ILMN_2335704	22	37257030	37274057	NCF4	ENSG00000100365	37271747_37271796	-0.320578	0.0522992	-6.12969	1.40545e-08
CL_TG62	ILMN_2335704	22	37257030	37274057	NCF4	ENSG00000100365	37271747_37271796	-0.29159	0.0540539	-5.39443	3.98103e-07
DG16_0_18_1NH4	ILMN_2335704	22	37257030	37274057	NCF4	ENSG00000100365	37271747_37271796	-0.283055	0.0532938	-5.31122	5.73343e-07
GroupTG	ILMN_2335704	22	37257030	37274057	NCF4	ENSG00000100365	37271747_37271796	-0.334255	0.0520194	-6.42558	3.46573e-09
Mono_unsaturated_TG	ILMN_2335704	22	37257030	37274057	NCF4	ENSG00000100365	37271747_37271796	-0.332897	0.0528413	-6.29994	6.30185e-09
O_W3_Triglyceride	ILMN_1785005	22	37257030	37274057	NCF4	ENSG00000100365	37273873_37273922	-0.286892	0.0534616	-5.36631	4.50471e-07
O_W3_Triglyceride	ILMN_2335704	22	37257030	37274057	NCF4	ENSG00000100365	37271747_37271796	-0.373914	0.0516242	-7.24301	6.35772e-11
Polyunsaturated_TG	ILMN_2335704	22	37257030	37274057	NCF4	ENSG00000100365	37271747_37271796	-0.336508	0.0518147	-6.49445	2.49212e-09
TG15_0_16_0_18_1NH4	ILMN_2335704	22	37257030	37274057	NCF4	ENSG00000100365	37271747_37271796	-0.314449	0.0530837	-5.92366	3.66142e-08
TG16_0_14_0_18_1NH4	ILMN_2335704	22	37257030	37274057	NCF4	ENSG00000100365	37271747_37271796	-0.280504	0.0543354	-5.16245	1.09234e-06
TG16_0_18_1_23_1NH4	ILMN_2335704	22	37257030	37274057	NCF4	ENSG00000100365	37271747_37271796	-0.296602	0.0536219	-5.53136	2.1703e-07
TG16_1_14_0_18_1NH4	ILMN_2335704	22	37257030	37274057	NCF4	ENSG00000100365	37271747_37271796	-0.296265	0.0540097	-5.4854	2.66279e-07
TG18_1_18_1_18_2NH4	ILMN_2335704	22	37257030	37274057	NCF4	ENSG00000100365	37271747_37271796	-0.29014	0.0536396	-5.40906	3.73251e-07
DG16_0_18_1NH4	ILMN_1785785	2	24714783	24993571	NCOA1	ENSG00000084676	24990953_24991002	-0.279474	0.0534902	-5.22477	8.34841e-07
O_W3_Triglyceride	ILMN_1785785	2	24714783	24993571	NCOA1	ENSG00000084676	24990953_24991002	-0.292121	0.0536509	-5.44485	3.18699e-07
CL_TG49	ILMN_1705064	17	8316449	8393729	NDEL1	ENSG00000166579	8371343_8371392	-0.277037	0.0531348	-5.21386	8.75184e-07
CL_TG55	ILMN_1705064	17	8316449	8393729	NDEL1	ENSG00000166579	8371343_8371392	-0.289296	0.0519533	-5.56839	1.83946e-07
DG16_0_18_1NH4	ILMN_1705064	17	8316449	8393729	NDEL1	ENSG00000166579	8371343_8371392	-0.272101	0.0524441	-5.1884	9.76861e-07
GroupTG	ILMN_1705064	17	8316449	8393729	NDEL1	ENSG00000166579	8371343_8371392	-0.298613	0.0518504	-5.75914	7.77874e-08
Mono_unsaturated_TG	ILMN_1705064	17	8316449	8393729	NDEL1	ENSG00000166579	8371343_8371392	-0.279983	0.053181	-5.26471	7.02078e-07
O_W3_Triglyceride	ILMN_1705064	17	8316449	8393729	NDEL1	ENSG00000166579	8371343_8371392	-0.35459	0.0512256	-6.92213	3.11822e-10
O_W3_Triglyceride	ILMN_2397199	17	8316449	8393729	NDEL1	ENSG00000166579	NA	-0.287801	0.0536586	-5.36356	4.55946e-07
Polyunsaturated_TG	ILMN_1705064	17	8316449	8393729	NDEL1	ENSG00000166579	8371343_8371392	-0.296604	0.0517257	-5.73417	8.71319e-08
TG16_1_14_0_18_1NH4	ILMN_1705064	17	8316449	8393729	NDEL1	ENSG00000166579	8371343_8371392	-0.278228	0.0535366	-5.19697	9.414e-07
TG19_1_18_1_18_2NH4	ILMN_1754421	15	41679551	41694717	NDUFAF1	ENSG00000137806	NA	0.274875	0.05373	5.11585	1.33396e-06
TG16_0_16_0_24_0NH4	ILMN_1813344	20	13765596	13799067	NDUFAF5	ENSG00000101247	13797589_13797603	0.292462	0.0549245	5.3248	5.40321e-07
O_W3_Triglyceride	ILMN_1812312	5	52856463	52979168	NDUFS4	ENSG00000164258	52942221_52942235	0.284862	0.0547006	5.20765	8.98978e-07
Polyunsaturated_TG	ILMN_1812312	5	52856463	52979168	NDUFS4	ENSG00000164258	52942221_52942235	0.281622	0.0539352	5.22149	8.4679e-07
TG16_0_16_0_24_0NH4	ILMN_1812312	5	52856463	52979168	NDUFS4	ENSG00000164258	52942221_52942235	0.306676	0.0551698	5.55877	1.92034e-07
TG16_0_18_1_23_1NH4	ILMN_1812312	5	52856463	52979168	NDUFS4	ENSG00000164258	52942221_52942235	0.290057	0.0544863	5.32348	5.43445e-07
TG16_0_22_6_22_6NH4	ILMN_1812312	5	52856463	52979168	NDUFS4	ENSG00000164258	52942221_52942235	0.293018	0.0554733	5.28214	6.50823e-07
TG19_1_18_1_18_2NH4	ILMN_1812312	5	52856463	52979168	NDUFS4	ENSG00000164258	52942221_52942235	0.29233	0.0551192	5.3036	5.92717e-07
O_W3_Triglyceride	ILMN_1707312	9	94171327	94186144	NFIL3	ENSG00000165030	94171631_94171680	-0.29061	0.0540637	-5.37532	4.33e-07
CL_TG55	ILMN_1815644	X	71130938	71363424	NHSL2	ENSG00000204131	71360661_71360710	-0.29716	0.0533993	-5.56486	1.86874e-07
GroupTG	ILMN_1815644	X	71130938	71363424	NHSL2	ENSG00000204131	71360661_71360710	-0.281462	0.0538365	-5.22809	8.22955e-07
O_W3_Triglyceride	ILMN_1815644	X	71130938	71363424	NHSL2	ENSG00000204131	71360661_71360710	-0.29915	0.0540991	-5.52967	2.1867e-07
O_W3_Triglyceride	ILMN_1748694	X	71130938	71363424	NHSL2	ENSG00000204131	71361091_71361140	-0.276141	0.0526975	-5.24011	7.81201e-07
Polyunsaturated_TG	ILMN_1815644	X	71130938	71363424	NHSL2	ENSG00000204131	71360661_71360710	-0.278577	0.053784	-5.17955	1.01483e-06
TG16_0_16_0_24_0NH4	ILMN_2200503	3	100053545	100075710	NIT2	ENSG00000114021	100071330_100071346	0.275756	0.0539379	5.11248	1.35332e-06
GroupTG	ILMN_1758735	19	54296857	54327648	NLRP12	ENSG00000142405	54301602_54301651	-0.278729	0.0530223	-5.25683	7.2653e-07
GroupTG	ILMN_1716105	19	54296857	54327648	NLRP12	ENSG00000142405	54297268_54297317	-0.286236	0.0529359	-5.40723	3.76278e-07
Mono_unsaturated_TG	ILMN_1758735	19	54296857	54327648	NLRP12	ENSG00000142405	54301602_54301651	-0.275125	0.0537987	-5.11397	1.34474e-06
O_W3_Triglyceride	ILMN_1716105	19	54296857	54327648	NLRP12	ENSG00000142405	54297268_54297317	-0.307058	0.0531168	-5.78081	7.04763e-08
O_W3_Triglyceride	ILMN_1758735	19	54296857	54327648	NLRP12	ENSG00000142405	54301602_54301651	-0.285561	0.0535383	-5.33378	5.19518e-07
Polyunsaturated_TG	ILMN_1758735	19	54296857	54327648	NLRP12	ENSG00000142405	54301602_54301651	-0.278686	0.0528729	-5.27086	6.83568e-07
Polyunsaturated_TG	ILMN_1716105	19	54296857	54327648	NLRP12	ENSG00000142405	54297268_54297317	-0.278926	0.0529546	-5.26728	6.94298e-07
TG16_0_18_1_23_1NH4	ILMN_1716105	19	54296857	54327648	NLRP12	ENSG00000142405	54297268_54297317	-0.327224	0.052793	-6.19825	1.01866e-08
TG26_0_18_1_18_1NH4	ILMN_1716105	19	54296857	54327648	NLRP12	ENSG00000142405	54297268_54297317	-0.297574	0.0539462	-5.51612	2.32276e-07
O_W3_Triglyceride	ILMN_1787186	8	120428546	120436593	NOV	ENSG00000136999	120436199_120436248	-0.283992	0.055268	-5.13846	1.21084e-06
PC20_2_18_2H	ILMN_1670809	6	30700523	30703896	NRM	ENSG00000228867	30655990_30656039	-0.298352	0.0555144	-5.37432	4.34909e-07
PC20_2_18_2H	ILMN_1670809	6	30655824	30659197	NRM	ENSG00000137404	30655990_30656039	-0.298352	0.0555144	-5.37432	4.34909e-07
PC20_2_18_2H	ILMN_1670809	6	30645693	30649066	NRM	ENSG00000235773	30655990_30656039	-0.298352	0.0555144	-5.37432	4.34909e-07
PC20_2_18_2H	ILMN_1670809	6	30646089	30649462	NRM	ENSG00000236843	30655990_30656039	-0.298352	0.0555144	-5.37432	4.34909e-07
PC20_2_18_2H	ILMN_1670809	6	30734312	30737685	NRM	ENSG00000234809	30655990_30656039	-0.298352	0.0555144	-5.37432	4.34909e-07
PC20_2_18_2H	ILMN_1670809	6	30664073	30667446	NRM	ENSG00000228854	30655990_30656039	-0.298352	0.0555144	-5.37432	4.34909e-07
PC20_2_18_2H	ILMN_1670809	6	30645360	30648733	NRM	ENSG00000206484	30655990_30656039	-0.298352	0.0555144	-5.37432	4.34909e-07
TG16_0_16_0_24_0NH4	ILMN_2103295	5	74062817	74072737	NSA2	ENSG00000164346	NA	0.308246	0.0563506	5.47013	2.84937e-07
TG16_0_16_0_24_0NH4	ILMN_1693210	8	126103921	126379362	NSMCE2	ENSG00000156831	126379143_126379192	0.280397	0.0538973	5.20243	9.19488e-07
O_W3_Triglyceride	ILMN_1789793	1	205271187	205290883	NUAK2	ENSG00000163545	205272063_205272112	-0.292916	0.0535723	-5.46768	2.88057e-07
O_W3_Triglyceride	ILMN_2094952	1	205271187	205290883	NUAK2	ENSG00000163545	205271520_205271569	-0.30912	0.0524175	-5.89726	4.13479e-08
TG16_0_16_0_24_0NH4	ILMN_1815924	12	69080514	69136785	NUP107	ENSG00000111581	69136173_69136222	0.282296	0.055226	5.11165	1.35817e-06
TG19_1_18_1_18_2NH4	ILMN_1815924	12	69080514	69136785	NUP107	ENSG00000111581	69136173_69136222	0.29133	0.0547356	5.3225	5.45781e-07
O_W3_Triglyceride	ILMN_1700306	4	48887036	48908954	OCIAD2	ENSG00000145247	NA	0.281278	0.0548612	5.12707	1.2714e-06
TG16_0_16_0_24_0NH4	ILMN_1700306	4	48887036	48908954	OCIAD2	ENSG00000145247	NA	0.29457	0.0556361	5.29459	6.16477e-07
O_W3_Triglyceride	ILMN_2405602	18	21742008	21977844	OSBPL1A	ENSG00000141447	21743174_21743223	-0.312615	0.0547699	-5.70779	9.82053e-08
O_W3_Triglyceride	ILMN_1656482	20	60813580	60871268	OSBPL2	ENSG00000130703	60871052_60871101	-0.308106	0.0531531	-5.79658	6.55883e-08
CL_TG49	ILMN_1742456	9	77703459	77762181	OSTF1	ENSG00000134996	77755778_77755827	-0.294442	0.0535303	-5.50047	2.49029e-07
GroupTG	ILMN_1742456	9	77703459	77762181	OSTF1	ENSG00000134996	77755778_77755827	-0.298702	0.0525608	-5.68298	1.09873e-07
Mono_unsaturated_TG	ILMN_1742456	9	77703459	77762181	OSTF1	ENSG00000134996	77755778_77755827	-0.313135	0.0530303	-5.90483	3.99318e-08
O_W3_Triglyceride	ILMN_1742456	9	77703459	77762181	OSTF1	ENSG00000134996	77755778_77755827	-0.318647	0.0529465	-6.01827	2.36318e-08
Polyunsaturated_TG	ILMN_1742456	9	77703459	77762181	OSTF1	ENSG00000134996	77755778_77755827	-0.283452	0.0527719	-5.37127	4.40768e-07
TG16_0_18_1_23_1NH4	ILMN_1742456	9	77703459	77762181	OSTF1	ENSG00000134996	77755778_77755827	-0.28656	0.0537624	-5.33012	5.27893e-07
CL_TG49	ILMN_1702396	22	43231418	43411151	PACSIN2	ENSG00000100266	43265950_43265999	-0.299116	0.0532098	-5.62144	1.44997e-07
CL_TG49	ILMN_3307772	22	43231418	43411151	PACSIN2	ENSG00000100266	43267146_43267195	-0.292676	0.0540814	-5.41176	3.68843e-07
CL_TG55	ILMN_1702396	22	43231418	43411151	PACSIN2	ENSG00000100266	43265950_43265999	-0.298421	0.0523495	-5.70054	1.01482e-07
CL_TG55	ILMN_3307772	22	43231418	43411151	PACSIN2	ENSG00000100266	43267146_43267195	-0.315833	0.0526695	-5.9965	2.61446e-08
DG16_0_18_1NH4	ILMN_3307772	22	43231418	43411151	PACSIN2	ENSG00000100266	43267146_43267195	-0.284711	0.05371	-5.3009	5.99763e-07
DG16_0_18_1NH4	ILMN_1702396	22	43231418	43411151	PACSIN2	ENSG00000100266	43265950_43265999	-0.301203	0.052606	-5.72565	9.05698e-08
GroupTG	ILMN_3307772	22	43231418	43411151	PACSIN2	ENSG00000100266	43267146_43267195	-0.32539	0.0526319	-6.18238	1.09764e-08
GroupTG	ILMN_1702396	22	43231418	43411151	PACSIN2	ENSG00000100266	43265950_43265999	-0.315991	0.0521021	-6.06485	1.90276e-08
Mono_unsaturated_TG	ILMN_1702396	22	43231418	43411151	PACSIN2	ENSG00000100266	43265950_43265999	-0.310446	0.0529806	-5.85962	4.91523e-08
Mono_unsaturated_TG	ILMN_3307772	22	43231418	43411151	PACSIN2	ENSG00000100266	43267146_43267195	-0.294371	0.0541027	-5.44097	3.24217e-07
O_W3_Triglyceride	ILMN_1702396	22	43231418	43411151	PACSIN2	ENSG00000100266	43265950_43265999	-0.381095	0.050982	-7.47508	1.98419e-11
O_W3_Triglyceride	ILMN_3307772	22	43231418	43411151	PACSIN2	ENSG00000100266	43267146_43267195	-0.366142	0.0523704	-6.99138	2.21704e-10
Polyunsaturated_TG	ILMN_3307772	22	43231418	43411151	PACSIN2	ENSG00000100266	43267146_43267195	-0.334218	0.0522195	-6.40025	3.91133e-09
Polyunsaturated_TG	ILMN_1702396	22	43231418	43411151	PACSIN2	ENSG00000100266	43265950_43265999	-0.322858	0.0517457	-6.23932	8.39406e-09
TG16_0_14_0_18_1NH4	ILMN_1702396	22	43231418	43411151	PACSIN2	ENSG00000100266	43265950_43265999	-0.292477	0.0536226	-5.45436	3.05569e-07
TG16_0_14_0_18_1NH4	ILMN_3307772	22	43231418	43411151	PACSIN2	ENSG00000100266	43267146_43267195	-0.291894	0.0543335	-5.37226	4.38865e-07
TG16_1_14_0_18_1NH4	ILMN_1702396	22	43231418	43411151	PACSIN2	ENSG00000100266	43265950_43265999	-0.287313	0.0537562	-5.34475	4.95158e-07
TG19_1_18_1_18_2NH4	ILMN_3307772	22	43231418	43411151	PACSIN2	ENSG00000100266	43267146_43267195	-0.282075	0.0548575	-5.14195	1.19285e-06
TG25_0_18_1_18_1NH4	ILMN_3307772	22	43231418	43411151	PACSIN2	ENSG00000100266	43267146_43267195	-0.298996	0.0554289	-5.39423	3.98452e-07
PC20_2_18_2H	ILMN_1784753	5	138677276	138705406	PAIP2	ENSG00000120727	138704975_138705024	0.293982	0.056868	5.16956	1.05944e-06
CL_TG49	ILMN_1694810	22	50609160	50618723	PANX2	ENSG00000073150	50618647_50618696	-0.281005	0.0549545	-5.11341	1.34797e-06
CL_TG55	ILMN_1694810	22	50609160	50618723	PANX2	ENSG00000073150	50618647_50618696	-0.298286	0.0538276	-5.5415	2.07434e-07
DG16_0_18_1NH4	ILMN_1694810	22	50609160	50618723	PANX2	ENSG00000073150	50618647_50618696	-0.295618	0.0540219	-5.47219	2.82354e-07
GroupTG	ILMN_1694810	22	50609160	50618723	PANX2	ENSG00000073150	50618647_50618696	-0.294079	0.0540043	-5.44548	3.17807e-07
O_W3_Triglyceride	ILMN_1694810	22	50609160	50618723	PANX2	ENSG00000073150	50618647_50618696	-0.33646	0.0537133	-6.26399	7.47075e-09
Polyunsaturated_TG	ILMN_1694810	22	50609160	50618723	PANX2	ENSG00000073150	50618647_50618696	-0.29643	0.0538461	-5.50513	2.43926e-07
PC20_2_18_2H	ILMN_1681845	5	78907943	78982471	PAPD4	ENSG00000164329	78981618_78981667	0.311937	0.0563009	5.54053	2.08334e-07
O_W3_Triglyceride	ILMN_1690125	5	176910395	176924607	PDLIM7	ENSG00000196923	176917288_176917337	-0.305453	0.0533403	-5.72649	9.02226e-08
CL_TG55	ILMN_1689518	17	62399863	62491136	PECAM1	ENSG00000261371	62401025_62401074	-0.27465	0.0516421	-5.31834	5.5578e-07
GroupTG	ILMN_1689518	17	62399863	62491136	PECAM1	ENSG00000261371	62401025_62401074	-0.284252	0.0515984	-5.50893	2.39837e-07
O_W3_Triglyceride	ILMN_1689518	17	62399863	62491136	PECAM1	ENSG00000261371	62401025_62401074	-0.32294	0.0515558	-6.2639	7.47421e-09
Polyunsaturated_TG	ILMN_1689518	17	62399863	62491136	PECAM1	ENSG00000261371	62401025_62401074	-0.28272	0.0514845	-5.49136	2.59325e-07
PC20_2_18_2H	ILMN_1679268	2	64319786	64371588	PELI1	ENSG00000197329	64320664_64320713	0.311008	0.0574157	5.41677	3.60778e-07
GroupTG	ILMN_1755536	12	53689075	53693234	PFDN5	ENSG00000123349	53691888_53691934	0.275231	0.0537472	5.12085	1.30575e-06
O_W3_Triglyceride	ILMN_1755536	12	53689075	53693234	PFDN5	ENSG00000123349	53691888_53691934	0.306896	0.053726	5.71225	9.62417e-08
O_W3_Triglyceride	ILMN_2356284	12	53689075	53693234	PFDN5	ENSG00000123349	53691678_53691708	0.290147	0.0534273	5.43068	3.39295e-07
Polyunsaturated_TG	ILMN_1755536	12	53689075	53693234	PFDN5	ENSG00000123349	53691888_53691934	0.281873	0.0534766	5.27096	6.83259e-07
Polyunsaturated_TG	ILMN_2356284	12	53689075	53693234	PFDN5	ENSG00000123349	53691678_53691708	0.271727	0.0529341	5.1333	1.23794e-06
TG16_0_18_1_23_1NH4	ILMN_2356284	12	53689075	53693234	PFDN5	ENSG00000123349	53691678_53691708	0.304818	0.052923	5.75964	7.7609e-08
TG16_0_18_1_23_1NH4	ILMN_1755536	12	53689075	53693234	PFDN5	ENSG00000123349	53691888_53691934	0.316618	0.0534113	5.92792	3.59009e-08
TG25_0_18_1_18_1NH4	ILMN_1755536	12	53689075	53693234	PFDN5	ENSG00000123349	53691888_53691934	0.297236	0.0552612	5.37874	4.26543e-07
TG26_0_18_1_18_1NH4	ILMN_1755536	12	53689075	53693234	PFDN5	ENSG00000123349	53691888_53691934	0.281821	0.0545591	5.16542	1.07847e-06
O_W3_Triglyceride	ILMN_1653292	3	48555117	48599448	PFKFB4	ENSG00000114268	48555186_48555235	-0.30807	0.0523115	-5.88914	4.29216e-08
CL_TG55	ILMN_1794165	1	10458649	10480201	PGD	ENSG00000142657	NA	-0.282015	0.0527736	-5.34387	4.97067e-07
GroupTG	ILMN_1794165	1	10458649	10480201	PGD	ENSG00000142657	NA	-0.300331	0.0524469	-5.72639	9.02648e-08
Mono_unsaturated_TG	ILMN_1794165	1	10458649	10480201	PGD	ENSG00000142657	NA	-0.293156	0.0533784	-5.49203	2.58549e-07
O_W3_Triglyceride	ILMN_1794165	1	10458649	10480201	PGD	ENSG00000142657	NA	-0.328087	0.0525835	-6.23936	8.39246e-09
Polyunsaturated_TG	ILMN_1794165	1	10458649	10480201	PGD	ENSG00000142657	NA	-0.298108	0.0523487	-5.69466	1.04221e-07
TG15_0_16_0_18_1NH4	ILMN_1794165	1	10458649	10480201	PGD	ENSG00000142657	NA	-0.283893	0.0535587	-5.3006	6.00546e-07
CL_TG49	ILMN_1808047	1	33789224	33896653	PHC2	ENSG00000134686	33789972_33790021	-0.298285	0.0538839	-5.5357	2.12868e-07
CL_TG55	ILMN_1808047	1	33789224	33896653	PHC2	ENSG00000134686	33789972_33790021	-0.303453	0.0530162	-5.72377	9.13448e-08
DG16_0_18_1NH4	ILMN_1808047	1	33789224	33896653	PHC2	ENSG00000134686	33789972_33790021	-0.290596	0.0534112	-5.44074	3.24546e-07
GroupTG	ILMN_1808047	1	33789224	33896653	PHC2	ENSG00000134686	33789972_33790021	-0.324585	0.0526173	-6.16878	1.17006e-08
Mono_unsaturated_TG	ILMN_1808047	1	33789224	33896653	PHC2	ENSG00000134686	33789972_33790021	-0.308587	0.0535967	-5.75757	7.8344e-08
O_W3_Triglyceride	ILMN_1808047	1	33789224	33896653	PHC2	ENSG00000134686	33789972_33790021	-0.344391	0.0527702	-6.52623	2.13923e-09
Polyunsaturated_TG	ILMN_1808047	1	33789224	33896653	PHC2	ENSG00000134686	33789972_33790021	-0.321819	0.0525666	-6.12212	1.45615e-08
TG16_0_14_0_18_1NH4	ILMN_1808047	1	33789224	33896653	PHC2	ENSG00000134686	33789972_33790021	-0.280927	0.0544637	-5.15806	1.11313e-06
TG16_0_16_0_24_0NH4	ILMN_1808047	1	33789224	33896653	PHC2	ENSG00000134686	33789972_33790021	-0.287645	0.0548844	-5.24092	7.78461e-07
TG16_0_18_1_23_1NH4	ILMN_1808047	1	33789224	33896653	PHC2	ENSG00000134686	33789972_33790021	-0.285961	0.0540589	-5.2898	6.29484e-07
TG16_1_14_0_18_1NH4	ILMN_1808047	1	33789224	33896653	PHC2	ENSG00000134686	33789972_33790021	-0.286365	0.0543439	-5.2695	6.87608e-07
TG19_1_18_1_18_2NH4	ILMN_1808047	1	33789224	33896653	PHC2	ENSG00000134686	33789972_33790021	-0.299205	0.0543608	-5.50406	2.45089e-07
O_W3_Triglyceride	ILMN_1699496	11	45950871	46142985	PHF21A	ENSG00000135365	45954322_45954371	-0.308236	0.0527715	-5.84097	5.35404e-08
CL_TG49	ILMN_1729915	7	99965153	99997719	PILRA	ENSG00000085514	99997416_99997465	-0.29377	0.0530324	-5.53944	2.09347e-07
CL_TG55	ILMN_1729915	7	99965153	99997719	PILRA	ENSG00000085514	99997416_99997465	-0.312175	0.0517378	-6.03378	2.19885e-08
CL_TG55	ILMN_2241953	7	99965153	99997719	PILRA	ENSG00000085514	99987581_99987630	-0.2827	0.0525774	-5.37683	4.30134e-07
CL_TG62	ILMN_1729915	7	99965153	99997719	PILRA	ENSG00000085514	99997416_99997465	-0.275456	0.0537304	-5.12664	1.27377e-06
DG16_0_18_1NH4	ILMN_1729915	7	99965153	99997719	PILRA	ENSG00000085514	99997416_99997465	-0.291015	0.0524429	-5.54917	2.00449e-07
GroupTG	ILMN_1729915	7	99965153	99997719	PILRA	ENSG00000085514	99997416_99997465	-0.322879	0.0515584	-6.2624	7.52733e-09
GroupTG	ILMN_2241953	7	99965153	99997719	PILRA	ENSG00000085514	99987581_99987630	-0.287652	0.0526115	-5.46748	2.88314e-07
Mono_unsaturated_TG	ILMN_1729915	7	99965153	99997719	PILRA	ENSG00000085514	99997416_99997465	-0.30308	0.0528576	-5.7339	8.7241e-08
O_W3_Triglyceride	ILMN_2241953	7	99965153	99997719	PILRA	ENSG00000085514	99987581_99987630	-0.316401	0.0526799	-6.00611	2.50046e-08
O_W3_Triglyceride	ILMN_1729915	7	99965153	99997719	PILRA	ENSG00000085514	99997416_99997465	-0.339102	0.0518026	-6.54604	1.94475e-09
Polyunsaturated_TG	ILMN_2241953	7	99965153	99997719	PILRA	ENSG00000085514	99987581_99987630	-0.297758	0.0521856	-5.70574	9.91203e-08
Polyunsaturated_TG	ILMN_1729915	7	99965153	99997719	PILRA	ENSG00000085514	99997416_99997465	-0.330661	0.0512352	-6.4538	3.02821e-09
TG16_0_14_0_18_1NH4	ILMN_1729915	7	99965153	99997719	PILRA	ENSG00000085514	99997416_99997465	-0.280999	0.0536695	-5.23574	7.96127e-07
TG16_0_16_0_24_0NH4	ILMN_1729915	7	99965153	99997719	PILRA	ENSG00000085514	99997416_99997465	-0.284124	0.0543087	-5.23165	8.10369e-07
TG16_0_18_1_23_1NH4	ILMN_2241953	7	99965153	99997719	PILRA	ENSG00000085514	99987581_99987630	-0.286767	0.0533233	-5.3779	4.28121e-07
TG16_0_18_1_23_1NH4	ILMN_1729915	7	99965153	99997719	PILRA	ENSG00000085514	99997416_99997465	-0.279719	0.0530031	-5.27741	6.64373e-07
TG16_1_14_0_18_1NH4	ILMN_1729915	7	99965153	99997719	PILRA	ENSG00000085514	99997416_99997465	-0.292429	0.053445	-5.4716	2.83098e-07
TG20_0_18_1_18_1NH4	ILMN_1729915	7	99965153	99997719	PILRA	ENSG00000085514	99997416_99997465	-0.278144	0.0539329	-5.15721	1.11719e-06
TG25_0_18_1_18_1NH4	ILMN_1729915	7	99965153	99997719	PILRA	ENSG00000085514	99997416_99997465	-0.29376	0.0547572	-5.36478	4.53525e-07
CL_TG55	ILMN_1793934	22	32014477	32058418	PISD	ENSG00000241878	32014925_32014974	-0.277574	0.0536089	-5.17777	1.02266e-06
GroupTG	ILMN_1793934	22	32014477	32058418	PISD	ENSG00000241878	32014925_32014974	-0.275182	0.0537482	-5.11984	1.31142e-06
O_W3_Triglyceride	ILMN_1793934	22	32014477	32058418	PISD	ENSG00000241878	32014925_32014974	-0.309515	0.0536822	-5.7657	7.55006e-08
Polyunsaturated_TG	ILMN_1793934	22	32014477	32058418	PISD	ENSG00000241878	32014925_32014974	-0.285151	0.0533961	-5.34031	5.04878e-07
Mono_unsaturated_TG	ILMN_2374340	19	44150247	44174699	PLAUR	ENSG00000011422	44156470_44156519	-0.290174	0.0554219	-5.23573	7.96144e-07
O_W3_Triglyceride	ILMN_2374340	19	44150247	44174699	PLAUR	ENSG00000011422	44156470_44156519	-0.285443	0.0554703	-5.14587	1.17295e-06
TG16_0_18_1_23_1NH4	ILMN_2374340	19	44150247	44174699	PLAUR	ENSG00000011422	44156470_44156519	-0.290074	0.0554772	-5.2287	8.20788e-07
TG16_0_18_1_23_1NH4	ILMN_2408543	19	44150247	44174699	PLAUR	ENSG00000011422	44160647_44160696	-0.300267	0.0538449	-5.57652	1.77377e-07
TG16_0_22_6_22_6NH4	ILMN_2408543	19	44150247	44174699	PLAUR	ENSG00000011422	44160647_44160696	-0.283728	0.0550554	-5.15351	1.13512e-06
DG16_0_18_1NH4	ILMN_1815719	16	81772702	81991899	PLCG2	ENSG00000197943	81991660_81991709	-0.273369	0.05267	-5.19023	9.69191e-07
DG16_0_18_1NH4	ILMN_1780671	14	65170820	65213610	PLEKHG3	ENSG00000126822	65210795_65210844	-0.279779	0.0546544	-5.11906	1.31577e-06
O_W3_Triglyceride	ILMN_1660021	19	4838353	4867780	PLIN3	ENSG00000105355	4838507_4838556	-0.281413	0.0527785	-5.33197	5.23642e-07
GroupTG	ILMN_1753312	10	20105168	20578785	PLXDC2	ENSG00000120594	20568855_20568904	-0.278627	0.0528156	-5.27546	6.70034e-07
O_W3_Triglyceride	ILMN_1753312	10	20105168	20578785	PLXDC2	ENSG00000120594	20568855_20568904	-0.326134	0.0523609	-6.22859	8.83008e-09
Polyunsaturated_TG	ILMN_1753312	10	20105168	20578785	PLXDC2	ENSG00000120594	20568855_20568904	-0.274485	0.0527783	-5.20072	9.2629e-07
TG16_0_16_0_24_0NH4	ILMN_1660063	2	75185619	75197255	POLE4	ENSG00000115350	75196633_75196682	0.279439	0.0535541	5.21789	8.60074e-07
TG19_1_18_1_18_2NH4	ILMN_1660063	2	75185619	75197255	POLE4	ENSG00000115350	75196633_75196682	0.277385	0.053182	5.21577	8.68009e-07
CL_TG49	ILMN_1659936	19	49375649	49379314	PPP1R15A	ENSG00000087074	49379202_49379251	-0.277399	0.053507	-5.18435	9.94067e-07
CL_TG55	ILMN_1659936	19	49375649	49379314	PPP1R15A	ENSG00000087074	49379202_49379251	-0.276197	0.0523817	-5.27279	6.77864e-07
CL_TG62	ILMN_1659936	19	49375649	49379314	PPP1R15A	ENSG00000087074	49379202_49379251	-0.298363	0.0533709	-5.59037	1.66699e-07
GroupTG	ILMN_1659936	19	49375649	49379314	PPP1R15A	ENSG00000087074	49379202_49379251	-0.296567	0.0521566	-5.68608	1.08343e-07
Mono_unsaturated_TG	ILMN_1659936	19	49375649	49379314	PPP1R15A	ENSG00000087074	49379202_49379251	-0.314482	0.0527443	-5.96238	3.06196e-08
O_W3_Triglyceride	ILMN_1659936	19	49375649	49379314	PPP1R15A	ENSG00000087074	49379202_49379251	-0.334699	0.0518636	-6.45344	3.03335e-09
Polyunsaturated_TG	ILMN_1659936	19	49375649	49379314	PPP1R15A	ENSG00000087074	49379202_49379251	-0.306261	0.0516751	-5.92666	3.61116e-08
TG16_0_16_0_24_0NH4	ILMN_1659936	19	49375649	49379314	PPP1R15A	ENSG00000087074	49379202_49379251	-0.291408	0.0542501	-5.37157	4.40202e-07
TG16_1_14_0_18_1NH4	ILMN_1659936	19	49375649	49379314	PPP1R15A	ENSG00000087074	49379202_49379251	-0.288812	0.0536604	-5.38223	4.20055e-07
TG18_1_18_1_18_2NH4	ILMN_1659936	19	49375649	49379314	PPP1R15A	ENSG00000087074	49379202_49379251	-0.276878	0.0533642	-5.18845	9.76643e-07
TG18_1_18_1_23_1NH4	ILMN_1659936	19	49375649	49379314	PPP1R15A	ENSG00000087074	49379202_49379251	-0.314199	0.0529883	-5.9296	3.56245e-08
TG25_0_18_1_18_1NH4	ILMN_1659936	19	49375649	49379314	PPP1R15A	ENSG00000087074	49379202_49379251	-0.294479	0.0548013	-5.37357	4.36344e-07
CL_TG49	ILMN_1732967	6	30722654	30734160	PPP1R18	ENSG00000225060	30644453_30644502	-0.312098	0.0547209	-5.70345	1.00156e-07
CL_TG49	ILMN_1732967	6	30633702	30645208	PPP1R18	ENSG00000206485	30644453_30644502	-0.312098	0.0547209	-5.70345	1.00156e-07
CL_TG49	ILMN_1732967	6	30688865	30700371	PPP1R18	ENSG00000229998	30644453_30644502	-0.312098	0.0547209	-5.70345	1.00156e-07
CL_TG49	ILMN_1732967	6	30635612	30638612	PPP1R18	ENSG00000236428	30644453_30644502	-0.312098	0.0547209	-5.70345	1.00156e-07
CL_TG49	ILMN_1732967	6	30634035	30645541	PPP1R18	ENSG00000231247	30644453_30644502	-0.312098	0.0547209	-5.70345	1.00156e-07
CL_TG49	ILMN_1732967	6	30644166	30655672	PPP1R18	ENSG00000146112	30644453_30644502	-0.312098	0.0547209	-5.70345	1.00156e-07
CL_TG49	ILMN_1732967	6	30652415	30663921	PPP1R18	ENSG00000230341	30644453_30644502	-0.312098	0.0547209	-5.70345	1.00156e-07
CL_TG49	ILMN_1732967	6	30634431	30645937	PPP1R18	ENSG00000234000	30644453_30644502	-0.312098	0.0547209	-5.70345	1.00156e-07
GroupTG	ILMN_1732967	6	30634431	30645937	PPP1R18	ENSG00000234000	30644453_30644502	-0.303026	0.0542517	-5.58555	1.70342e-07
GroupTG	ILMN_1732967	6	30633702	30645208	PPP1R18	ENSG00000206485	30644453_30644502	-0.303026	0.0542517	-5.58555	1.70342e-07
GroupTG	ILMN_1732967	6	30635612	30638612	PPP1R18	ENSG00000236428	30644453_30644502	-0.303026	0.0542517	-5.58555	1.70342e-07
GroupTG	ILMN_1732967	6	30652415	30663921	PPP1R18	ENSG00000230341	30644453_30644502	-0.303026	0.0542517	-5.58555	1.70342e-07
GroupTG	ILMN_1732967	6	30634035	30645541	PPP1R18	ENSG00000231247	30644453_30644502	-0.303026	0.0542517	-5.58555	1.70342e-07
GroupTG	ILMN_1732967	6	30688865	30700371	PPP1R18	ENSG00000229998	30644453_30644502	-0.303026	0.0542517	-5.58555	1.70342e-07
GroupTG	ILMN_1732967	6	30644166	30655672	PPP1R18	ENSG00000146112	30644453_30644502	-0.303026	0.0542517	-5.58555	1.70342e-07
GroupTG	ILMN_1732967	6	30722654	30734160	PPP1R18	ENSG00000225060	30644453_30644502	-0.303026	0.0542517	-5.58555	1.70342e-07
Mono_unsaturated_TG	ILMN_1732967	6	30634431	30645937	PPP1R18	ENSG00000234000	30644453_30644502	-0.316081	0.0546528	-5.78344	6.96367e-08
Mono_unsaturated_TG	ILMN_1732967	6	30635612	30638612	PPP1R18	ENSG00000236428	30644453_30644502	-0.316081	0.0546528	-5.78344	6.96367e-08
Mono_unsaturated_TG	ILMN_1732967	6	30644166	30655672	PPP1R18	ENSG00000146112	30644453_30644502	-0.316081	0.0546528	-5.78344	6.96367e-08
Mono_unsaturated_TG	ILMN_1732967	6	30652415	30663921	PPP1R18	ENSG00000230341	30644453_30644502	-0.316081	0.0546528	-5.78344	6.96367e-08
Mono_unsaturated_TG	ILMN_1732967	6	30633702	30645208	PPP1R18	ENSG00000206485	30644453_30644502	-0.316081	0.0546528	-5.78344	6.96367e-08
Mono_unsaturated_TG	ILMN_1732967	6	30722654	30734160	PPP1R18	ENSG00000225060	30644453_30644502	-0.316081	0.0546528	-5.78344	6.96367e-08
Mono_unsaturated_TG	ILMN_1732967	6	30688865	30700371	PPP1R18	ENSG00000229998	30644453_30644502	-0.316081	0.0546528	-5.78344	6.96367e-08
Mono_unsaturated_TG	ILMN_1732967	6	30634035	30645541	PPP1R18	ENSG00000231247	30644453_30644502	-0.316081	0.0546528	-5.78344	6.96367e-08
O_W3_Triglyceride	ILMN_1732967	6	30635612	30638612	PPP1R18	ENSG00000236428	30644453_30644502	-0.322347	0.0545022	-5.91439	3.82117e-08
O_W3_Triglyceride	ILMN_1732967	6	30634431	30645937	PPP1R18	ENSG00000234000	30644453_30644502	-0.322347	0.0545022	-5.91439	3.82117e-08
O_W3_Triglyceride	ILMN_1732967	6	30652415	30663921	PPP1R18	ENSG00000230341	30644453_30644502	-0.322347	0.0545022	-5.91439	3.82117e-08
O_W3_Triglyceride	ILMN_1732967	6	30688865	30700371	PPP1R18	ENSG00000229998	30644453_30644502	-0.322347	0.0545022	-5.91439	3.82117e-08
O_W3_Triglyceride	ILMN_1732967	6	30722654	30734160	PPP1R18	ENSG00000225060	30644453_30644502	-0.322347	0.0545022	-5.91439	3.82117e-08
O_W3_Triglyceride	ILMN_1732967	6	30634035	30645541	PPP1R18	ENSG00000231247	30644453_30644502	-0.322347	0.0545022	-5.91439	3.82117e-08
O_W3_Triglyceride	ILMN_1732967	6	30633702	30645208	PPP1R18	ENSG00000206485	30644453_30644502	-0.322347	0.0545022	-5.91439	3.82117e-08
O_W3_Triglyceride	ILMN_1732967	6	30644166	30655672	PPP1R18	ENSG00000146112	30644453_30644502	-0.322347	0.0545022	-5.91439	3.82117e-08
Polyunsaturated_TG	ILMN_1732967	6	30634431	30645937	PPP1R18	ENSG00000234000	30644453_30644502	-0.302774	0.0541494	-5.59146	1.65892e-07
Polyunsaturated_TG	ILMN_1732967	6	30633702	30645208	PPP1R18	ENSG00000206485	30644453_30644502	-0.302774	0.0541494	-5.59146	1.65892e-07
Polyunsaturated_TG	ILMN_1732967	6	30635612	30638612	PPP1R18	ENSG00000236428	30644453_30644502	-0.302774	0.0541494	-5.59146	1.65892e-07
Polyunsaturated_TG	ILMN_1732967	6	30722654	30734160	PPP1R18	ENSG00000225060	30644453_30644502	-0.302774	0.0541494	-5.59146	1.65892e-07
Polyunsaturated_TG	ILMN_1732967	6	30652415	30663921	PPP1R18	ENSG00000230341	30644453_30644502	-0.302774	0.0541494	-5.59146	1.65892e-07
Polyunsaturated_TG	ILMN_1732967	6	30644166	30655672	PPP1R18	ENSG00000146112	30644453_30644502	-0.302774	0.0541494	-5.59146	1.65892e-07
Polyunsaturated_TG	ILMN_1732967	6	30634035	30645541	PPP1R18	ENSG00000231247	30644453_30644502	-0.302774	0.0541494	-5.59146	1.65892e-07
Polyunsaturated_TG	ILMN_1732967	6	30688865	30700371	PPP1R18	ENSG00000229998	30644453_30644502	-0.302774	0.0541494	-5.59146	1.65892e-07
TG16_0_14_0_18_1NH4	ILMN_1732967	6	30634035	30645541	PPP1R18	ENSG00000231247	30644453_30644502	-0.300386	0.0551822	-5.44352	3.2057e-07
TG16_0_14_0_18_1NH4	ILMN_1732967	6	30633702	30645208	PPP1R18	ENSG00000206485	30644453_30644502	-0.300386	0.0551822	-5.44352	3.2057e-07
TG16_0_14_0_18_1NH4	ILMN_1732967	6	30688865	30700371	PPP1R18	ENSG00000229998	30644453_30644502	-0.300386	0.0551822	-5.44352	3.2057e-07
TG16_0_14_0_18_1NH4	ILMN_1732967	6	30652415	30663921	PPP1R18	ENSG00000230341	30644453_30644502	-0.300386	0.0551822	-5.44352	3.2057e-07
TG16_0_14_0_18_1NH4	ILMN_1732967	6	30634431	30645937	PPP1R18	ENSG00000234000	30644453_30644502	-0.300386	0.0551822	-5.44352	3.2057e-07
TG16_0_14_0_18_1NH4	ILMN_1732967	6	30644166	30655672	PPP1R18	ENSG00000146112	30644453_30644502	-0.300386	0.0551822	-5.44352	3.2057e-07
TG16_0_14_0_18_1NH4	ILMN_1732967	6	30722654	30734160	PPP1R18	ENSG00000225060	30644453_30644502	-0.300386	0.0551822	-5.44352	3.2057e-07
TG16_0_14_0_18_1NH4	ILMN_1732967	6	30635612	30638612	PPP1R18	ENSG00000236428	30644453_30644502	-0.300386	0.0551822	-5.44352	3.2057e-07
TG16_0_16_0_24_0NH4	ILMN_1732967	6	30635612	30638612	PPP1R18	ENSG00000236428	30644453_30644502	-0.293795	0.0558975	-5.25595	7.29311e-07
TG16_0_16_0_24_0NH4	ILMN_1732967	6	30634431	30645937	PPP1R18	ENSG00000234000	30644453_30644502	-0.293795	0.0558975	-5.25595	7.29311e-07
TG16_0_16_0_24_0NH4	ILMN_1732967	6	30652415	30663921	PPP1R18	ENSG00000230341	30644453_30644502	-0.293795	0.0558975	-5.25595	7.29311e-07
TG16_0_16_0_24_0NH4	ILMN_1732967	6	30722654	30734160	PPP1R18	ENSG00000225060	30644453_30644502	-0.293795	0.0558975	-5.25595	7.29311e-07
TG16_0_16_0_24_0NH4	ILMN_1732967	6	30644166	30655672	PPP1R18	ENSG00000146112	30644453_30644502	-0.293795	0.0558975	-5.25595	7.29311e-07
TG16_0_16_0_24_0NH4	ILMN_1732967	6	30633702	30645208	PPP1R18	ENSG00000206485	30644453_30644502	-0.293795	0.0558975	-5.25595	7.29311e-07
TG16_0_16_0_24_0NH4	ILMN_1732967	6	30688865	30700371	PPP1R18	ENSG00000229998	30644453_30644502	-0.293795	0.0558975	-5.25595	7.29311e-07
TG16_0_16_0_24_0NH4	ILMN_1732967	6	30634035	30645541	PPP1R18	ENSG00000231247	30644453_30644502	-0.293795	0.0558975	-5.25595	7.29311e-07
TG25_0_18_1_18_1NH4	ILMN_1732967	6	30688865	30700371	PPP1R18	ENSG00000229998	30644453_30644502	-0.288709	0.0563976	-5.11917	1.31517e-06
TG25_0_18_1_18_1NH4	ILMN_1732967	6	30633702	30645208	PPP1R18	ENSG00000206485	30644453_30644502	-0.288709	0.0563976	-5.11917	1.31517e-06
TG25_0_18_1_18_1NH4	ILMN_1732967	6	30634035	30645541	PPP1R18	ENSG00000231247	30644453_30644502	-0.288709	0.0563976	-5.11917	1.31517e-06
TG25_0_18_1_18_1NH4	ILMN_1732967	6	30652415	30663921	PPP1R18	ENSG00000230341	30644453_30644502	-0.288709	0.0563976	-5.11917	1.31517e-06
TG25_0_18_1_18_1NH4	ILMN_1732967	6	30722654	30734160	PPP1R18	ENSG00000225060	30644453_30644502	-0.288709	0.0563976	-5.11917	1.31517e-06
TG25_0_18_1_18_1NH4	ILMN_1732967	6	30635612	30638612	PPP1R18	ENSG00000236428	30644453_30644502	-0.288709	0.0563976	-5.11917	1.31517e-06
TG25_0_18_1_18_1NH4	ILMN_1732967	6	30644166	30655672	PPP1R18	ENSG00000146112	30644453_30644502	-0.288709	0.0563976	-5.11917	1.31517e-06
TG25_0_18_1_18_1NH4	ILMN_1732967	6	30634431	30645937	PPP1R18	ENSG00000234000	30644453_30644502	-0.288709	0.0563976	-5.11917	1.31517e-06
PC20_2_18_2H	ILMN_1712659	8	30631973	30671830	PPP2CB	ENSG00000104695	30643772_30643821	0.290463	0.0552366	5.25852	7.21233e-07
TG18_1_18_1_24_0NH4	ILMN_3228189	1	13447414	13452656	PRAMEF13	ENSG00000204495	NA	-0.27965	0.0526216	-5.31435	5.65568e-07
GroupTG	ILMN_1777342	20	47240790	47444420	PREX1	ENSG00000124126	47241146_47241195	-0.281354	0.0541808	-5.19288	9.5818e-07
O_W3_Triglyceride	ILMN_1777342	20	47240790	47444420	PREX1	ENSG00000124126	47241146_47241195	-0.311144	0.0543011	-5.72998	8.88076e-08
Polyunsaturated_TG	ILMN_1777342	20	47240790	47444420	PREX1	ENSG00000124126	47241146_47241195	-0.28792	0.0539136	-5.3404	5.0467e-07
TG16_0_16_0_24_0NH4	ILMN_3235113	6	41748087	41757879	PRICKLE4	ENSG00000124593	NA	0.284196	0.0551021	5.15762	1.11524e-06
PC20_2_18_2H	ILMN_1738632	17	66507921	66547460	PRKAR1A	ENSG00000108946	66528081_66528130	0.29771	0.0576237	5.16645	1.0737e-06
CL_TG49	ILMN_1801105	3	53190025	53226733	PRKCD	ENSG00000163932	53226404_53226453	-0.32502	0.052665	-6.17146	1.15544e-08
CL_TG49	ILMN_1801105	3	53190025	53226733	PRKCD	ENSG00000273482	53226404_53226453	-0.32502	0.052665	-6.17146	1.15544e-08
CL_TG55	ILMN_1801105	3	53190025	53226733	PRKCD	ENSG00000163932	53226404_53226453	-0.277818	0.0527873	-5.26297	7.07423e-07
CL_TG55	ILMN_1801105	3	53190025	53226733	PRKCD	ENSG00000273482	53226404_53226453	-0.277818	0.0527873	-5.26297	7.07423e-07
CL_TG62	ILMN_1801105	3	53190025	53226733	PRKCD	ENSG00000273482	53226404_53226453	-0.296815	0.0537313	-5.52406	2.2421e-07
CL_TG62	ILMN_1801105	3	53190025	53226733	PRKCD	ENSG00000163932	53226404_53226453	-0.296815	0.0537313	-5.52406	2.2421e-07
DG16_0_18_1NH4	ILMN_1801105	3	53190025	53226733	PRKCD	ENSG00000163932	53226404_53226453	-0.30156	0.052615	-5.73145	8.82176e-08
DG16_0_18_1NH4	ILMN_1801105	3	53190025	53226733	PRKCD	ENSG00000273482	53226404_53226453	-0.30156	0.052615	-5.73145	8.82176e-08
GroupTG	ILMN_1801105	3	53190025	53226733	PRKCD	ENSG00000163932	53226404_53226453	-0.312434	0.0521502	-5.99104	2.6814e-08
GroupTG	ILMN_1801105	3	53190025	53226733	PRKCD	ENSG00000273482	53226404_53226453	-0.312434	0.0521502	-5.99104	2.6814e-08
Mono_unsaturated_TG	ILMN_1801105	3	53190025	53226733	PRKCD	ENSG00000273482	53226404_53226453	-0.34146	0.0523088	-6.52778	2.12336e-09
Mono_unsaturated_TG	ILMN_1801105	3	53190025	53226733	PRKCD	ENSG00000163932	53226404_53226453	-0.34146	0.0523088	-6.52778	2.12336e-09
O_W3_Triglyceride	ILMN_1801105	3	53190025	53226733	PRKCD	ENSG00000163932	53226404_53226453	-0.343746	0.0521656	-6.58952	1.57698e-09
O_W3_Triglyceride	ILMN_1801105	3	53190025	53226733	PRKCD	ENSG00000273482	53226404_53226453	-0.343746	0.0521656	-6.58952	1.57698e-09
Polyunsaturated_TG	ILMN_1801105	3	53190025	53226733	PRKCD	ENSG00000163932	53226404_53226453	-0.311556	0.0519991	-5.99157	2.67488e-08
Polyunsaturated_TG	ILMN_1801105	3	53190025	53226733	PRKCD	ENSG00000273482	53226404_53226453	-0.311556	0.0519991	-5.99157	2.67488e-08
Saturated_TG	ILMN_1801105	3	53190025	53226733	PRKCD	ENSG00000163932	53226404_53226453	-0.282723	0.0544034	-5.19678	9.42182e-07
Saturated_TG	ILMN_1801105	3	53190025	53226733	PRKCD	ENSG00000273482	53226404_53226453	-0.282723	0.0544034	-5.19678	9.42182e-07
TG15_0_16_0_16_0NH4	ILMN_1801105	3	53190025	53226733	PRKCD	ENSG00000163932	53226404_53226453	-0.285638	0.0553135	-5.164	1.08509e-06
TG15_0_16_0_16_0NH4	ILMN_1801105	3	53190025	53226733	PRKCD	ENSG00000273482	53226404_53226453	-0.285638	0.0553135	-5.164	1.08509e-06
TG15_0_18_1_22_6NH4	ILMN_1801105	3	53190025	53226733	PRKCD	ENSG00000273482	53226404_53226453	-0.284931	0.0547175	-5.2073	9.00337e-07
TG15_0_18_1_22_6NH4	ILMN_1801105	3	53190025	53226733	PRKCD	ENSG00000163932	53226404_53226453	-0.284931	0.0547175	-5.2073	9.00337e-07
TG16_0_14_0_18_1NH4	ILMN_1801105	3	53190025	53226733	PRKCD	ENSG00000163932	53226404_53226453	-0.29824	0.0535942	-5.56479	1.86929e-07
TG16_0_14_0_18_1NH4	ILMN_1801105	3	53190025	53226733	PRKCD	ENSG00000273482	53226404_53226453	-0.29824	0.0535942	-5.56479	1.86929e-07
TG16_0_16_0_24_0NH4	ILMN_1801105	3	53190025	53226733	PRKCD	ENSG00000273482	53226404_53226453	-0.309652	0.0542207	-5.71095	9.68107e-08
TG16_0_16_0_24_0NH4	ILMN_1801105	3	53190025	53226733	PRKCD	ENSG00000163932	53226404_53226453	-0.309652	0.0542207	-5.71095	9.68107e-08
TG16_0_18_1_23_1NH4	ILMN_1801105	3	53190025	53226733	PRKCD	ENSG00000163932	53226404_53226453	-0.276773	0.0535395	-5.16951	1.05966e-06
TG16_0_18_1_23_1NH4	ILMN_1801105	3	53190025	53226733	PRKCD	ENSG00000273482	53226404_53226453	-0.276773	0.0535395	-5.16951	1.05966e-06
TG16_1_14_0_18_1NH4	ILMN_1801105	3	53190025	53226733	PRKCD	ENSG00000273482	53226404_53226453	-0.306225	0.0534732	-5.72669	9.01406e-08
TG16_1_14_0_18_1NH4	ILMN_1801105	3	53190025	53226733	PRKCD	ENSG00000163932	53226404_53226453	-0.306225	0.0534732	-5.72669	9.01406e-08
TG18_1_18_1_18_2NH4	ILMN_1801105	3	53190025	53226733	PRKCD	ENSG00000163932	53226404_53226453	-0.294843	0.0533532	-5.52625	2.22027e-07
TG18_1_18_1_18_2NH4	ILMN_1801105	3	53190025	53226733	PRKCD	ENSG00000273482	53226404_53226453	-0.294843	0.0533532	-5.52625	2.22027e-07
TG18_1_18_1_23_1NH4	ILMN_1801105	3	53190025	53226733	PRKCD	ENSG00000163932	53226404_53226453	-0.305219	0.0534856	-5.70655	9.87577e-08
TG18_1_18_1_23_1NH4	ILMN_1801105	3	53190025	53226733	PRKCD	ENSG00000273482	53226404_53226453	-0.305219	0.0534856	-5.70655	9.87577e-08
TG19_1_18_1_18_2NH4	ILMN_1801105	3	53190025	53226733	PRKCD	ENSG00000163932	53226404_53226453	-0.291918	0.0542321	-5.38276	4.19072e-07
TG19_1_18_1_18_2NH4	ILMN_1801105	3	53190025	53226733	PRKCD	ENSG00000273482	53226404_53226453	-0.291918	0.0542321	-5.38276	4.19072e-07
TG25_0_16_0_18_1NH4	ILMN_1801105	3	53190025	53226733	PRKCD	ENSG00000273482	53226404_53226453	-0.278775	0.0538603	-5.17589	1.03095e-06
TG25_0_16_0_18_1NH4	ILMN_1801105	3	53190025	53226733	PRKCD	ENSG00000163932	53226404_53226453	-0.278775	0.0538603	-5.17589	1.03095e-06
TG16_0_16_0_24_0NH4	ILMN_3286685	6	32073755	32079766	PRRT1	ENSG00000206331	32122066_32122100	0.290585	0.0556193	5.22453	8.35706e-07
TG16_0_16_0_24_0NH4	ILMN_3286685	6	32155583	32161597	PRRT1	ENSG00000229488	32122066_32122100	0.290585	0.0556193	5.22453	8.35706e-07
TG16_0_16_0_24_0NH4	ILMN_3286685	6	32091910	32097926	PRRT1	ENSG00000225141	32122066_32122100	0.290585	0.0556193	5.22453	8.35706e-07
TG16_0_16_0_24_0NH4	ILMN_3286685	6	32127476	32133491	PRRT1	ENSG00000238056	32122066_32122100	0.290585	0.0556193	5.22453	8.35706e-07
TG16_0_16_0_24_0NH4	ILMN_3286685	6	32192562	32198576	PRRT1	ENSG00000227122	32122066_32122100	0.290585	0.0556193	5.22453	8.35706e-07
TG16_0_16_0_24_0NH4	ILMN_3286685	6	32123003	32129017	PRRT1	ENSG00000235956	32122066_32122100	0.290585	0.0556193	5.22453	8.35706e-07
TG16_0_16_0_24_0NH4	ILMN_3286685	6	32064598	32070614	PRRT1	ENSG00000229071	32122066_32122100	0.290585	0.0556193	5.22453	8.35706e-07
TG16_0_16_0_24_0NH4	ILMN_3286685	6	32116136	32122150	PRRT1	ENSG00000204314	32122066_32122100	0.290585	0.0556193	5.22453	8.35706e-07
TG19_1_18_1_18_2NH4	ILMN_3286685	6	32155583	32161597	PRRT1	ENSG00000229488	32122066_32122100	0.292493	0.0552099	5.29783	6.07821e-07
TG19_1_18_1_18_2NH4	ILMN_3286685	6	32123003	32129017	PRRT1	ENSG00000235956	32122066_32122100	0.292493	0.0552099	5.29783	6.07821e-07
TG19_1_18_1_18_2NH4	ILMN_3286685	6	32192562	32198576	PRRT1	ENSG00000227122	32122066_32122100	0.292493	0.0552099	5.29783	6.07821e-07
TG19_1_18_1_18_2NH4	ILMN_3286685	6	32073755	32079766	PRRT1	ENSG00000206331	32122066_32122100	0.292493	0.0552099	5.29783	6.07821e-07
TG19_1_18_1_18_2NH4	ILMN_3286685	6	32127476	32133491	PRRT1	ENSG00000238056	32122066_32122100	0.292493	0.0552099	5.29783	6.07821e-07
TG19_1_18_1_18_2NH4	ILMN_3286685	6	32064598	32070614	PRRT1	ENSG00000229071	32122066_32122100	0.292493	0.0552099	5.29783	6.07821e-07
TG19_1_18_1_18_2NH4	ILMN_3286685	6	32116136	32122150	PRRT1	ENSG00000204314	32122066_32122100	0.292493	0.0552099	5.29783	6.07821e-07
TG19_1_18_1_18_2NH4	ILMN_3286685	6	32091910	32097926	PRRT1	ENSG00000225141	32122066_32122100	0.292493	0.0552099	5.29783	6.07821e-07
[truncated: 1,568 more rows]

## Sheet: Supplementary File 2F
Lipid-Gene table
Notes:
Entry 1 in the table indicates a significantly associated gene probe in the column with the lipid in the row and 0 indicated no association
LipidName	ABCG1	ABHD10	ABHD2	ABHD3	ABHD5	ABTB1	AC000120.7	AC002075.4	AC003070.1	AC007365.4	AC009245.3	AC009961.2	AC010335.1	AC011322.1	AC013404.1	AC016700.4	AC016712.2	AC022431.1	AC092155.1	AC093106.7	AC093107.7	AC097523.1	AC138123.2	AC144530.1	ACSL1	ACTN1	ADAM22	ADAM8	ADSL	AGTRAP	AL021546.6	AL162458.1	AL512428.1	ALOX5	ALOX5AP	ALPK1	ALPL	ANTXR2	AP000304.12	AP000936.1	AP1S2	APBB1IP	APH1B	APIP	APMAP	APOL3	AQP9	ARAP1	ARAP3
CL_TG49	0	0	0	0	0	0	0	0	0	0	0	0	1	1	0	0	0	0	0	0	0	0	0	1	0	0	0	1	0	0	0	0	0	0	1	0	0	0	0	0	0	0	0	0	1	0	1	0	0
CL_TG55	1	0	0	0	1	0	0	0	0	0	0	0	1	0	0	0	0	0	0	0	0	0	0	0	0	0	0	1	0	0	0	0	1	0	1	0	0	0	0	0	0	0	1	0	1	0	0	0	1
CL_TG62	0	0	0	0	0	0	0	0	0	0	0	0	0	0	0	0	0	0	0	0	0	0	0	0	0	0	0	0	0	0	0	0	0	0	0	0	0	0	0	0	0	0	0	0	0	0	0	0	0
DG16_0_18_1NH4	1	0	0	0	0	0	0	0	0	0	0	0	0	0	0	0	0	0	0	0	0	0	0	0	0	0	0	1	0	0	0	0	1	0	0	0	0	0	0	0	0	0	1	0	1	0	0	0	0
DG16_1_18_1NH4	0	0	0	0	0	0	0	0	0	0	0	0	0	0	0	0	0	0	0	0	0	0	0	0	0	0	0	0	0	0	0	0	0	0	0	0	0	0	0	0	0	0	0	0	0	0	0	0	0
DG18_0_18_1NH4	0	1	0	0	0	0	0	0	0	0	0	0	0	0	0	0	0	0	0	0	0	0	0	0	0	0	0	0	0	0	0	0	0	0	0	0	0	0	0	0	0	0	0	0	0	0	0	0	0
DG18_1_18_1NH4	0	0	0	0	0	0	0	0	0	0	0	0	0	0	0	0	0	0	0	0	0	0	0	0	0	0	0	0	0	0	0	0	0	0	0	0	0	0	0	0	0	0	0	0	0	0	0	0	0
DG18_1_18_2NH4	0	0	0	0	0	0	0	0	0	0	0	0	0	0	0	0	0	0	0	0	0	0	0	0	0	0	0	0	0	0	0	0	0	0	0	0	0	0	0	0	0	0	0	0	0	0	0	0	0
DG18_1_20_4NH4	0	0	0	0	0	0	0	0	0	0	0	0	0	0	0	0	0	0	0	0	0	0	0	0	0	0	0	0	0	0	0	0	0	0	0	0	0	0	0	0	0	0	0	0	0	0	0	0	0
DG18_1_22_6NH4	0	0	0	0	0	0	0	0	0	0	0	0	0	0	0	0	0	0	0	0	0	0	0	0	0	0	0	0	0	0	0	0	0	0	0	0	0	0	0	0	0	0	0	0	0	0	0	0	0
GroupTG	1	0	0	0	1	1	0	0	0	0	0	0	1	0	0	0	1	0	0	0	0	0	0	1	0	0	0	1	0	0	0	0	1	1	1	0	1	0	0	0	0	0	1	0	1	1	1	0	1
Mono_unsaturated_TG	0	0	1	0	0	0	0	0	0	0	0	0	0	1	0	0	1	0	0	0	0	0	0	1	0	0	0	1	0	1	0	1	0	0	1	1	1	0	0	0	0	0	0	0	1	0	1	0	0
O_W3_HDL	1	0	0	0	0	0	0	0	0	0	0	0	0	0	0	0	0	0	0	0	0	0	0	0	0	0	0	0	0	0	0	0	0	0	0	0	0	0	0	0	0	0	0	0	0	0	0	0	0
O_W3_Triglyceride	2	0	0	0	1	1	0	0	1	1	0	1	1	0	1	1	1	1	0	0	0	0	1	1	1	1	0	1	0	1	0	1	1	1	1	1	1	1	0	0	0	1	1	0	1	0	1	2	1
PC18_2_13_0H	0	0	0	0	0	0	0	0	0	0	0	0	0	0	0	0	0	0	0	0	0	0	0	0	0	0	0	0	1	0	0	0	0	0	0	0	0	0	0	0	0	0	0	0	0	0	0	0	0
PC20_2_18_2H	0	0	0	1	0	0	0	0	0	0	0	0	0	0	0	0	0	0	0	0	0	0	0	0	0	0	0	0	0	0	0	0	0	0	0	0	0	0	0	0	0	0	0	0	0	0	0	0	0
PE16_0_20_4H	0	0	0	0	0	0	0	0	0	0	0	0	0	0	0	0	0	0	0	0	0	0	0	0	0	0	0	0	0	0	0	0	0	0	0	0	0	0	0	0	0	0	0	0	0	0	0	0	0
Polyunsaturated_TG	1	0	0	0	1	1	0	0	0	1	0	1	1	0	1	0	1	0	0	0	0	0	1	2	0	0	0	1	0	0	0	0	1	0	1	0	1	0	0	0	0	0	1	0	1	0	1	0	1
Saturated_TG	0	0	0	0	0	0	0	0	0	0	0	0	0	0	0	0	0	0	0	0	0	0	0	0	0	0	0	0	0	0	0	0	0	0	0	0	0	0	0	0	0	0	0	0	1	0	0	0	0
TG15_0_16_0_16_0NH4	0	0	0	0	0	0	0	0	0	0	0	0	1	0	0	0	0	0	0	0	0	0	0	0	0	0	0	1	1	0	0	0	0	0	0	0	0	0	0	0	0	0	0	0	1	0	0	0	0
TG15_0_16_0_18_1NH4	0	0	0	0	0	0	0	0	0	0	0	0	0	0	0	0	0	0	0	0	0	0	0	0	0	0	0	0	0	0	0	0	0	0	0	0	0	0	0	0	0	0	0	0	0	0	0	0	0
TG15_0_18_1_22_6NH4	0	1	1	0	0	0	0	0	0	0	0	0	0	2	0	0	0	0	0	0	1	0	0	1	0	0	0	1	1	0	0	0	0	0	0	0	0	0	0	0	0	0	0	0	1	0	0	0	0
TG16_0_14_0_16_0NH4	0	0	0	0	0	0	0	0	0	0	0	0	0	0	0	0	0	0	0	0	0	0	0	0	0	0	0	0	0	0	0	0	0	0	0	0	0	0	0	0	0	0	0	0	1	0	0	0	0
TG16_0_14_0_18_1NH4	0	0	0	0	0	0	0	0	0	0	0	0	0	0	0	0	0	0	0	0	0	0	0	0	0	0	0	1	0	0	0	0	0	0	0	0	0	0	0	0	0	0	0	0	1	1	1	0	0
TG16_0_16_0_16_0NH4	0	0	0	0	0	0	0	0	0	0	0	0	0	0	0	0	0	0	0	0	0	0	0	0	0	0	0	0	0	0	0	0	0	0	0	0	0	0	0	0	0	0	0	0	1	0	0	0	0
TG16_0_16_0_24_0NH4	0	1	1	0	0	0	1	0	1	1	0	1	0	2	1	1	1	1	0	2	1	1	1	3	0	0	0	1	1	0	0	0	0	0	0	0	0	0	1	0	1	0	0	1	1	0	0	0	0
TG16_0_16_0_24_1NH4	0	0	0	0	0	0	0	0	0	0	0	0	0	0	0	0	0	0	0	0	0	0	0	0	0	0	0	0	0	0	0	0	0	0	0	0	0	0	0	0	0	0	0	0	0	0	0	0	0
TG16_0_16_1_18_1NH4	0	0	0	0	0	0	0	0	0	0	0	0	0	0	0	0	0	0	0	0	0	0	0	0	0	0	0	0	0	0	0	0	0	0	0	0	0	0	0	0	0	0	0	0	1	0	0	0	0
TG16_0_18_1_23_0NH4	0	0	0	0	0	0	0	0	0	0	0	0	0	0	0	0	0	0	0	0	0	0	0	0	0	0	0	0	0	0	0	0	0	0	0	0	0	0	0	0	0	0	0	0	1	0	0	0	0
TG16_0_18_1_23_1NH4	0	0	0	0	0	0	0	0	0	1	0	1	1	0	1	0	1	0	1	0	0	0	1	1	0	0	0	0	0	1	0	1	0	0	1	0	0	0	0	0	0	0	1	0	0	0	0	0	0
TG16_0_20_4_22_6NH4	0	0	0	0	0	0	0	0	0	0	0	0	0	0	0	0	0	0	0	0	0	0	0	0	0	0	0	0	0	0	0	0	0	0	0	0	0	0	0	0	0	0	0	0	0	0	0	0	0
TG16_0_22_6_22_6NH4	0	1	0	0	0	0	0	0	0	1	0	1	0	0	1	0	1	0	0	0	0	1	1	1	0	0	0	0	1	1	1	0	0	0	0	0	0	0	0	0	0	0	0	0	1	0	0	0	0
TG16_1_12_0_18_1NH4	0	0	0	0	0	0	0	0	0	0	0	0	0	0	0	0	0	0	0	0	0	0	0	0	0	0	0	0	0	0	0	0	0	0	0	0	0	0	0	0	0	0	0	0	1	0	0	0	0
TG16_1_14_0_18_1NH4	0	0	0	0	0	0	0	0	0	0	0	0	0	0	0	0	0	0	0	0	0	0	0	0	0	0	0	1	0	0	0	0	0	0	0	0	1	0	0	0	0	0	1	0	1	0	0	0	0
TG16_1_16_1_16_1NH4	0	0	0	0	0	0	0	0	0	0	0	0	0	0	0	0	0	0	0	0	0	0	0	0	0	0	0	1	0	0	0	0	0	0	0	0	0	0	0	0	0	0	0	0	1	0	0	0	0
TG18_0_16_0_18_1NH4	1	0	0	0	0	0	0	0	0	0	0	0	0	0	0	0	0	0	0	0	0	0	0	0	0	0	0	0	0	0	0	0	0	0	0	0	0	0	0	0	0	0	0	0	0	0	0	0	0
TG18_0_17_0_18_0NH4	0	0	0	0	0	0	0	0	0	0	0	0	0	0	0	0	0	0	0	0	0	0	0	0	0	0	0	0	0	0	0	0	0	0	0	0	0	0	0	0	0	0	0	0	0	0	0	0	0
TG18_0_18_0_18_0NH4	0	0	0	0	0	0	0	0	0	0	0	0	0	0	0	0	0	0	0	0	0	0	0	0	0	0	0	1	0	0	0	0	0	0	0	0	0	0	0	0	0	0	0	0	1	0	0	0	0
TG18_0_18_0_18_1NH4	0	0	0	0	0	0	0	0	0	0	0	0	0	0	0	0	0	0	0	0	0	0	0	0	0	0	0	0	0	0	0	0	0	0	0	0	0	0	0	0	0	0	0	0	0	0	0	0	0
TG18_1_12_0_14_0NH4	0	0	0	0	0	0	0	0	0	0	0	0	0	0	0	0	0	0	0	0	0	0	0	0	0	0	0	0	0	0	0	0	0	0	0	0	0	0	0	0	0	0	0	0	0	0	0	0	0
TG18_1_17_1_20_4NH4	0	0	0	0	0	0	0	0	0	0	0	0	0	0	0	0	0	0	0	0	0	0	0	0	0	0	1	0	0	0	0	0	0	0	0	0	0	0	0	0	0	0	0	0	0	0	0	0	0
TG18_1_17_1_22_6NH4	0	0	0	0	0	0	0	0	0	0	0	0	0	0	0	0	0	0	0	0	0	0	0	0	0	0	0	0	0	0	0	0	0	0	0	0	0	0	0	0	0	0	0	0	0	0	0	0	0
TG18_1_18_1_18_2NH4	0	0	0	0	0	0	0	0	0	0	0	0	0	0	0	0	0	0	0	0	0	0	0	0	0	0	0	0	0	0	0	0	0	0	0	0	0	0	0	0	0	0	0	0	0	0	0	0	0
TG18_1_18_1_23_1NH4	0	0	1	0	0	0	0	0	0	0	0	0	1	0	0	0	0	0	0	0	0	0	0	0	0	0	0	1	0	0	0	0	0	0	0	0	0	0	0	0	0	0	0	0	1	0	0	0	0
TG18_1_18_1_24_0NH4	0	0	0	0	0	0	0	0	0	0	0	0	0	0	0	0	0	0	0	0	0	0	0	0	0	0	0	0	0	0	0	0	0	0	0	0	0	0	0	0	0	0	0	0	0	0	0	0	0
TG18_1_18_1_24_1NH4	0	0	0	0	0	0	0	0	0	0	0	0	0	0	0	0	0	0	0	0	0	0	0	0	0	0	0	0	0	0	0	0	0	0	0	0	0	0	0	0	0	0	0	0	0	0	0	0	0
TG18_1_18_2_18_2NH4	0	0	0	0	0	0	0	0	0	0	0	0	0	0	0	0	0	0	0	0	0	0	0	0	0	0	0	0	0	0	0	0	0	0	0	0	0	0	0	0	0	0	0	0	0	0	0	0	0
TG18_1_18_2_20_3NH4	0	0	0	0	0	0	0	0	0	0	0	0	0	0	0	0	0	0	0	0	0	0	0	0	0	0	0	0	0	0	0	0	0	0	0	0	0	0	0	0	0	0	1	0	0	0	0	0	0
TG18_1_20_4_22_6NH4	0	0	0	0	0	0	0	0	0	0	0	0	0	0	0	0	0	0	0	0	0	0	0	0	0	0	0	0	0	0	0	0	0	0	0	0	0	0	0	0	0	0	0	0	0	0	0	0	0
TG18_2_17_1_18_2NH4	0	0	0	0	0	0	0	0	0	0	0	0	0	0	0	0	0	0	0	0	0	0	0	0	0	0	0	0	0	0	0	0	0	0	0	0	0	0	0	0	0	0	0	0	0	0	0	0	0
TG19_1_18_1_18_1NH4	0	0	0	0	0	0	0	0	0	0	0	0	0	0	0	0	0	0	0	0	0	0	0	0	0	0	0	0	0	0	0	0	0	0	0	0	0	0	0	0	0	0	0	0	0	0	0	0	0
TG19_1_18_1_18_2NH4	0	1	0	0	0	0	0	1	1	1	1	1	0	2	2	1	1	0	0	2	1	1	1	3	0	0	0	1	1	0	0	0	0	0	0	0	0	0	0	2	2	0	0	0	1	0	0	0	0
TG20_0_18_1_18_1NH4	1	0	0	0	0	0	0	0	0	0	0	0	1	0	0	0	0	0	0	0	0	0	0	0	0	0	0	0	0	0	0	0	0	0	0	0	0	0	0	0	0	0	0	0	1	0	0	0	0
TG25_0_16_0_18_1NH4	0	0	0	0	0	0	0	0	0	0	0	0	0	0	0	0	0	0	0	0	0	0	0	0	0	0	0	0	0	0	0	0	0	0	0	0	0	0	0	0	0	0	0	0	0	0	0	0	0
TG25_0_18_1_18_1NH4	0	0	0	0	0	0	0	0	0	1	0	0	1	0	1	0	1	0	0	0	0	0	0	1	0	0	0	0	1	0	0	0	0	0	1	0	0	0	0	0	0	0	0	0	1	0	0	0	0
TG26_0_18_1_18_1NH4	0	0	0	0	0	0	0	0	0	0	0	0	0	0	0	0	0	0	0	0	0	0	0	0	0	0	0	0	0	0	0	0	0	0	0	0	0	0	0	0	0	0	0	0	0	0	0	0	0
ColSum	9	5	4	1	4	3	1	1	3	7	1	6	10	8	8	3	9	2	1	4	3	3	6	16	1	1	1	16	7	4	1	3	5	2	8	2	5	1	1	2	3	1	8	1	25	2	6	2	4
[truncated: 597 more columns]

## Sheet: Supplementary File 2G
Lipid-Gene By Saturation Index
Notes
RowSum is the sum of lipids significantly associated with a probe in each saturation level
RowSum_sigherit is the sum of heritable lipids significantly associated with a probe
Rowsum_nonsig is the sum of non-heritable lipids significantly associated with a probe
	Saturated TG										Mono-unsaturated												Polyunsaturated
Significantlyheritable (0=No, 1=Yes)	0	0	0	1	1	1					0	0	0	0	0	0	1	1					1	1	1	1	1	1	1	0	0	0	0	0	0	0	0	0	0	0	0	0	0	0	0
Double bonds	0	0	0	0	0	0					1	1	1	1	1	1	1	1					7	5	3	4	2	3	3	2	2	10	12	2	2	3	6	8	4	5	6	11	2	2	2
	TG15_0_16_0_16_0NH4	TG16_0_14_0_16_0NH4	TG16_0_16_0_16_0NH4	TG16_0_16_0_24_0NH4	TG18_0_17_0_18_0NH4	TG18_0_18_0_18_0NH4	RowSum_Sat	RowSum_sigherit	Rowsum_nonsig		TG15_0_16_0_18_1NH4	TG16_0_14_0_18_1NH4	TG16_0_18_1_23_0NH4	TG18_0_16_0_18_1NH4	TG18_0_18_0_18_1NH4	TG18_1_12_0_14_0NH4	TG16_0_16_0_24_1NH4	TG25_0_16_0_18_1NH4	Rowsum_Monounsat	Rowsum_Monounsat_sigherit	Rowsum_Monounsat_non-sigherit		TG15_0_18_1_22_6NH4	TG18_2_17_1_18_2NH4	TG19_1_18_1_18_1NH4	TG19_1_18_1_18_2NH4	TG16_0_18_1_23_1NH4	TG18_1_18_1_23_1NH4	TG18_1_18_1_24_1NH4	TG18_1_18_1_24_0NH4	TG16_0_16_1_18_1NH4	TG16_0_20_4_22_6NH4	TG16_0_22_6_22_6NH4	TG16_1_12_0_18_1NH4	TG16_1_14_0_18_1NH4	TG16_1_16_1_16_1NH4	TG18_1_17_1_20_4NH4	TG18_1_17_1_22_6NH4	TG18_1_18_1_18_2NH4	TG18_1_18_2_18_2NH4	TG18_1_18_2_20_3NH4	TG18_1_20_4_22_6NH4	TG20_0_18_1_18_1NH4	TG25_0_18_1_18_1NH4	TG26_0_18_1_18_1NH4	Rowsum_Polyunsat	Rowsum_Polyunsat_sigherit	Rowsum_Polyunsat_non-sigherit
ABCG1	0	0	0	0	0	0	0	0	0		0	0	0	1	0	0	0	0	1	0	1		0	0	0	0	0	0	0	0	0	0	0	0	0	0	0	0	0	0	0	0	1	0	0	1	0	1
ABHD10	0	0	0	1	0	0	1	1	0		0	0	0	0	0	0	0	0	0	0	0		1	0	0	1	0	0	0	0	0	0	1	0	0	0	0	0	0	0	0	0	0	0	0	3	2	1
ABHD2	0	0	0	1	0	0	1	1	0		0	0	0	0	0	0	0	0	0	0	0		1	0	0	0	0	1	0	0	0	0	0	0	0	0	0	0	0	0	0	0	0	0	0	2	2	0
ABHD3	0	0	0	0	0	0	0	0	0		0	0	0	0	0	0	0	0	0	0	0		0	0	0	0	0	0	0	0	0	0	0	0	0	0	0	0	0	0	0	0	0	0	0	0	0	0
ABHD5	0	0	0	0	0	0	0	0	0		0	0	0	0	0	0	0	0	0	0	0		0	0	0	0	0	0	0	0	0	0	0	0	0	0	0	0	0	0	0	0	0	0	0	0	0	0
ABTB1	0	0	0	0	0	0	0	0	0		0	0	0	0	0	0	0	0	0	0	0		0	0	0	0	0	0	0	0	0	0	0	0	0	0	0	0	0	0	0	0	0	0	0	0	0	0
AC000120.7	0	0	0	1	0	0	1	1	0		0	0	0	0	0	0	0	0	0	0	0		0	0	0	0	0	0	0	0	0	0	0	0	0	0	0	0	0	0	0	0	0	0	0	0	0	0
AC002075.4	0	0	0	0	0	0	0	0	0		0	0	0	0	0	0	0	0	0	0	0		0	0	0	1	0	0	0	0	0	0	0	0	0	0	0	0	0	0	0	0	0	0	0	1	1	0
AC003070.1	0	0	0	1	0	0	1	1	0		0	0	0	0	0	0	0	0	0	0	0		0	0	0	1	0	0	0	0	0	0	0	0	0	0	0	0	0	0	0	0	0	0	0	1	1	0
AC007365.4	0	0	0	1	0	0	1	1	0		0	0	0	0	0	0	0	0	0	0	0		0	0	0	1	1	0	0	0	0	0	1	0	0	0	0	0	0	0	0	0	0	1	0	4	2	2
AC009245.3	0	0	0	0	0	0	0	0	0		0	0	0	0	0	0	0	0	0	0	0		0	0	0	1	0	0	0	0	0	0	0	0	0	0	0	0	0	0	0	0	0	0	0	1	1	0
AC009961.2	0	0	0	1	0	0	1	1	0		0	0	0	0	0	0	0	0	0	0	0		0	0	0	1	1	0	0	0	0	0	1	0	0	0	0	0	0	0	0	0	0	0	0	3	2	1
AC010335.1	1	0	0	0	0	0	1	0	1		0	0	0	0	0	0	0	0	0	0	0		0	0	0	0	1	1	0	0	0	0	0	0	0	0	0	0	0	0	0	0	1	1	0	4	2	2
AC011322.1	0	0	0	2	0	0	1	1	0		0	0	0	0	0	0	0	0	0	0	0		2	0	0	2	0	0	0	0	0	0	0	0	0	0	0	0	0	0	0	0	0	0	0	2	2	0
AC013404.1	0	0	0	1	0	0	1	1	0		0	0	0	0	0	0	0	0	0	0	0		0	0	0	2	1	0	0	0	0	0	1	0	0	0	0	0	0	0	0	0	0	1	0	4	2	2
AC016700.4	0	0	0	1	0	0	1	1	0		0	0	0	0	0	0	0	0	0	0	0		0	0	0	1	0	0	0	0	0	0	0	0	0	0	0	0	0	0	0	0	0	0	0	1	1	0
AC016712.2	0	0	0	1	0	0	1	1	0		0	0	0	0	0	0	0	0	0	0	0		0	0	0	1	1	0	0	0	0	0	1	0	0	0	0	0	0	0	0	0	0	1	0	4	2	2
AC022431.1	0	0	0	1	0	0	1	1	0		0	0	0	0	0	0	0	0	0	0	0		0	0	0	0	0	0	0	0	0	0	0	0	0	0	0	0	0	0	0	0	0	0	0	0	0	0
AC092155.1	0	0	0	0	0	0	0	0	0		0	0	0	0	0	0	0	0	0	0	0		0	0	0	0	1	0	0	0	0	0	0	0	0	0	0	0	0	0	0	0	0	0	0	1	1	0
AC093106.7	0	0	0	2	0	0	1	1	0		0	0	0	0	0	0	0	0	0	0	0		0	0	0	2	0	0	0	0	0	0	0	0	0	0	0	0	0	0	0	0	0	0	0	1	1	0
AC093107.7	0	0	0	1	0	0	1	1	0		0	0	0	0	0	0	0	0	0	0	0		1	0	0	1	0	0	0	0	0	0	0	0	0	0	0	0	0	0	0	0	0	0	0	2	2	0
AC097523.1	0	0	0	1	0	0	1	1	0		0	0	0	0	0	0	0	0	0	0	0		0	0	0	1	0	0	0	0	0	0	1	0	0	0	0	0	0	0	0	0	0	0	0	2	1	1
AC138123.2	0	0	0	1	0	0	1	1	0		0	0	0	0	0	0	0	0	0	0	0		0	0	0	1	1	0	0	0	0	0	1	0	0	0	0	0	0	0	0	0	0	0	0	3	2	1
AC144530.1	0	0	0	3	0	0	1	1	0		0	0	0	0	0	0	0	0	0	0	0		1	0	0	3	1	0	0	0	0	0	1	0	0	0	0	0	0	0	0	0	0	1	0	5	3	2
ACSL1	0	0	0	0	0	0	0	0	0		0	0	0	0	0	0	0	0	0	0	0		0	0	0	0	0	0	0	0	0	0	0	0	0	0	0	0	0	0	0	0	0	0	0	0	0	0
ACTN1	0	0	0	0	0	0	0	0	0		0	0	0	0	0	0	0	0	0	0	0		0	0	0	0	0	0	0	0	0	0	0	0	0	0	0	0	0	0	0	0	0	0	0	0	0	0
ADAM22	0	0	0	0	0	0	0	0	0		0	0	0	0	0	0	0	0	0	0	0		0	0	0	0	0	0	0	0	0	0	0	0	0	0	1	0	0	0	0	0	0	0	0	1	0	1
ADAM8	1	0	0	1	0	1	3	2	1		0	1	0	0	0	0	0	0	1	0	1		1	0	0	1	0	1	0	0	0	0	0	0	1	1	0	0	0	0	0	0	0	0	0	5	3	2
ADSL	1	0	0	1	0	0	2	1	1		0	0	0	0	0	0	0	0	0	0	0		1	0	0	1	0	0	0	0	0	0	1	0	0	0	0	0	0	0	0	0	0	1	0	4	2	2
AGTRAP	0	0	0	0	0	0	0	0	0		0	0	0	0	0	0	0	0	0	0	0		0	0	0	0	1	0	0	0	0	0	1	0	0	0	0	0	0	0	0	0	0	0	0	2	1	1
AL021546.6	0	0	0	0	0	0	0	0	0		0	0	0	0	0	0	0	0	0	0	0		0	0	0	0	0	0	0	0	0	0	1	0	0	0	0	0	0	0	0	0	0	0	0	1	0	1
AL162458.1	0	0	0	0	0	0	0	0	0		0	0	0	0	0	0	0	0	0	0	0		0	0	0	0	1	0	0	0	0	0	0	0	0	0	0	0	0	0	0	0	0	0	0	1	1	0
AL512428.1	0	0	0	0	0	0	0	0	0		0	0	0	0	0	0	0	0	0	0	0		0	0	0	0	0	0	0	0	0	0	0	0	0	0	0	0	0	0	0	0	0	0	0	0	0	0
ALOX5	0	0	0	0	0	0	0	0	0		0	0	0	0	0	0	0	0	0	0	0		0	0	0	0	0	0	0	0	0	0	0	0	0	0	0	0	0	0	0	0	0	0	0	0	0	0
ALOX5AP	0	0	0	0	0	0	0	0	0		0	0	0	0	0	0	0	0	0	0	0		0	0	0	0	1	0	0	0	0	0	0	0	0	0	0	0	0	0	0	0	0	1	0	2	1	1
ALPK1	0	0	0	0	0	0	0	0	0		0	0	0	0	0	0	0	0	0	0	0		0	0	0	0	0	0	0	0	0	0	0	0	0	0	0	0	0	0	0	0	0	0	0	0	0	0
ALPL	0	0	0	0	0	0	0	0	0		0	0	0	0	0	0	0	0	0	0	0		0	0	0	0	0	0	0	0	0	0	0	0	1	0	0	0	0	0	0	0	0	0	0	1	0	1
ANTXR2	0	0	0	0	0	0	0	0	0		0	0	0	0	0	0	0	0	0	0	0		0	0	0	0	0	0	0	0	0	0	0	0	0	0	0	0	0	0	0	0	0	0	0	0	0	0
AP000304.12	0	0	0	1	0	0	1	1	0		0	0	0	0	0	0	0	0	0	0	0		0	0	0	0	0	0	0	0	0	0	0	0	0	0	0	0	0	0	0	0	0	0	0	0	0	0
AP000936.1	0	0	0	0	0	0	0	0	0		0	0	0	0	0	0	0	0	0	0	0		0	0	0	2	0	0	0	0	0	0	0	0	0	0	0	0	0	0	0	0	0	0	0	1	1	0
AP1S2	0	0	0	1	0	0	1	1	0		0	0	0	0	0	0	0	0	0	0	0		0	0	0	2	0	0	0	0	0	0	0	0	0	0	0	0	0	0	0	0	0	0	0	1	1	0
APBB1IP	0	0	0	0	0	0	0	0	0		0	0	0	0	0	0	0	0	0	0	0		0	0	0	0	0	0	0	0	0	0	0	0	0	0	0	0	0	0	0	0	0	0	0	0	0	0
APH1B	0	0	0	0	0	0	0	0	0		0	0	0	0	0	0	0	0	0	0	0		0	0	0	0	1	0	0	0	0	0	0	0	1	0	0	0	0	0	1	0	0	0	0	3	1	2
APIP	0	0	0	1	0	0	1	1	0		0	0	0	0	0	0	0	0	0	0	0		0	0	0	0	0	0	0	0	0	0	0	0	0	0	0	0	0	0	0	0	0	0	0	0	0	0
APMAP	1	1	1	1	0	1	5	2	3		0	1	1	0	0	0	0	0	2	0	2		1	0	0	1	0	1	0	0	1	0	1	1	1	1	0	0	0	0	0	0	1	1	0	10	3	7
APOL3	0	0	0	0	0	0	0	0	0		0	1	0	0	0	0	0	0	1	0	1		0	0	0	0	0	0	0	0	0	0	0	0	0	0	0	0	0	0	0	0	0	0	0	0	0	0
AQP9	0	0	0	0	0	0	0	0	0		0	1	0	0	0	0	0	0	1	0	1		0	0	0	0	0	0	0	0	0	0	0	0	0	0	0	0	0	0	0	0	0	0	0	0	0	0
ARAP1	0	0	0	0	0	0	0	0	0		0	0	0	0	0	0	0	0	0	0	0		0	0	0	0	0	0	0	0	0	0	0	0	0	0	0	0	0	0	0	0	0	0	0	0	0	0
ARAP3	0	0	0	0	0	0	0	0	0		0	0	0	0	0	0	0	0	0	0	0		0	0	0	0	0	0	0	0	0	0	0	0	0	0	0	0	0	0	0	0	0	0	0	0	0	0
ARHGAP25	0	1	0	1	0	0	2	1	1		0	1	0	0	0	0	0	0	1	0	1		0	0	0	0	1	0	0	0	1	0	0	0	1	1	0	0	0	0	0	0	0	1	0	5	1	4
ARHGAP27	0	0	0	1	0	0	1	1	0		0	0	0	0	0	0	0	0	0	0	0		0	0	0	1	0	0	0	0	0	0	0	0	0	0	0	0	0	0	0	0	0	0	0	1	1	0
ARHGDIB	0	0	0	0	0	0	0	0	0		0	0	0	0	0	0	0	0	0	0	0		0	0	0	0	0	0	0	0	0	0	0	0	0	0	0	0	0	0	0	0	0	0	0	0	0	0
ARID3A	0	0	0	0	0	0	0	0	0		0	0	0	0	0	0	0	0	0	0	0		0	0	0	0	1	0	0	0	0	0	0	0	0	0	0	0	0	0	0	0	0	0	0	1	1	0
ARL5A	0	0	0	0	0	0	0	0	0		0	0	0	0	0	0	0	0	0	0	0		0	0	0	1	0	0	0	0	0	0	0	0	0	0	0	0	0	0	0	0	0	0	0	1	1	0
ASF1B	0	0	0	0	0	0	0	0	0		0	0	0	0	0	0	0	0	0	0	0		0	0	0	0	0	0	0	0	0	0	0	0	0	0	0	0	0	0	0	0	0	0	0	0	0	0
ATM	0	0	0	0	0	0	0	0	0		0	0	0	0	0	0	0	0	0	0	0		0	0	0	0	0	0	0	0	0	0	0	0	0	0	0	0	0	0	0	0	0	0	0	0	0	0
ATP5F1	0	0	0	1	0	0	1	1	0		0	0	0	0	0	0	0	0	0	0	0		0	0	0	0	0	0	0	0	0	0	0	0	0	0	0	0	0	0	0	0	0	0	0	0	0	0
ATP5I	0	0	0	1	0	0	1	1	0		0	0	0	0	0	0	0	0	0	0	0		0	0	0	0	0	0	0	0	0	0	0	0	0	0	0	0	0	0	0	0	0	0	0	0	0	0
ATP5J	0	0	0	1	0	0	1	1	0		0	0	0	0	0	0	0	0	0	0	0		0	0	0	0	0	0	0	0	0	0	0	0	0	0	0	0	0	0	0	0	0	0	0	0	0	0
ATP5L	0	0	0	0	0	0	0	0	0		0	0	0	0	0	0	0	0	0	0	0		0	0	0	0	1	0	0	0	0	0	0	0	0	0	0	0	0	0	0	0	0	0	0	1	1	0
ATP5O	0	0	0	1	0	0	1	1	0		0	0	0	0	0	0	0	0	0	0	0		0	0	0	0	0	0	0	0	0	0	0	0	0	0	0	0	0	0	0	0	0	0	0	0	0	0
ATP6V0B	0	0	0	0	0	0	0	0	0		0	0	0	0	0	0	0	0	0	0	0		0	0	0	0	0	0	0	0	0	0	0	0	0	0	0	0	0	0	0	0	0	0	0	0	0	0
ATP6V1B2	0	0	0	0	0	0	0	0	0		0	0	0	0	0	0	0	0	0	0	0		0	0	0	0	0	0	0	0	0	0	0	0	0	0	0	0	0	0	0	0	0	0	0	0	0	0
ATP6V1G1	0	0	0	1	0	0	1	1	0		0	0	0	0	0	0	0	0	0	0	0		0	0	0	1	0	0	0	0	0	0	0	0	0	0	0	0	0	0	0	0	0	0	0	1	1	0
B4GALT5	0	0	0	0	0	0	0	0	0		0	0	0	0	0	0	0	0	0	0	0		0	0	0	0	0	0	0	0	0	0	0	0	0	0	0	0	0	0	0	0	0	0	0	0	0	0
B9D2	0	0	0	0	0	0	0	0	0		0	0	0	0	0	0	0	0	0	0	0		0	0	0	0	0	0	0	0	0	0	0	0	0	0	0	0	0	0	0	0	0	0	0	0	0	0
BASP1	0	0	0	0	0	0	0	0	0		0	0	0	0	0	0	0	0	0	0	0		0	0	0	0	1	0	0	0	0	0	0	0	1	0	0	0	0	0	0	0	0	1	0	3	1	2
BCL3	0	0	0	0	0	0	0	0	0		0	0	0	0	0	0	0	0	0	0	0		0	0	0	0	1	0	0	0	0	0	0	0	1	0	0	0	0	0	0	0	0	1	0	3	1	2
BCL6	0	0	0	0	0	0	0	0	0		0	0	0	0	0	0	0	0	0	0	0		0	0	0	0	0	0	0	0	0	0	0	0	0	0	0	0	0	0	0	0	0	0	0	0	0	0
BEST1	0	0	0	0	0	0	0	0	0		0	0	0	0	0	0	0	0	0	0	0		0	0	0	0	0	0	0	0	0	0	0	0	0	0	0	0	0	0	0	0	1	0	0	1	0	1
BIRC3	0	0	0	1	0	0	1	1	0		0	0	0	0	0	0	0	0	0	0	0		0	0	0	1	0	0	0	0	0	0	0	0	0	0	0	0	0	0	0	0	0	0	0	1	1	0
BRIX1	0	0	0	1	0	0	1	1	0		0	0	0	0	0	0	0	0	0	0	0		0	0	0	0	0	0	0	0	0	0	0	0	0	0	0	0	0	0	0	0	0	0	0	0	0	0
C1orf186	0	0	0	0	0	0	0	0	0		0	0	0	0	0	0	0	0	0	0	0		0	0	0	0	0	0	0	0	0	0	0	0	0	0	0	0	0	0	0	0	0	0	0	0	0	0
C1orf63	0	0	0	0	0	0	0	0	0		0	0	0	0	0	0	0	0	0	0	0		0	0	0	0	0	0	0	0	0	0	0	0	0	0	0	0	0	0	0	0	0	0	0	0	0	0
C1RL	0	0	0	0	0	0	0	0	0		0	0	0	0	0	0	0	0	0	0	0		0	0	0	0	0	0	0	0	0	0	0	0	0	0	0	0	0	0	0	0	0	0	0	0	0	0
C3orf62	0	0	0	0	0	0	0	0	0		0	0	0	0	0	0	0	0	0	0	0		0	0	0	0	0	0	0	0	0	0	0	0	1	0	0	0	0	0	0	0	0	0	0	1	0	1
C5AR1	0	0	0	0	0	0	0	0	0		0	0	0	0	0	0	0	0	0	0	0		0	0	0	0	1	1	0	0	0	0	0	0	1	0	0	0	0	0	0	0	1	1	0	5	2	3
C5AR2	0	0	0	0	0	0	0	0	0		0	0	0	0	0	0	0	0	0	0	0		0	0	0	0	0	0	0	0	0	0	0	0	0	0	0	0	0	0	0	0	0	0	0	0	0	0
C6orf48	0	0	0	1	0	0	1	1	0		0	0	0	0	0	0	0	0	0	0	0		1	0	0	1	0	0	0	0	0	0	1	0	0	0	0	0	0	0	0	0	0	0	0	3	2	1
CACNG6	0	0	0	0	0	0	0	0	0		0	0	0	0	0	0	0	0	0	0	0		0	0	0	0	0	0	0	0	0	0	0	0	0	0	0	0	0	0	0	0	0	0	0	0	0	0
CAMSAP2	0	0	0	1	0	0	1	1	0		0	0	0	0	0	0	0	0	0	0	0		1	0	0	0	0	0	0	0	0	0	0	0	0	0	0	0	0	0	0	0	0	0	0	1	1	0
CANT1	0	0	0	0	0	0	0	0	0		0	0	0	0	0	0	0	0	0	0	0		0	0	0	0	0	0	0	0	0	0	0	0	0	0	0	0	0	0	0	0	0	0	0	0	0	0
CAP1	0	0	0	0	0	0	0	0	0		0	0	0	0	0	0	0	0	0	0	0		0	0	0	0	0	0	0	0	0	0	0	0	0	0	0	0	0	0	0	0	0	0	0	0	0	0
CARD14	0	0	0	0	0	0	0	0	0		0	0	0	0	0	0	0	0	0	0	0		0	0	0	0	0	0	0	0	0	0	0	0	0	0	0	0	0	0	0	0	0	0	0	0	0	0
CASC3	0	0	0	0	0	0	0	0	0		0	0	0	0	0	0	0	0	0	0	0		0	0	0	0	0	0	0	0	0	0	0	0	0	0	0	0	0	0	0	0	0	0	0	0	0	0
CASC4	0	0	0	0	0	0	0	0	0		0	0	0	0	0	0	0	0	0	0	0		0	0	0	0	0	0	0	0	0	0	0	0	0	0	0	0	0	0	0	0	0	0	0	0	0	0
CASP9	0	0	0	0	0	0	0	0	0		0	0	0	0	0	0	0	0	0	0	0		0	0	0	0	0	0	0	0	0	0	0	0	0	0	0	0	0	0	0	0	0	0	0	0	0	0
CBL	0	0	0	0	0	0	0	0	0		0	0	0	0	0	0	0	0	0	0	0		0	0	0	0	0	0	0	0	0	0	0	0	0	0	0	0	0	0	0	0	0	0	0	0	0	0
CCDC109B	0	0	0	1	0	0	1	1	0		0	0	0	0	0	0	0	0	0	0	0		0	0	0	1	0	0	0	0	0	0	0	0	0	0	0	0	0	0	0	0	0	0	0	1	1	0
CCNJL	0	0	0	0	0	0	0	0	0		0	0	0	0	0	0	0	0	0	0	0		0	0	0	0	0	0	0	0	0	0	0	0	0	0	0	0	0	0	0	0	0	1	0	1	0	1
CD3D	0	0	0	0	0	0	0	0	0		0	0	0	0	0	0	0	0	0	0	0		0	0	0	1	0	0	0	0	0	0	0	0	0	0	0	0	0	0	0	0	0	1	0	2	1	1
CD46	0	0	0	0	0	0	0	0	0		0	0	0	0	0	0	0	0	0	0	0		0	0	0	0	0	0	0	0	0	0	0	0	0	0	0	0	0	0	0	0	0	0	0	0	0	0
CD52	0	0	0	0	0	0	0	0	0		0	0	0	0	0	0	0	0	0	0	0		0	0	0	0	0	0	0	0	0	0	0	0	0	0	0	0	0	0	0	0	0	0	0	0	0	0
CEBPB	0	0	0	0	0	0	0	0	0		0	0	0	0	0	0	0	0	0	0	0		0	0	0	0	0	0	0	0	0	0	0	0	0	0	0	0	0	0	0	0	0	0	0	0	0	0
CEBPD	0	0	0	0	0	0	0	0	0		0	0	0	0	0	0	0	0	0	0	0		0	0	0	0	0	0	0	0	0	0	0	0	0	0	0	0	1	0	0	0	0	0	0	1	0	1
CEBPG	0	0	0	0	0	0	0	0	0		0	0	0	0	0	0	0	0	0	0	0		0	0	0	1	0	0	0	0	0	0	0	0	0	0	0	0	0	0	0	0	0	0	0	1	1	0
CEP19	0	0	0	0	0	0	0	0	0		0	0	0	0	0	0	0	0	0	0	0		0	0	0	0	0	0	0	0	0	0	0	0	0	0	0	0	0	0	0	0	0	0	0	0	0	0
CERS2	0	0	0	0	0	0	0	0	0		0	0	0	0	0	0	0	0	0	0	0		0	0	0	0	0	0	0	0	0	0	0	0	0	0	0	0	0	0	0	0	0	0	0	0	0	0
CHMP2A	0	0	0	0	0	0	0	0	0		0	0	0	0	0	0	0	0	0	0	0		0	0	0	0	0	0	0	0	0	0	0	0	0	0	0	0	0	0	0	0	0	0	0	0	0	0
CHST15	0	0	0	0	0	0	0	0	0		0	1	0	0	0	0	0	0	1	0	1		0	0	0	0	1	1	0	0	0	0	0	1	1	0	0	0	1	0	0	0	0	0	0	5	2	3
CKS1B	0	0	0	0	0	0	0	0	0		0	0	0	0	0	0	0	0	0	0	0		0	0	0	1	0	0	0	0	0	0	0	0	0	0	0	0	0	0	0	0	0	0	0	1	1	0
CKS2	0	0	0	0	0	0	0	0	0		0	0	0	0	0	0	0	0	0	0	0		0	0	0	1	0	0	0	0	0	0	0	0	0	0	0	0	0	0	0	0	0	0	0	1	1	0
CLNS1A	0	0	0	1	0	0	1	1	0		0	0	0	0	0	0	0	0	0	0	0		0	0	0	1	0	0	0	0	0	0	0	0	0	0	0	0	0	0	0	0	0	0	0	1	1	0
CMC2	0	0	0	1	0	0	1	1	0		0	0	0	0	0	0	0	0	0	0	0		1	0	0	1	0	0	0	0	0	0	0	0	0	0	0	0	0	0	0	0	0	0	0	2	2	0
CMTM6	0	0	0	0	0	0	0	0	0		0	0	0	0	0	0	0	0	0	0	0		0	0	0	0	0	0	0	0	0	0	0	0	0	0	0	0	0	0	0	0	0	0	0	0	0	0
CNN2	0	0	0	0	0	0	0	0	0		0	0	0	0	0	0	0	0	0	0	0		0	0	0	0	0	0	0	0	0	0	0	0	1	0	0	0	0	0	0	0	0	0	0	1	0	1
COMMD3	0	0	0	1	0	0	1	1	0		0	0	0	0	0	0	0	0	0	0	0		0	0	0	0	0	0	0	0	0	0	0	0	0	0	0	0	0	0	0	0	0	0	0	0	0	0
COMMD6	0	0	0	0	0	0	0	0	0		0	0	0	0	0	0	0	0	0	0	0		0	0	0	0	0	0	0	0	0	0	0	0	0	0	0	0	0	0	0	0	0	0	0	0	0	0
CORO1A	0	0	0	0	0	0	0	0	0		0	0	0	0	0	0	0	0	0	0	0		0	0	0	0	1	0	0	0	0	0	0	0	0	0	0	0	0	0	0	0	0	0	0	1	1	0
COX6A1	0	0	0	0	0	0	0	0	0		0	0	0	0	0	0	0	0	0	0	0		0	0	0	0	0	0	0	0	0	0	1	0	0	0	0	0	0	0	0	0	0	0	0	1	0	1
COX6A1P2	0	0	0	0	0	0	0	0	0		0	0	0	0	0	0	0	0	0	0	0		0	0	0	0	0	0	0	0	0	0	1	0	0	0	0	0	0	0	0	0	0	0	0	1	0	1
COX6C	0	0	0	1	0	0	1	1	0		0	0	0	0	0	0	0	0	0	0	0		0	0	0	0	0	0	0	0	0	0	0	0	0	0	0	0	0	0	0	0	0	1	0	1	0	1
COX7B	0	0	0	1	0	0	1	1	0		0	0	0	0	0	0	0	0	0	0	0		0	0	0	1	1	0	0	0	0	0	0	0	0	0	0	0	0	0	0	0	0	1	0	3	2	1
COX7C	0	0	0	1	0	0	1	1	0		0	0	0	0	0	0	0	0	0	0	0		0	0	0	0	1	0	0	0	0	0	0	0	0	0	0	0	0	0	0	0	0	1	0	2	1	1
CPA3	1	1	1	0	1	1	5	2	3		1	1	0	1	1	0	1	1	6	2	4		1	0	1	0	1	1	0	0	1	1	0	1	1	1	0	1	1	1	1	0	1	1	0	15	4	11
CPQ	0	0	0	0	0	0	0	0	0		0	0	0	0	0	0	0	0	0	0	0		0	0	0	0	0	0	0	0	0	0	0	0	0	0	0	0	0	0	0	0	0	0	0	0	0	0
CR1	0	0	0	0	0	0	0	0	0		1	0	0	0	0	0	0	0	1	0	1		0	0	0	0	1	0	0	0	0	0	0	0	0	0	0	0	0	0	0	0	0	0	1	2	1	1
CRLF3	0	0	0	0	0	0	0	0	0		0	0	0	0	0	0	0	0	0	0	0		0	0	0	0	0	0	0	0	0	0	0	0	0	0	0	0	0	0	0	0	0	0	0	0	0	0
CSE1L	0	0	0	0	0	0	0	0	0		0	0	0	0	0	0	0	0	0	0	0		0	0	0	1	0	0	0	0	0	0	0	0	0	0	0	0	0	0	0	0	0	0	0	1	1	0
CSF3R	0	0	0	1	0	0	1	1	0		0	1	0	0	0	0	0	0	1	0	1		0	0	0	0	0	1	0	0	0	0	0	0	1	0	0	0	1	0	0	0	1	1	0	5	1	4
CSNK1D	0	0	0	0	0	0	0	0	0		0	0	0	0	0	0	0	0	0	0	0		0	0	0	0	0	0	0	0	0	0	0	0	0	0	0	0	0	0	0	0	0	0	0	0	0	0
CTD.2021A8.3	0	0	0	0	0	0	0	0	0		0	0	0	0	0	0	0	0	0	0	0		0	0	0	0	0	0	0	0	0	0	0	0	0	0	0	0	0	0	0	0	0	0	0	0	0	0
CTD.2031P19.4	0	0	0	1	0	0	1	1	0		0	0	0	0	0	0	0	0	0	0	0		0	0	0	1	1	0	0	0	0	0	1	0	0	0	0	0	0	0	0	0	0	0	0	3	2	1
CWC15	0	0	0	1	0	0	1	1	0		0	0	0	0	0	0	0	0	0	0	0		0	0	0	1	0	1	0	0	0	0	0	0	0	0	0	0	0	0	0	0	0	0	0	2	2	0
CXCR1	0	0	0	1	0	0	1	1	0		0	0	0	0	0	0	0	0	0	0	0		0	0	0	0	0	0	0	0	0	0	0	0	1	0	0	0	1	0	0	0	0	0	0	2	0	2
CXCR2	0	0	0	1	0	0	1	1	0		0	1	0	0	0	0	0	0	1	0	1		0	0	0	1	1	0	0	0	0	0	1	0	0	0	0	0	0	0	0	0	0	1	0	4	2	2
CYBA	0	0	0	0	0	0	0	0	0		0	0	0	0	0	0	0	0	0	0	0		0	0	0	0	1	0	0	0	0	0	0	0	0	0	0	0	0	0	0	0	0	0	0	1	1	0
DARS	0	0	0	0	0	0	0	0	0		0	0	0	0	0	0	0	0	0	0	0		0	0	0	0	0	0	0	0	0	0	0	0	0	0	0	0	0	0	0	0	0	1	0	1	0	1
DCUN1D4	0	0	0	1	0	0	1	1	0		0	0	0	0	0	0	0	0	0	0	0		0	0	0	1	0	0	0	0	0	0	0	0	0	0	0	0	0	0	0	0	0	0	0	1	1	0
DDX1	0	0	0	1	0	0	1	1	0		0	0	0	0	0	0	0	0	0	0	0		0	0	0	0	0	0	0	0	0	0	0	0	0	0	0	0	0	0	0	0	0	0	0	0	0	0
DENR	0	0	0	1	0	0	1	1	0		0	0	0	0	0	0	0	0	0	0	0		0	0	0	0	0	0	0	0	0	0	0	0	0	0	0	0	0	0	0	0	0	0	0	0	0	0
DGCR2	0	0	0	0	0	0	0	0	0		0	0	0	0	0	0	0	0	0	0	0		0	0	0	0	0	0	0	0	0	0	0	0	0	0	0	0	0	0	0	0	0	0	0	0	0	0
DHX15	0	0	0	0	0	0	0	0	0		0	0	0	0	0	0	0	0	0	0	0		0	0	0	0	0	0	0	0	0	0	0	0	0	0	0	0	0	0	0	0	0	0	0	0	0	0
DNTTIP1	0	0	0	0	0	0	0	0	0		0	0	0	0	0	0	0	0	0	0	0		0	0	0	0	0	0	0	0	0	0	0	0	0	0	0	0	0	0	0	0	0	0	0	0	0	0
DPF2	0	0	0	0	0	0	0	0	0		0	0	0	0	0	0	0	0	0	0	0		0	0	0	0	0	0	0	0	0	0	0	0	0	0	0	0	0	0	0	0	0	0	0	0	0	0
DPH5	0	0	0	1	0	0	1	1	0		0	0	0	0	0	0	0	0	0	0	0		0	0	0	1	0	0	0	0	0	0	0	0	0	0	0	0	0	0	0	0	0	0	0	1	1	0
DPM1	0	0	0	2	0	0	1	1	0		0	0	0	0	0	0	0	0	0	0	0		0	0	0	0	0	0	0	0	0	0	0	0	0	0	0	0	0	0	0	0	0	0	0	0	0	0
DPY30	0	0	0	1	0	0	1	1	0		0	0	0	0	0	0	0	0	0	0	0		0	0	0	1	0	0	0	0	0	0	0	0	0	0	0	0	0	0	0	0	0	0	0	1	1	0
DYSF	0	0	0	1	0	0	1	1	0		0	0	0	0	0	0	0	0	0	0	0		0	0	0	0	1	1	0	0	0	0	1	0	1	0	0	0	0	0	0	0	0	0	0	4	2	2
EEF1A1	0	0	0	1	0	0	1	1	0		0	0	0	0	0	0	0	0	0	0	0		0	0	0	1	0	0	0	0	0	0	1	0	0	0	0	0	0	0	0	0	0	0	0	2	1	1
EEF1A1P12	0	0	0	1	0	0	1	1	0		0	0	0	0	0	0	0	0	0	0	0		0	0	0	1	0	0	0	0	0	0	0	0	0	0	0	0	0	0	0	0	0	0	0	1	1	0
EEF1A1P9	0	0	0	0	0	0	0	0	0		0	0	0	0	0	0	0	0	0	0	0		0	0	0	1	0	0	0	0	0	0	0	0	0	0	0	0	0	0	0	0	0	0	0	1	1	0
EEF1B2	0	0	0	2	0	0	1	1	0		0	0	0	0	0	0	0	0	0	0	0		1	0	0	2	0	1	0	0	0	0	1	0	0	0	0	0	0	0	0	0	0	1	0	5	3	2
EEF1D	1	0	0	1	0	0	2	1	1		0	0	0	0	0	0	0	0	0	0	0		0	0	0	1	0	0	0	0	0	0	1	0	0	0	0	0	0	0	0	0	0	1	0	3	1	2
EEF1E1	0	0	0	1	0	0	1	1	0		0	0	0	0	0	0	0	0	0	0	0		0	0	0	1	0	0	0	0	0	0	0	0	0	0	0	0	0	0	0	0	0	0	0	1	1	0
EIF2A	0	0	0	1	0	0	1	1	0		0	0	0	0	0	0	0	0	0	0	0		0	0	0	0	0	0	0	0	0	0	0	0	0	0	0	0	0	0	0	0	0	0	0	0	0	0
EIF3E	0	0	0	1	0	0	1	1	0		0	0	0	0	0	0	0	0	0	0	0		0	0	0	0	0	0	0	0	0	0	0	0	0	0	0	0	0	0	0	0	0	0	0	0	0	0
EIF3EP1	0	0	0	1	0	0	1	1	0		0	0	0	0	0	0	0	0	0	0	0		0	0	0	0	0	0	0	0	0	0	0	0	0	0	0	0	0	0	0	0	0	0	0	0	0	0
EIF3H	0	0	0	1	0	0	1	1	0		0	0	0	0	0	0	0	0	0	0	0		0	0	0	1	0	0	0	0	0	0	0	0	0	0	0	0	0	0	0	0	0	0	0	1	1	0
ELF4	0	0	0	1	0	0	1	1	0		0	0	0	0	0	0	0	0	0	0	0		0	0	0	1	0	0	0	0	0	0	0	0	0	0	0	0	0	0	0	0	0	0	0	1	1	0
ELL	1	0	0	0	0	0	1	0	1		0	0	0	0	0	0	0	0	0	0	0		0	0	0	0	1	1	0	0	0	0	0	0	0	0	0	0	0	0	0	0	1	1	0	4	2	2
EMG1	0	0	0	1	0	0	1	1	0		0	0	0	0	0	0	0	0	0	0	0		0	0	0	1	0	0	0	0	0	0	0	0	0	0	0	0	0	0	0	0	0	0	0	1	1	0
EMR3	0	0	0	0	0	0	0	0	0		0	0	0	1	0	0	0	0	1	0	1		0	0	0	0	0	0	0	0	0	0	0	0	0	0	0	0	0	0	0	0	0	1	0	1	0	1
ENY2	0	0	0	1	0	0	1	1	0		0	0	0	0	0	0	0	0	0	0	0		0	0	0	0	0	0	0	0	0	0	0	0	0	0	0	0	0	0	0	0	0	0	0	0	0	0
EPB41L4A.AS1	0	0	0	2	0	0	1	1	0		0	0	0	0	0	0	0	0	0	0	0		0	0	0	2	0	0	0	0	0	0	0	0	0	0	0	0	0	0	0	0	0	0	0	1	1	0
ETS2	0	0	0	0	0	0	0	0	0		0	0	0	0	0	0	0	0	0	0	0		0	0	0	0	0	0	0	0	0	0	0	0	0	0	0	0	0	0	0	0	0	0	0	0	0	0
FAM129A	0	0	0	0	0	0	0	0	0		0	0	0	0	0	0	0	0	0	0	0		0	0	0	0	0	0	0	0	0	0	0	0	1	0	0	0	0	0	0	0	0	1	0	2	0	2
FAM157A	0	0	0	0	0	0	0	0	0		0	0	0	0	0	0	0	0	0	0	0		0	0	0	0	0	0	0	0	0	0	1	0	0	0	0	0	0	0	0	0	0	0	0	1	0	1
FAM211A.AS1	0	0	0	1	0	0	1	1	0		0	0	0	0	0	0	0	0	0	0	0		0	0	0	1	1	0	0	0	0	0	1	0	0	1	0	0	0	0	0	0	0	1	0	5	2	3
FAM212B	0	0	0	0	0	0	0	0	0		0	0	0	0	0	0	0	0	0	0	0		0	0	0	0	0	0	0	0	0	0	0	0	0	0	0	0	0	0	0	0	0	0	0	0	0	0
FAM53C	0	0	0	0	0	0	0	0	0		0	0	0	0	0	0	0	0	0	0	0		0	0	0	0	0	0	0	0	0	0	0	0	0	0	0	0	0	0	0	0	0	0	0	0	0	0
FAM65B	0	0	0	0	0	0	0	0	0		0	0	0	0	0	0	0	0	0	0	0		0	0	0	0	0	0	0	0	0	0	0	0	0	0	0	0	0	0	0	0	0	0	0	0	0	0
FAR2	0	0	0	0	0	0	0	0	0		0	0	0	0	0	0	0	0	0	0	0		0	0	0	0	0	0	0	0	0	0	0	0	0	0	0	0	0	0	0	0	0	0	0	0	0	0
FASTKD1	0	0	0	1	0	0	1	1	0		0	0	0	0	0	0	0	0	0	0	0		0	0	0	0	0	0	0	0	0	0	0	0	0	0	0	0	0	0	0	0	0	0	0	0	0	0
FAU	0	0	0	1	0	0	1	1	0		0	0	0	0	0	0	0	0	0	0	0		0	0	0	1	0	0	0	0	0	0	0	0	0	0	0	0	0	0	0	0	0	0	0	1	1	0
FBXO33	0	0	0	0	0	0	0	0	0		0	0	0	0	0	0	0	0	0	0	0		0	0	0	0	0	0	0	0	0	0	0	0	0	0	0	0	0	0	0	0	0	0	0	0	0	0
FCGR2A	0	0	0	0	0	0	0	0	0		0	1	0	0	0	0	0	0	1	0	1		0	0	0	0	0	0	0	0	0	0	0	0	2	0	0	0	0	0	0	0	0	0	0	1	0	1
FCGR2C	0	0	0	0	0	0	0	0	0		0	1	0	0	0	0	0	0	1	0	1		0	0	0	0	0	0	0	0	0	0	0	0	1	0	0	0	0	0	0	0	0	0	0	1	0	1
FCGR3A	0	0	0	0	0	0	0	0	0		0	0	0	0	0	0	0	0	0	0	0		0	0	0	0	1	0	0	0	0	0	0	0	0	0	0	0	0	0	0	0	0	0	0	1	1	0
FCGR3B	0	0	0	0	0	0	0	0	0		0	0	0	0	0	0	0	0	0	0	0		0	0	0	0	1	0	0	0	0	0	0	0	0	0	0	0	0	0	0	0	0	0	0	1	1	0
FLOT1	0	0	0	0	0	0	0	0	0		1	0	0	0	0	0	0	0	1	0	1		0	0	0	0	0	0	0	0	0	0	0	0	0	0	0	0	0	0	0	0	0	0	0	0	0	0
FLOT2	0	0	0	0	0	0	0	0	0		0	0	0	0	0	0	0	0	0	0	0		0	0	0	0	0	0	0	0	0	0	0	0	0	0	0	0	0	0	0	0	0	0	0	0	0	0
FPR1	0	0	0	1	0	0	1	1	0		0	1	0	0	1	0	0	0	2	0	2		0	0	0	0	1	1	0	0	0	0	1	1	1	1	0	0	1	0	0	0	0	1	1	9	2	7
FPR2	0	0	0	0	0	0	0	0	0		0	0	0	0	0	0	0	0	0	0	0		0	0	0	0	0	0	0	0	0	0	0	0	0	0	0	0	1	0	0	0	0	0	0	1	0	1
FRAT1	0	0	0	0	0	0	0	0	0		0	0	0	0	0	0	0	0	0	0	0		0	0	0	0	0	0	0	0	0	0	0	0	0	0	0	0	0	0	0	0	0	0	0	0	0	0
FRAT2	0	0	0	0	0	0	0	0	0		0	0	0	0	0	0	0	0	0	0	0		0	0	0	0	0	0	0	0	0	0	0	0	0	0	0	0	0	0	0	0	0	0	0	0	0	0
FSCN1	0	0	0	0	0	0	0	0	0		0	0	0	0	0	0	0	0	0	0	0		0	0	0	0	0	0	0	0	0	0	0	0	0	0	0	0	0	0	0	0	0	0	0	0	0	0
FTH1P16	0	0	0	0	0	0	0	0	0		0	0	0	0	0	0	0	0	0	0	0		0	0	0	0	0	0	0	0	0	0	0	0	0	0	0	0	0	0	0	0	0	0	0	0	0	0
FTH1P7	0	0	0	0	0	0	0	0	0		0	0	0	0	0	0	0	0	0	0	0		0	0	0	0	0	0	0	0	0	0	0	0	0	0	0	0	0	0	0	0	0	0	0	0	0	0
FYB	0	0	0	0	0	0	0	0	0		0	0	0	0	0	0	0	0	0	0	0		0	0	0	0	1	0	0	1	0	0	0	0	0	0	0	0	0	0	0	0	0	0	0	2	1	1
GAB2	0	0	0	1	0	0	1	1	0		0	1	0	0	0	0	1	0	2	1	1		1	0	1	0	1	1	0	0	0	0	1	0	1	0	0	0	1	0	0	0	1	1	1	10	4	6
GATA2	1	1	0	0	0	0	2	0	2		1	1	0	1	1	0	0	0	4	0	4		0	0	0	0	0	0	0	0	1	0	0	1	1	0	0	0	1	0	1	0	1	1	0	7	0	7
GNL3	0	0	0	0	0	0	0	0	0		0	0	0	0	0	0	0	0	0	0	0		0	0	0	1	0	0	0	0	0	0	0	0	0	0	0	0	0	0	0	0	0	0	0	1	1	0
GP1BB	0	0	0	1	0	0	1	1	0		0	0	0	0	0	0	0	0	0	0	0		0	0	0	0	0	0	0	0	0	0	0	0	0	0	0	0	0	0	0	0	0	0	0	0	0	0
GPR97	0	0	0	0	0	0	0	0	0		0	0	0	0	0	0	0	0	0	0	0		0	0	0	0	0	0	0	0	0	0	0	0	1	0	0	0	0	0	0	0	0	0	0	1	0	1
GRPEL2	0	0	0	0	0	0	0	0	0		0	0	0	0	0	0	0	0	0	0	0		0	0	0	1	0	0	0	0	0	0	0	0	0	0	0	0	0	0	0	0	0	0	0	1	1	0
H3F3A	0	0	0	0	0	0	0	0	0		0	0	0	0	0	0	0	0	0	0	0		0	0	0	0	0	0	0	0	0	0	0	0	0	0	0	0	0	0	0	0	0	0	0	0	0	0
H3F3AP4	0	0	0	0	0	0	0	0	0		0	0	0	0	0	0	0	0	0	0	0		0	0	0	0	0	0	0	0	0	0	0	0	0	0	0	0	0	0	0	0	0	0	0	0	0	0
H3F3AP6	0	0	0	0	0	0	0	0	0		0	0	0	0	0	0	0	0	0	0	0		0	0	0	0	1	0	0	0	0	0	0	0	1	0	0	0	0	0	0	0	0	1	1	4	1	3
H3F3BP1	0	0	0	0	0	0	0	0	0		0	0	0	0	0	0	0	0	0	0	0		0	0	0	0	0	0	0	0	0	0	0	0	0	0	0	0	0	0	0	0	0	0	0	0	0	0
HAUS1P2	0	0	0	1	0	0	1	1	0		0	0	0	0	0	0	0	0	0	0	0		0	0	0	0	0	0	0	0	0	0	0	0	0	0	0	0	0	0	0	0	0	0	0	0	0	0
HBP1	0	0	0	0	0	0	0	0	0		0	0	0	0	0	0	0	0	0	0	0		0	0	0	0	0	0	0	0	0	0	0	0	0	0	0	0	0	0	0	0	0	0	0	0	0	0
HCK	0	0	0	0	0	0	0	0	0		0	0	0	0	0	0	0	0	0	0	0		0	0	0	0	0	0	0	0	0	0	0	0	0	0	0	0	1	0	0	0	0	0	0	1	0	1
HDC	1	1	1	1	1	1	6	3	3		1	1	0	1	1	1	0	1	6	1	5		1	0	1	1	1	1	1	1	1	1	1	1	1	1	1	1	1	1	1	1	1	1	1	22	6	16
HERC4	0	0	0	0	0	0	0	0	0		0	0	0	0	0	0	0	0	0	0	0		0	0	0	0	0	0	0	0	0	0	0	0	0	0	0	0	0	0	0	0	0	0	0	0	0	0
HINT1	0	0	0	1	0	0	1	1	0		0	0	0	0	0	0	0	0	0	0	0		0	0	0	1	0	0	0	0	0	0	0	0	0	0	0	0	0	0	0	0	0	0	0	1	1	0
HIST1H2BC	0	0	0	0	0	0	0	0	0		0	0	0	0	0	0	0	0	0	0	0		0	0	0	0	0	0	0	0	0	0	0	0	0	0	0	0	0	0	0	0	0	0	0	0	0	0
HIST2H2AA3	0	0	0	0	0	0	0	0	0		0	0	0	0	0	0	0	0	0	0	0		0	0	0	0	0	0	0	0	0	0	0	0	0	0	0	0	0	0	0	0	0	0	0	0	0	0
HIST2H2AA4	0	0	0	0	0	0	0	0	0		0	0	0	0	0	0	0	0	0	0	0		0	0	0	0	0	0	0	0	0	0	0	0	0	0	0	0	0	0	0	0	0	0	0	0	0	0
HLA.B	0	0	0	0	0	0	0	0	0		0	0	0	0	0	0	0	0	0	0	0		0	0	0	0	0	0	0	0	0	0	0	0	0	0	0	0	0	0	0	0	0	0	0	0	0	0
HLA.E	0	0	0	0	0	0	0	0	0		0	0	0	0	0	0	0	0	0	0	0		0	0	0	1	0	0	0	0	0	0	0	0	0	0	0	0	0	0	0	0	0	0	0	1	1	0
HLX	0	0	0	0	0	0	0	0	0		0	0	0	0	0	0	0	0	0	0	0		0	0	0	0	0	0	0	0	0	0	0	0	0	0	0	0	0	0	0	0	0	0	0	0	0	0
HMGCS1	0	0	0	1	0	0	1	1	0		0	0	0	0	0	0	0	0	0	0	0		0	0	0	1	0	0	0	0	0	0	0	0	0	0	0	0	0	0	0	0	0	0	0	1	1	0
HNMT	0	0	0	1	0	0	1	1	0		0	0	0	0	0	0	0	0	0	0	0		0	0	0	0	0	0	0	0	0	0	0	0	0	0	0	0	0	0	0	0	0	0	0	0	0	0
HNRNPA1P22	0	0	0	1	0	0	1	1	0		0	0	0	0	0	0	0	0	0	0	0		1	0	0	1	0	0	0	0	0	0	0	0	0	0	0	0	0	0	0	0	0	0	0	2	2	0
HNRNPA1P4	0	0	0	1	0	0	1	1	0		0	0	0	0	0	0	0	0	0	0	0		1	0	0	1	0	0	0	0	0	0	0	0	0	0	0	0	0	0	0	0	0	0	0	2	2	0
HS1BP3	0	0	0	0	0	0	0	0	0		0	0	0	0	0	0	0	0	0	0	0		0	0	0	0	1	0	0	0	0	0	0	0	0	0	0	0	0	0	0	0	0	1	0	2	1	1
ICAM3	0	0	0	0	0	0	0	0	0		0	1	0	1	0	0	0	0	2	0	2		0	0	0	0	0	0	0	0	0	0	0	0	1	0	0	0	0	0	0	0	0	0	0	1	0	1
ICOS	0	0	0	1	0	0	1	1	0		0	0	0	0	0	0	0	0	0	0	0		0	0	0	1	0	0	0	0	0	0	0	0	0	0	0	0	0	0	0	0	0	0	0	1	1	0
IFITM2	0	0	0	1	0	0	1	1	0		0	1	0	0	0	0	0	0	1	0	1		1	0	0	1	0	1	0	0	0	0	1	0	1	0	0	0	1	0	0	0	0	1	0	7	3	4
IGF2R	0	0	0	0	0	0	0	0	0		0	0	0	0	0	0	0	0	0	0	0		0	0	0	0	1	0	0	0	0	0	0	0	0	0	0	0	0	0	0	0	0	1	0	2	1	1
IL10RB	0	0	0	0	0	0	0	0	0		0	0	0	0	0	0	0	0	0	0	0		0	0	0	0	0	0	0	0	0	0	0	0	0	0	0	0	0	0	0	0	0	0	0	0	0	0
IL17RA	0	0	0	0	0	0	0	0	0		0	0	0	0	0	0	0	0	0	0	0		0	0	0	0	0	0	0	0	0	0	0	0	0	0	0	0	0	0	0	0	0	0	0	0	0	0
IL1R2	0	0	0	0	0	0	0	0	0		0	0	0	0	0	0	0	0	0	0	0		0	0	0	0	0	0	0	0	0	0	0	0	0	0	0	0	0	0	0	0	0	0	0	0	0	0
IL6R	0	0	0	0	0	0	0	0	0		0	0	0	0	0	0	0	0	0	0	0		0	0	0	0	0	0	0	0	0	0	0	0	0	0	0	0	0	0	0	0	0	0	0	0	0	0
ILK	0	0	0	1	0	0	1	1	0		0	0	0	0	0	0	0	0	0	0	0		0	0	0	0	0	0	0	0	0	0	0	0	0	0	0	0	0	0	0	0	0	0	0	0	0	0
IMPA2	0	0	0	0	0	0	0	0	0		0	0	0	0	0	0	0	0	0	0	0		0	0	0	0	0	0	0	0	0	0	0	0	0	0	0	0	0	0	0	0	0	0	0	0	0	0
IMPDH1	0	0	0	0	0	0	0	0	0		0	0	0	0	0	0	0	0	0	0	0		0	0	0	0	0	0	0	0	0	0	0	0	0	0	0	0	0	0	0	0	0	0	0	0	0	0
INPP5A	0	0	0	0	0	0	0	0	0		0	0	0	0	0	0	0	0	0	0	0		0	0	0	0	0	0	0	0	0	0	0	0	0	0	0	0	0	0	0	0	0	0	0	0	0	0
IQSEC1	0	0	0	0	0	0	0	0	0		0	0	0	0	0	0	0	0	0	0	0		0	0	0	0	0	0	0	0	0	0	0	0	0	0	0	0	0	0	0	0	0	0	0	0	0	0
ITGA5	0	0	0	0	0	0	0	0	0		0	0	0	0	0	0	0	0	0	0	0		0	0	0	0	0	0	0	0	0	0	0	0	0	0	0	0	0	0	0	0	0	0	0	0	0	0
ITGAM	0	0	0	0	0	0	0	0	0		0	0	0	0	0	0	0	0	0	0	0		0	0	0	0	0	0	0	0	0	0	0	0	0	0	0	0	0	0	0	0	0	0	0	0	0	0
ITM2B	0	0	0	0	0	0	0	0	0		0	0	0	0	0	0	0	0	0	0	0		0	0	0	0	0	0	0	0	0	0	0	0	0	0	0	0	0	0	0	1	0	0	0	1	0	1
ITPRIP	0	0	0	2	0	0	1	1	0		0	1	0	0	0	0	0	0	1	0	1		1	0	0	2	0	1	0	0	0	0	1	0	1	0	0	0	1	0	0	0	0	1	0	7	3	4
KDM3A	0	0	0	0	0	0	0	0	0		0	0	0	0	0	0	0	0	0	0	0		0	0	0	0	0	0	0	0	0	0	0	0	0	0	0	0	0	0	0	0	0	0	0	0	0	0
KDM6B	0	0	0	0	0	0	0	0	0		0	0	0	0	0	0	0	0	0	0	0		0	0	0	0	0	0	0	0	0	0	0	0	0	0	0	0	0	0	0	0	0	0	0	0	0	0
KIAA0391	0	0	0	0	0	0	0	0	0		0	0	0	0	0	0	0	0	0	0	0		0	0	0	1	0	0	0	0	0	0	0	0	0	0	0	0	0	0	0	0	0	0	0	1	1	0
KLHL21	0	0	0	0	0	0	0	0	0		0	0	0	0	0	0	0	0	0	0	0		0	0	0	0	0	0	0	0	0	0	0	0	0	0	0	0	0	0	0	0	0	0	0	0	0	0
KRIT1	0	0	0	1	0	0	1	1	0		0	0	0	0	0	0	0	0	0	0	0		0	0	0	0	0	0	0	0	0	0	0	0	0	0	0	0	0	0	0	0	0	0	0	0	0	0
KRT23	0	1	1	0	0	0	2	0	2		0	1	0	0	0	0	0	0	1	0	1		0	0	0	0	0	0	0	0	1	0	0	1	1	0	0	0	0	0	1	0	0	1	0	5	0	5
LAMP2	0	0	0	0	0	0	0	0	0		0	0	0	0	0	0	0	0	0	0	0		0	0	0	0	1	0	0	0	0	0	0	0	0	0	0	0	0	0	0	0	0	0	1	2	1	1
LASP1	0	0	0	0	0	0	0	0	0		0	0	0	0	0	0	0	0	0	0	0		0	0	0	0	0	0	0	0	0	0	0	0	0	0	0	0	0	0	0	0	0	0	0	0	0	0
LAT2	0	0	0	0	0	0	0	0	0		0	0	0	0	0	0	0	0	0	0	0		0	0	0	0	0	0	0	0	0	0	0	0	0	0	0	0	0	0	0	0	0	0	0	0	0	0
LILRA2	0	0	0	0	0	0	0	0	0		0	0	0	0	0	0	0	0	0	0	0		0	0	0	0	1	0	0	0	0	0	0	0	0	0	0	0	0	0	0	0	1	0	0	2	1	1
LILRA6	0	0	0	1	0	0	1	1	0		0	1	0	0	0	0	1	1	3	2	1		1	0	0	1	1	1	0	0	0	0	1	0	1	0	0	0	1	0	0	0	0	1	0	8	4	4
LILRB3	0	0	0	1	0	0	1	1	0		0	1	0	0	0	0	1	1	3	2	1		1	0	0	1	1	1	0	0	0	0	1	0	1	0	0	0	1	0	0	0	0	1	0	8	4	4
LINC00265	0	0	0	0	0	0	0	0	0		0	0	0	0	0	0	0	0	0	0	0		0	0	0	0	0	0	0	0	0	0	0	0	0	0	0	0	0	0	0	0	0	0	0	0	0	0
LITAF	0	0	0	0	0	0	0	0	0		0	0	0	0	0	0	0	0	0	0	0		0	0	0	0	0	0	0	0	0	0	0	0	0	0	0	0	0	0	0	0	0	0	0	0	0	0
LPAR6	0	0	0	1	0	0	1	1	0		0	0	0	0	0	0	0	0	0	0	0		0	0	0	0	0	0	0	0	0	0	0	0	0	0	0	0	0	0	0	0	0	0	0	0	0	0
LRG1	0	0	0	0	0	0	0	0	0		0	0	0	0	0	0	0	0	0	0	0		0	0	0	0	0	0	0	0	0	0	0	0	0	0	0	0	0	0	0	0	1	0	0	1	0	1
LRP10	0	0	0	1	0	0	1	1	0		0	0	0	0	0	0	0	0	0	0	0		1	0	0	1	0	1	0	0	0	0	0	0	1	0	0	0	1	0	0	0	0	1	0	6	3	3
LRRC25	0	0	0	0	0	0	0	0	0		0	0	0	0	0	0	0	0	0	0	0		0	0	0	0	0	0	0	0	0	0	0	0	0	0	0	0	0	0	0	0	0	0	0	0	0	0
LSM3	0	0	0	2	0	0	1	1	0		0	0	0	0	0	0	0	0	0	0	0		0	0	0	1	0	0	0	0	0	0	0	0	0	0	0	0	0	0	0	0	0	0	0	1	1	0
LSM3P3	0	0	0	0	0	0	0	0	0		0	0	0	0	0	0	0	0	0	0	0		0	0	0	0	0	0	0	0	0	0	0	0	0	0	0	0	0	0	0	0	0	0	0	0	0	0
LSM3P4	0	0	0	0	0	0	0	0	0		0	0	0	0	0	0	0	0	0	0	0		0	0	0	0	0	0	0	0	0	0	0	0	0	0	0	0	0	0	0	0	0	1	0	1	0	1
LSM5	0	0	0	1	0	0	1	1	0		0	0	0	0	0	0	0	0	0	0	0		0	0	0	1	0	0	0	0	0	0	0	0	0	0	0	0	0	0	0	0	0	0	0	1	1	0
LYN	0	0	0	0	0	0	0	0	0		0	1	0	0	0	0	0	0	1	0	1		0	0	0	0	1	0	0	0	0	0	1	0	1	0	0	0	1	0	0	0	0	1	0	5	1	4
MAEA	0	0	0	0	0	0	0	0	0		0	0	0	0	0	0	0	0	0	0	0		0	0	0	0	0	0	0	0	0	0	0	0	0	0	0	0	0	0	0	0	0	0	0	0	0	0
MAK	0	0	0	0	0	0	0	0	0		0	0	0	0	0	0	0	0	0	0	0		0	0	0	0	0	0	0	0	0	0	0	0	0	0	0	0	0	0	0	0	0	0	0	0	0	0
MANSC1	0	0	0	0	0	0	0	0	0		0	0	0	0	0	0	0	0	0	0	0		0	0	0	0	0	0	0	0	0	0	0	0	0	0	0	0	0	0	0	0	0	0	0	0	0	0
MAP3K5	0	0	0	0	0	0	0	0	0		0	0	0	0	0	0	0	0	0	0	0		0	0	0	0	0	0	0	0	0	0	1	0	0	0	0	0	0	0	0	0	0	0	0	1	0	1
MAP3K8	0	0	0	0	0	0	0	0	0		0	0	0	0	0	0	0	0	0	0	0		0	0	0	0	0	0	0	0	0	0	0	0	0	0	0	0	0	0	0	0	0	0	0	0	0	0
MAPK1	0	0	0	0	0	0	0	0	0		0	0	0	0	0	0	0	0	0	0	0		0	0	0	0	0	0	0	0	0	0	0	0	0	0	0	0	0	0	0	0	0	0	0	0	0	0
MAPK3	0	0	0	0	0	0	0	0	0		0	0	0	0	0	0	0	0	0	0	0		0	0	0	0	0	0	0	0	0	0	0	0	1	0	0	0	0	0	0	0	0	0	0	1	0	1
MAPKAPK5.AS1	0	0	0	1	0	0	1	1	0		0	0	0	0	0	0	0	0	0	0	0		0	0	0	1	0	0	0	0	0	0	0	0	0	0	0	0	0	0	0	0	0	0	0	1	1	0
MBOAT7	0	0	0	0	0	0	0	0	0		0	0	0	0	0	0	0	0	0	0	0		0	0	0	0	1	0	0	0	0	0	0	0	1	0	0	0	0	0	0	0	0	1	0	3	1	2
MCL1	0	0	0	0	0	0	0	0	0		0	0	0	0	0	0	0	0	0	0	0		0	0	0	0	1	0	0	0	0	0	0	0	0	0	0	0	0	0	0	0	0	0	0	1	1	0
METAP2	0	0	0	1	0	0	1	1	0		0	0	0	0	0	0	0	0	0	0	0		0	0	0	0	0	0	0	0	0	0	0	0	0	0	0	0	0	0	0	0	0	0	0	0	0	0
METTL12	0	0	0	0	0	0	0	0	0		0	0	0	0	0	0	0	0	0	0	0		0	0	0	0	0	0	0	0	0	0	0	0	0	0	0	0	0	0	0	0	0	0	0	0	0	0
MGAM	1	1	1	0	0	0	3	0	3		0	1	0	0	0	1	0	0	2	0	2		0	0	0	0	1	0	0	0	1	0	1	1	1	1	0	0	0	0	0	0	1	1	1	9	1	8
MID1IP1	0	0	0	2	0	0	1	1	0		0	1	0	1	0	0	0	0	2	0	2		2	0	0	0	1	2	0	0	0	0	1	0	1	0	0	0	0	0	0	0	1	2	0	7	3	4
MKNK2	0	0	0	1	0	0	1	1	0		0	0	0	0	0	0	0	0	0	0	0		0	0	0	0	0	0	0	0	0	0	0	0	0	0	0	0	0	0	0	0	0	0	0	0	0	0
MME	0	0	0	0	0	0	0	0	0		0	1	0	1	0	0	0	0	2	0	2		0	0	0	0	1	0	0	0	1	0	0	0	1	0	0	0	0	0	0	0	1	0	1	5	1	4
MMP25	0	0	0	0	0	0	0	0	0		0	0	0	0	0	0	0	0	0	0	0		0	0	0	0	0	0	0	0	0	0	0	0	0	0	0	0	0	0	1	0	0	0	0	1	0	1
MMP9	0	0	0	0	0	0	0	0	0		0	0	0	0	0	0	0	0	0	0	0		0	0	0	0	1	0	0	0	0	0	0	0	0	0	0	0	0	0	0	0	0	0	0	1	1	0
MRPL13	0	0	0	1	0	0	1	1	0		0	0	0	0	0	0	0	0	0	0	0		0	0	0	1	0	0	0	0	0	0	0	0	0	0	0	0	0	0	0	0	0	0	0	1	1	0
MRPL14	0	0	0	0	0	0	0	0	0		0	0	0	0	0	0	0	0	0	0	0		0	0	0	0	1	0	0	0	0	0	0	0	0	0	0	0	0	0	0	0	0	0	0	1	1	0
MRPL22	0	0	0	2	0	0	1	1	0		0	0	0	0	0	0	0	0	0	0	0		0	0	0	2	0	0	0	0	0	0	0	0	0	0	0	0	0	0	0	0	0	0	0	1	1	0
MRPL3	0	0	0	1	0	0	1	1	0		0	0	0	0	0	0	0	0	0	0	0		0	0	0	1	0	0	0	0	0	0	0	0	0	0	0	0	0	0	0	0	0	0	0	1	1	0
MRPL32	0	0	0	0	0	0	0	0	0		0	0	0	0	0	0	0	0	0	0	0		0	0	0	0	0	0	0	0	0	0	0	0	0	0	0	0	0	0	0	0	0	0	0	0	0	0
MRPL36	0	0	0	1	0	0	1	1	0		0	0	0	0	0	0	0	0	0	0	0		0	0	0	1	0	0	0	0	0	0	0	0	0	0	0	0	0	0	0	0	0	0	0	1	1	0
MRPL47	0	0	0	1	0	0	1	1	0		0	0	0	0	0	0	0	0	0	0	0		0	0	0	0	0	0	0	0	0	0	0	0	0	0	0	0	0	0	0	0	0	0	0	0	0	0
MRPL54	0	0	0	0	0	0	0	0	0		0	0	0	0	0	0	0	0	0	0	0		0	0	0	0	0	0	0	0	0	0	0	0	0	0	0	0	0	0	0	0	0	0	0	0	0	0
MRPS33	0	0	0	1	0	0	1	1	0		0	0	0	0	0	0	0	0	0	0	0		0	0	0	0	0	0	0	0	0	0	0	0	0	0	0	0	1	0	0	0	0	0	0	1	0	1
MSRB1	0	0	0	0	0	0	0	0	0		0	0	0	0	0	0	0	0	0	0	0		0	0	0	0	0	0	0	0	0	0	0	0	1	0	0	0	0	0	0	0	0	0	0	1	0	1
MTMR3	0	0	0	1	0	0	1	1	0		0	0	0	0	0	0	0	0	0	0	0		1	0	0	0	1	1	0	0	0	0	0	0	1	0	0	0	0	0	0	0	0	0	0	4	3	1
MYADM	0	0	0	0	0	0	0	0	0		0	0	0	0	0	0	0	0	0	0	0		0	0	0	0	0	0	0	0	0	0	0	0	0	0	0	0	0	0	0	0	0	0	0	0	0	0
NAA20	0	0	0	0	0	0	0	0	0		0	0	0	0	0	0	0	0	0	0	0		0	0	0	1	0	0	0	0	0	0	0	0	0	0	0	0	0	0	0	0	0	0	0	1	1	0
NAE1	0	0	0	1	0	0	1	1	0		0	0	0	0	0	0	0	0	0	0	0		0	0	0	1	0	0	0	0	0	0	0	0	0	0	0	0	0	0	0	0	0	0	0	1	1	0
NCF1	0	0	0	0	0	0	0	0	0		0	0	0	0	0	0	0	0	0	0	0		0	0	0	0	1	0	0	0	0	0	0	0	0	0	0	0	0	0	0	0	0	0	0	1	1	0
NCF1B	0	0	0	0	0	0	0	0	0		0	0	0	0	0	0	0	0	0	0	0		0	0	0	0	1	0	0	0	0	0	0	0	0	0	0	0	0	0	0	0	0	0	0	1	1	0
NCF1C	0	0	0	0	0	0	0	0	0		0	0	0	0	0	0	0	0	0	0	0		0	0	0	0	2	0	0	0	0	0	0	0	0	0	0	0	0	0	0	0	0	0	0	1	1	0
NCF2	0	0	0	0	0	0	0	0	0		0	0	0	0	0	0	0	0	0	0	0		0	0	0	0	0	0	0	0	0	0	0	0	0	0	0	0	0	0	0	0	0	0	0	0	0	0
NCF4	0	0	0	0	0	0	0	0	0		1	1	0	0	0	0	0	0	2	0	2		0	0	0	0	1	0	0	0	0	0	0	0	1	0	0	0	1	0	0	0	0	0	0	3	1	2
NCOA1	0	0	0	0	0	0	0	0	0		0	0	0	0	0	0	0	0	0	0	0		0	0	0	0	0	0	0	0	0	0	0	0	0	0	0	0	0	0	0	0	0	0	0	0	0	0
NDEL1	0	0	0	0	0	0	0	0	0		0	0	0	0	0	0	0	0	0	0	0		0	0	0	0	0	0	0	0	0	0	0	0	1	0	0	0	0	0	0	0	0	0	0	1	0	1
NDUFAF1	0	0	0	0	0	0	0	0	0		0	0	0	0	0	0	0	0	0	0	0		0	0	0	1	0	0	0	0	0	0	0	0	0	0	0	0	0	0	0	0	0	0	0	1	1	0
NDUFAF5	0	0	0	1	0	0	1	1	0		0	0	0	0	0	0	0	0	0	0	0		0	0	0	0	0	0	0	0	0	0	0	0	0	0	0	0	0	0	0	0	0	0	0	0	0	0
NDUFS4	0	0	0	1	0	0	1	1	0		0	0	0	0	0	0	0	0	0	0	0		0	0	0	1	1	0	0	0	0	0	1	0	0	0	0	0	0	0	0	0	0	0	0	3	2	1
NFIL3	0	0	0	0	0	0	0	0	0		0	0	0	0	0	0	0	0	0	0	0		0	0	0	0	0	0	0	0	0	0	0	0	0	0	0	0	0	0	0	0	0	0	0	0	0	0
NHSL2	0	0	0	0	0	0	0	0	0		0	0	0	0	0	0	0	0	0	0	0		0	0	0	0	0	0	0	0	0	0	0	0	0	0	0	0	0	0	0	0	0	0	0	0	0	0
NIT2	0	0	0	1	0	0	1	1	0		0	0	0	0	0	0	0	0	0	0	0		0	0	0	0	0	0	0	0	0	0	0	0	0	0	0	0	0	0	0	0	0	0	0	0	0	0
NLRP12	0	0	0	0	0	0	0	0	0		0	0	0	0	0	0	0	0	0	0	0		0	0	0	0	1	0	0	0	0	0	0	0	0	0	0	0	0	0	0	0	0	0	1	2	1	1
NOV	0	0	0	0	0	0	0	0	0		0	0	0	0	0	0	0	0	0	0	0		0	0	0	0	0	0	0	0	0	0	0	0	0	0	0	0	0	0	0	0	0	0	0	0	0	0
NRM	0	0	0	0	0	0	0	0	0		0	0	0	0	0	0	0	0	0	0	0		0	0	0	0	0	0	0	0	0	0	0	0	0	0	0	0	0	0	0	0	0	0	0	0	0	0
NSA2	0	0	0	1	0	0	1	1	0		0	0	0	0	0	0	0	0	0	0	0		0	0	0	0	0	0	0	0	0	0	0	0	0	0	0	0	0	0	0	0	0	0	0	0	0	0
NSMCE2	0	0	0	1	0	0	1	1	0		0	0	0	0	0	0	0	0	0	0	0		0	0	0	0	0	0	0	0	0	0	0	0	0	0	0	0	0	0	0	0	0	0	0	0	0	0
NUAK2	0	0	0	0	0	0	0	0	0		0	0	0	0	0	0	0	0	0	0	0		0	0	0	0	0	0	0	0	0	0	0	0	0	0	0	0	0	0	0	0	0	0	0	0	0	0
NUP107	0	0	0	1	0	0	1	1	0		0	0	0	0	0	0	0	0	0	0	0		0	0	0	1	0	0	0	0	0	0	0	0	0	0	0	0	0	0	0	0	0	0	0	1	1	0
OCIAD2	0	0	0	1	0	0	1	1	0		0	0	0	0	0	0	0	0	0	0	0		0	0	0	0	0	0	0	0	0	0	0	0	0	0	0	0	0	0	0	0	0	0	0	0	0	0
OSBPL1A	0	0	0	0	0	0	0	0	0		0	0	0	0	0	0	0	0	0	0	0		0	0	0	0	0	0	0	0	0	0	0	0	0	0	0	0	0	0	0	0	0	0	0	0	0	0
OSBPL2	0	0	0	0	0	0	0	0	0		0	0	0	0	0	0	0	0	0	0	0		0	0	0	0	0	0	0	0	0	0	0	0	0	0	0	0	0	0	0	0	0	0	0	0	0	0
OSTF1	0	0	0	0	0	0	0	0	0		0	0	0	0	0	0	0	0	0	0	0		0	0	0	0	1	0	0	0	0	0	0	0	0	0	0	0	0	0	0	0	0	0	0	1	1	0
PACSIN2	0	0	0	0	0	0	0	0	0		0	2	0	0	0	0	0	0	1	0	1		0	0	0	1	0	0	0	0	0	0	0	0	1	0	0	0	0	0	0	0	0	1	0	3	1	2
PAIP2	0	0	0	0	0	0	0	0	0		0	0	0	0	0	0	0	0	0	0	0		0	0	0	0	0	0	0	0	0	0	0	0	0	0	0	0	0	0	0	0	0	0	0	0	0	0
PANX2	0	0	0	0	0	0	0	0	0		0	0	0	0	0	0	0	0	0	0	0		0	0	0	0	0	0	0	0	0	0	0	0	0	0	0	0	0	0	0	0	0	0	0	0	0	0
PAPD4	0	0	0	0	0	0	0	0	0		0	0	0	0	0	0	0	0	0	0	0		0	0	0	0	0	0	0	0	0	0	0	0	0	0	0	0	0	0	0	0	0	0	0	0	0	0
PDLIM7	0	0	0	0	0	0	0	0	0		0	0	0	0	0	0	0	0	0	0	0		0	0	0	0	0	0	0	0	0	0	0	0	0	0	0	0	0	0	0	0	0	0	0	0	0	0
PECAM1	0	0	0	0	0	0	0	0	0		0	0	0	0	0	0	0	0	0	0	0		0	0	0	0	0	0	0	0	0	0	0	0	0	0	0	0	0	0	0	0	0	0	0	0	0	0
PELI1	0	0	0	0	0	0	0	0	0		0	0	0	0	0	0	0	0	0	0	0		0	0	0	0	0	0	0	0	0	0	0	0	0	0	0	0	0	0	0	0	0	0	0	0	0	0
PFDN5	0	0	0	0	0	0	0	0	0		0	0	0	0	0	0	0	0	0	0	0		0	0	0	0	2	0	0	0	0	0	0	0	0	0	0	0	0	0	0	0	0	1	1	3	1	2
PFKFB4	0	0	0	0	0	0	0	0	0		0	0	0	0	0	0	0	0	0	0	0		0	0	0	0	0	0	0	0	0	0	0	0	0	0	0	0	0	0	0	0	0	0	0	0	0	0
PGD	0	0	0	0	0	0	0	0	0		1	0	0	0	0	0	0	0	1	0	1		0	0	0	0	0	0	0	0	0	0	0	0	0	0	0	0	0	0	0	0	0	0	0	0	0	0
PHC2	0	0	0	1	0	0	1	1	0		0	1	0	0	0	0	0	0	1	0	1		0	0	0	1	1	0	0	0	0	0	0	0	1	0	0	0	0	0	0	0	0	0	0	3	2	1
PHF21A	0	0	0	0	0	0	0	0	0		0	0	0	0	0	0	0	0	0	0	0		0	0	0	0	0	0	0	0	0	0	0	0	0	0	0	0	0	0	0	0	0	0	0	0	0	0
PILRA	0	0	0	1	0	0	1	1	0		0	1	0	0	0	0	0	0	1	0	1		0	0	0	0	2	0	0	0	0	0	0	0	1	0	0	0	0	0	0	0	1	1	0	4	1	3
PISD	0	0	0	0	0	0	0	0	0		0	0	0	0	0	0	0	0	0	0	0		0	0	0	0	0	0	0	0	0	0	0	0	0	0	0	0	0	0	0	0	0	0	0	0	0	0
PLAUR	0	0	0	0	0	0	0	0	0		0	0	0	0	0	0	0	0	0	0	0		0	0	0	0	2	0	0	0	0	0	1	0	0	0	0	0	0	0	0	0	0	0	0	2	1	1
PLCG2	0	0	0	0	0	0	0	0	0		0	0	0	0	0	0	0	0	0	0	0		0	0	0	0	0	0	0	0	0	0	0	0	0	0	0	0	0	0	0	0	0	0	0	0	0	0
PLEKHG3	0	0	0	0	0	0	0	0	0		0	0	0	0	0	0	0	0	0	0	0		0	0	0	0	0	0	0	0	0	0	0	0	0	0	0	0	0	0	0	0	0	0	0	0	0	0
PLIN3	0	0	0	0	0	0	0	0	0		0	0	0	0	0	0	0	0	0	0	0		0	0	0	0	0	0	0	0	0	0	0	0	0	0	0	0	0	0	0	0	0	0	0	0	0	0
PLXDC2	0	0	0	0	0	0	0	0	0		0	0	0	0	0	0	0	0	0	0	0		0	0	0	0	0	0	0	0	0	0	0	0	0	0	0	0	0	0	0	0	0	0	0	0	0	0
POLE4	0	0	0	1	0	0	1	1	0		0	0	0	0	0	0	0	0	0	0	0		0	0	0	1	0	0	0	0	0	0	0	0	0	0	0	0	0	0	0	0	0	0	0	1	1	0
PPP1R15A	0	0	0	1	0	0	1	1	0		0	0	0	0	0	0	0	0	0	0	0		0	0	0	0	0	1	0	0	0	0	0	0	1	0	0	0	1	0	0	0	0	1	0	4	1	3
PPP1R18	0	0	0	1	0	0	1	1	0		0	1	0	0	0	0	0	0	1	0	1		0	0	0	0	0	0	0	0	0	0	0	0	0	0	0	0	0	0	0	0	0	1	0	1	0	1
PPP2CB	0	0	0	0	0	0	0	0	0		0	0	0	0	0	0	0	0	0	0	0		0	0	0	0	0	0	0	0	0	0	0	0	0	0	0	0	0	0	0	0	0	0	0	0	0	0
PRAMEF13	0	0	0	0	0	0	0	0	0		0	0	0	0	0	0	0	0	0	0	0		0	0	0	0	0	0	0	1	0	0	0	0	0	0	0	0	0	0	0	0	0	0	0	1	0	1
PREX1	0	0	0	0	0	0	0	0	0		0	0	0	0	0	0	0	0	0	0	0		0	0	0	0	0	0	0	0	0	0	0	0	0	0	0	0	0	0	0	0	0	0	0	0	0	0
PRICKLE4	0	0	0	1	0	0	1	1	0		0	0	0	0	0	0	0	0	0	0	0		0	0	0	0	0	0	0	0	0	0	0	0	0	0	0	0	0	0	0	0	0	0	0	0	0	0
PRKAR1A	0	0	0	0	0	0	0	0	0		0	0	0	0	0	0	0	0	0	0	0		0	0	0	0	0	0	0	0	0	0	0	0	0	0	0	0	0	0	0	0	0	0	0	0	0	0
PRKCD	1	0	0	1	0	0	2	1	1		0	1	0	0	0	0	0	1	2	1	1		1	0	0	1	1	1	0	0	0	0	0	0	1	0	0	0	1	0	0	0	0	0	0	6	4	2
PRRT1	0	0	0	1	0	0	1	1	0		0	0	0	0	0	0	0	0	0	0	0		0	0	0	1	0	0	0	0	0	0	0	0	0	0	0	0	0	0	0	0	0	0	0	1	1	0
PSG1	0	0	0	0	0	0	0	0	0		1	0	0	0	0	0	0	0	1	0	1		0	0	0	0	1	0	0	0	0	0	0	0	0	0	0	0	0	0	0	0	0	0	1	2	1	1
PSG11	0	0	0	0	0	0	0	0	0		1	0	0	0	0	0	0	0	1	0	1		0	0	0	0	1	0	0	0	0	0	0	0	0	0	0	0	0	0	0	0	0	0	1	2	1	1
PSG2	0	0	0	0	0	0	0	0	0		1	0	0	0	0	0	0	0	1	0	1		0	0	0	0	1	0	0	0	0	0	0	0	0	0	0	0	0	0	0	0	0	0	1	2	1	1
PSG3	0	0	0	0	0	0	0	0	0		1	0	0	0	0	0	0	0	1	0	1		0	0	0	0	1	0	0	0	0	0	0	0	0	0	0	0	0	0	0	0	0	0	1	2	1	1
PSG9	0	0	0	0	0	0	0	0	0		0	0	0	0	0	0	0	0	0	0	0		0	0	0	0	0	0	0	0	0	0	0	0	0	0	0	0	0	0	0	0	0	0	0	0	0	0
PSMA4	0	0	0	2	0	0	1	1	0		0	0	0	0	0	0	0	0	0	0	0		0	0	0	1	0	0	0	0	0	0	0	0	0	0	0	0	0	0	0	0	0	0	0	1	1	0
PSMA6	0	0	0	0	0	0	0	0	0		0	0	0	0	0	0	0	0	0	0	0		0	0	0	1	0	0	0	0	0	0	0	0	0	0	0	0	0	0	0	0	0	0	0	1	1	0
PSMC6	0	0	0	1	0	0	1	1	0		0	0	0	0	0	0	0	0	0	0	0		0	0	0	0	0	0	0	0	0	0	0	0	0	0	0	0	0	0	0	0	0	0	0	0	0	0
PSMD10	0	0	0	0	0	0	0	0	0		0	0	0	0	0	0	0	0	0	0	0		0	0	0	0	0	0	0	0	0	0	0	0	0	0	0	0	0	0	0	0	0	0	0	0	0	0
PTAFR	0	0	0	0	0	0	0	0	0		0	0	0	0	0	0	0	0	0	0	0		0	0	0	0	0	0	0	0	0	0	0	0	0	0	0	0	0	0	0	0	0	0	0	0	0	0
PTRHD1	0	0	0	0	0	0	0	0	0		0	0	0	0	0	0	0	0	0	0	0		0	0	0	1	0	0	0	0	0	0	0	0	0	0	0	0	0	0	0	0	0	0	0	1	1	0
PURB	0	0	0	0	0	0	0	0	0		0	0	0	0	0	0	0	0	0	0	0		0	0	0	0	0	0	0	0	0	0	0	0	0	0	0	0	0	0	0	0	0	0	0	0	0	0
PYGL	0	0	0	0	0	0	0	0	0		0	0	0	0	0	0	0	0	0	0	0		0	0	0	0	0	0	0	0	0	0	0	0	0	0	0	0	0	0	0	0	0	0	0	0	0	0
RAB11FIP1	0	0	0	0	0	0	0	0	0		0	0	0	0	0	0	0	0	0	0	0		0	0	0	0	0	0	0	1	0	0	0	0	0	0	0	0	0	0	0	0	0	0	0	1	0	1
RAC2	0	0	0	0	0	0	0	0	0		0	0	0	0	0	0	0	0	0	0	0		0	0	0	0	0	0	0	0	0	0	0	0	0	0	0	0	0	0	0	0	0	0	0	0	0	0
RAF1	0	0	0	0	0	0	0	0	0		0	0	0	0	0	0	0	0	0	0	0		0	0	0	0	0	0	0	0	0	0	0	0	0	0	0	0	0	0	0	0	0	0	0	0	0	0
RALB	0	0	0	0	0	0	0	0	0		0	0	0	0	0	0	0	0	0	0	0		0	0	0	0	0	0	0	0	0	0	0	0	0	0	0	0	0	0	0	0	0	0	0	0	0	0
RBM12	0	0	0	1	0	0	1	1	0		0	0	0	0	0	0	0	0	0	0	0		0	0	0	0	0	0	0	0	0	0	0	0	0	0	0	0	0	0	0	0	0	0	0	0	0	0
RBM23	0	0	0	0	0	0	0	0	0		0	0	0	0	0	0	0	0	0	0	0		0	0	0	0	0	0	0	0	0	0	0	0	0	0	0	0	0	0	0	0	0	0	0	0	0	0
RBMS1	0	0	0	0	0	0	0	0	0		0	0	0	0	0	0	0	0	0	0	0		0	0	0	0	0	0	0	0	0	0	0	0	0	0	0	0	0	0	0	0	0	0	0	0	0	0
RBMS1P1	0	0	0	0	0	0	0	0	0		0	0	0	0	0	0	0	0	0	0	0		0	0	0	0	0	0	0	0	0	0	0	0	0	0	0	0	0	0	0	0	0	0	0	0	0	0
REPS2	0	0	0	2	0	0	1	1	0		0	3	0	1	0	0	0	0	2	0	2		2	0	0	2	2	2	0	0	1	0	1	0	3	0	0	0	0	0	0	0	1	2	0	9	4	5
RERE	0	0	0	0	0	0	0	0	0		0	0	0	0	0	0	0	0	0	0	0		0	0	0	0	0	0	0	0	0	0	0	0	0	0	0	0	0	0	0	0	0	0	0	0	0	0
RFX2	0	0	0	0	0	0	0	0	0		0	0	0	0	0	0	0	0	0	0	0		0	0	0	0	0	0	0	0	0	0	0	0	0	0	0	0	0	0	0	0	0	0	0	0	0	0
RHOG	0	0	0	1	0	0	1	1	0		0	0	0	0	0	0	0	0	0	0	0		0	0	0	1	0	0	0	0	0	0	0	0	0	0	0	0	1	0	0	0	0	0	0	2	1	1
RILPL1	0	0	0	0	0	0	0	0	0		0	0	0	0	0	0	0	0	0	0	0		0	0	0	0	0	0	0	0	0	0	0	0	0	0	0	0	0	0	0	0	0	0	0	0	0	0
RNASEK	0	0	0	0	0	0	0	0	0		0	0	0	0	0	0	0	0	0	0	0		0	0	0	0	1	0	0	0	0	0	0	0	0	0	0	0	0	0	0	0	0	0	0	1	1	0
RNASEK.C17orf49	0	0	0	0	0	0	0	0	0		0	0	0	0	0	0	0	0	0	0	0		0	0	0	0	1	0	0	0	0	0	0	0	0	0	0	0	0	0	0	0	0	0	0	1	1	0
RNF19B	0	0	0	0	0	0	0	0	0		0	1	0	0	0	0	0	0	1	0	1		0	0	0	1	0	0	0	0	0	0	0	0	1	0	0	0	0	0	0	0	0	1	0	3	1	2
RNF24	0	0	0	0	0	0	0	0	0		0	0	0	0	0	0	0	0	0	0	0		0	0	0	0	0	0	0	0	0	0	0	0	0	0	0	0	0	0	0	0	0	0	0	0	0	0
RNF44	0	0	0	0	0	0	0	0	0		0	0	0	0	0	0	0	0	0	0	0		0	0	0	0	0	0	0	0	0	0	0	0	0	0	0	0	0	0	0	0	0	0	0	0	0	0
ROCK1	0	0	0	0	0	0	0	0	0		0	0	0	0	0	0	0	0	0	0	0		0	0	0	0	0	0	0	0	0	0	0	0	0	0	0	0	0	0	0	0	0	0	0	0	0	0
ROCK1P1	0	0	0	0	0	0	0	0	0		0	0	0	0	0	0	0	0	0	0	0		0	0	0	0	0	0	0	0	0	0	0	0	0	0	0	0	0	0	0	0	0	0	0	0	0	0
ROPN1L	0	0	0	0	0	0	0	0	0		0	0	0	0	0	0	0	0	0	0	0		0	0	0	0	0	0	0	0	0	0	0	0	0	0	0	0	0	0	0	0	0	0	0	0	0	0
RP1.92C8.2	0	0	0	0	0	0	0	0	0		0	0	0	0	0	0	0	0	0	0	0		0	0	0	0	0	0	0	0	0	0	0	0	0	0	0	0	0	0	0	0	0	0	0	0	0	0
RP11.100N21.1	0	0	0	1	0	0	1	1	0		0	0	0	0	0	0	0	0	0	0	0		0	0	0	1	0	0	0	0	0	0	0	0	0	0	0	0	0	0	0	0	0	0	0	1	1	0
RP11.1094M14.1	0	0	0	1	0	0	1	1	0		0	0	0	0	0	0	0	0	0	0	0		0	0	0	1	0	0	0	0	0	0	0	0	0	0	0	0	0	0	0	0	0	0	0	1	1	0
RP11.10G12.1	0	0	0	0	0	0	0	0	0		0	0	0	0	0	0	0	0	0	0	0		0	0	0	2	0	0	0	0	0	0	0	0	0	0	0	0	0	0	0	0	0	0	0	1	1	0
RP11.118H4.1	0	0	0	1	0	0	1	1	0		0	0	0	0	0	0	0	0	0	0	0		0	0	0	1	1	0	0	0	0	0	1	0	0	0	0	0	0	0	0	0	0	0	0	3	2	1
RP11.12M9.3	0	0	0	1	0	0	1	1	0		0	0	0	0	0	0	0	0	0	0	0		1	0	0	0	0	0	0	0	0	0	0	0	0	0	0	0	0	0	0	0	0	0	0	1	1	0
RP11.140L24.3	0	0	0	1	0	0	1	1	0		0	0	0	0	0	0	0	0	0	0	0		0	0	0	1	0	0	0	0	0	0	0	0	0	0	0	0	0	0	0	0	0	1	0	2	1	1
RP11.165H4.2	0	0	0	1	0	0	1	1	0		0	0	0	0	0	0	0	0	0	0	0		1	0	0	1	0	1	0	0	0	0	0	0	0	1	0	0	0	0	0	0	0	0	0	4	3	1
RP11.16F15.2	0	0	0	0	0	0	0	0	0		0	0	0	0	0	0	0	0	0	0	0		0	0	0	0	1	0	0	0	0	0	0	0	0	0	0	0	0	0	0	0	0	0	0	1	1	0
RP11.175B9.3	0	0	0	0	0	0	0	0	0		0	0	0	0	0	0	0	0	0	0	0		0	0	0	2	0	0	0	0	0	0	0	0	0	0	0	0	0	0	0	0	0	0	0	1	1	0
RP11.179A18.1	0	0	0	2	0	0	1	1	0		0	0	0	0	0	0	0	0	0	0	0		2	0	0	2	0	0	0	0	0	0	0	0	0	0	0	0	0	0	0	0	0	0	0	2	2	0
RP11.179G5.1	0	0	0	1	0	1	2	2	0		0	0	0	0	0	0	0	0	0	0	0		1	1	0	1	0	1	0	0	0	0	1	0	0	0	0	0	0	0	0	0	0	0	0	5	4	1
RP11.187O7.1	0	0	0	1	0	0	1	1	0		0	0	0	0	0	0	0	0	0	0	0		1	0	0	1	0	0	0	0	0	0	0	0	0	0	0	0	0	0	0	0	0	0	0	2	2	0
RP11.192N10.2	0	0	0	0	0	0	0	0	0		0	0	0	0	0	0	0	0	0	0	0		0	0	0	1	0	0	0	0	0	0	0	0	0	0	0	0	0	0	0	0	0	0	0	1	1	0
RP11.206L10.5	0	0	0	0	0	0	0	0	0		0	0	0	0	0	0	0	0	0	0	0		0	0	0	0	0	0	0	0	0	0	1	0	0	0	0	0	0	0	0	0	0	0	0	1	0	1
RP11.20O24.1	0	0	0	0	0	0	0	0	0		0	0	0	0	0	0	0	0	0	0	0		0	0	0	1	0	0	0	0	0	0	0	0	0	0	0	0	0	0	0	0	0	0	0	1	1	0
RP11.20O24.4	0	0	0	4	0	0	1	1	0		0	0	0	0	0	0	0	0	0	0	0		1	0	0	4	1	0	0	0	0	0	2	0	0	0	0	0	0	0	0	0	0	1	0	5	3	2
RP11.215A21.2	0	0	0	1	0	0	1	1	0		0	0	0	0	0	0	0	0	0	0	0		0	0	0	1	1	0	0	0	0	0	1	0	0	0	0	0	0	0	0	0	0	1	0	4	2	2
RP11.215P8.1	0	0	0	1	0	0	1	1	0		0	0	0	0	0	0	0	0	0	0	0		0	0	0	1	1	0	0	0	0	0	1	0	0	0	0	0	0	0	0	0	0	1	0	4	2	2
RP11.234A1.1	0	0	0	1	0	0	1	1	0		0	0	0	0	0	0	0	0	0	0	0		0	0	0	0	0	0	0	0	0	0	0	0	0	0	0	0	0	0	0	0	0	0	0	0	0	0
RP11.253E3.1	0	0	0	1	0	0	1	1	0		0	0	0	0	0	0	0	0	0	0	0		0	0	0	1	0	0	0	0	0	0	1	0	0	0	0	0	0	0	0	0	0	0	0	2	1	1
RP11.254B13.1	0	0	0	1	0	0	1	1	0		0	0	0	0	0	0	0	0	0	0	0		1	0	0	1	0	0	0	0	0	0	0	0	0	0	0	0	0	0	0	0	0	0	0	2	2	0
RP11.25I15.1	0	0	0	0	0	0	0	0	0		0	0	0	0	0	0	0	0	0	0	0		0	0	0	1	0	0	0	0	0	0	0	0	0	0	0	0	0	0	0	0	0	0	0	1	1	0
RP11.26H16.1	0	0	0	0	0	0	0	0	0		0	0	0	0	0	0	0	0	0	0	0		0	0	0	0	1	0	0	0	0	0	0	0	0	0	0	0	0	0	0	0	0	0	0	1	1	0
RP11.295G20.2	0	0	0	0	0	0	0	0	0		0	0	0	0	0	0	0	0	0	0	0		0	0	0	0	0	0	0	0	0	0	0	0	0	0	0	0	0	0	0	0	0	0	0	0	0	0
RP11.331N16.1	0	0	0	1	0	0	1	1	0		0	0	0	0	0	0	0	0	0	0	0		0	0	0	1	1	0	0	0	0	0	1	0	0	0	0	0	0	0	0	0	0	0	0	3	2	1
RP11.349N19.2	0	0	0	0	0	0	0	0	0		0	0	0	0	0	0	0	0	0	0	0		0	0	0	0	0	0	0	0	0	0	0	0	0	0	0	0	0	0	0	0	0	0	0	0	0	0
RP11.350G13.1	0	0	0	1	0	0	1	1	0		0	0	0	0	0	0	0	0	0	0	0		1	0	0	1	0	1	0	0	0	0	1	0	0	0	0	0	0	0	0	0	0	1	0	5	3	2
RP11.350G8.3	0	0	0	2	0	0	1	1	0		0	0	0	0	0	0	0	1	1	1	0		2	1	0	2	0	0	0	0	0	0	0	0	0	0	0	0	0	0	0	0	0	0	0	3	3	0
RP11.360D2.2	0	0	0	0	0	0	0	0	0		0	0	0	0	0	0	0	0	0	0	0		0	0	0	1	0	0	0	0	0	0	0	0	0	0	0	0	0	0	0	0	0	0	0	1	1	0
RP11.366M4.17	0	0	0	1	0	0	1	1	0		0	0	0	0	0	0	0	0	0	0	0		0	0	0	1	1	0	0	0	0	0	1	0	0	0	0	0	0	0	0	0	0	1	0	4	2	2
RP11.383G10.3	0	0	0	1	0	0	1	1	0		0	0	0	0	0	0	0	0	0	0	0		0	0	0	1	0	0	0	0	0	0	0	0	0	0	0	0	0	0	0	0	0	0	0	1	1	0
RP11.384K6.2	0	0	0	0	0	0	0	0	0		0	0	0	0	0	0	0	0	0	0	0		0	0	0	0	0	0	0	0	0	0	0	0	0	0	0	0	0	0	0	0	0	0	0	0	0	0
RP11.384K6.6	0	0	0	0	0	0	0	0	0		0	0	0	0	0	0	0	0	0	0	0		0	0	0	0	0	0	0	0	0	0	0	0	0	0	0	0	0	0	0	0	0	0	0	0	0	0
RP11.402J6.3	0	0	0	0	0	0	0	0	0		0	0	0	0	0	0	0	0	0	0	0		0	0	0	0	0	0	0	0	0	0	0	0	0	0	0	0	0	0	0	0	0	0	0	0	0	0
RP11.407P2.1	0	0	0	0	0	0	0	0	0		0	0	0	0	0	0	0	0	0	0	0		0	0	0	0	1	0	0	0	0	0	0	0	0	0	0	0	0	0	0	0	0	0	0	1	1	0
RP11.408P14.1	0	0	0	1	0	0	1	1	0		0	0	0	0	0	0	0	0	0	0	0		0	0	0	2	0	0	0	0	0	0	1	0	0	0	0	0	0	0	0	0	0	0	0	2	1	1
RP11.425L10.1	0	0	0	1	0	0	1	1	0		0	0	0	0	0	0	0	0	0	0	0		0	0	0	1	1	0	0	0	0	0	1	0	0	0	0	0	0	0	0	0	0	1	0	4	2	2
RP11.466P24.2	0	0	0	0	0	0	0	0	0		0	0	0	0	0	0	0	0	0	0	0		0	0	0	0	0	0	0	0	0	0	0	0	0	0	0	0	0	0	0	0	0	0	0	0	0	0
RP11.467L13.4	0	0	0	1	0	0	1	1	0		0	0	0	0	0	0	0	0	0	0	0		0	0	0	1	0	0	0	0	0	0	0	0	0	0	0	0	0	0	0	0	0	0	0	1	1	0
RP11.48B14.1	0	0	0	0	0	0	0	0	0		0	0	0	0	0	0	0	0	0	0	0		0	0	0	0	0	0	0	0	0	0	0	0	0	0	0	0	0	0	0	0	0	0	0	0	0	0
RP11.543P15.1	0	0	0	0	0	0	0	0	0		0	0	0	0	0	0	0	0	0	0	0		0	0	0	1	0	0	0	0	0	0	0	0	0	0	0	0	0	0	0	0	0	0	0	1	1	0
RP11.556K13.1	0	0	0	1	0	0	1	1	0		0	0	0	0	0	0	0	0	0	0	0		1	0	0	1	0	0	0	0	0	0	0	0	0	0	0	0	0	0	0	0	0	0	0	2	2	0
RP11.592N21.1	0	0	0	3	0	0	1	1	0		0	0	0	0	0	0	0	0	0	0	0		1	0	0	3	1	0	0	0	0	0	1	0	0	0	0	0	0	0	0	0	0	1	0	5	3	2
RP11.624L12.1	0	0	0	2	0	0	1	1	0		0	0	0	0	0	0	0	0	0	0	0		1	0	0	2	1	0	0	0	0	0	2	0	0	0	0	0	0	0	0	0	0	1	0	5	3	2
RP11.632C17__A.1	0	0	0	0	0	0	0	0	0		0	0	0	0	0	0	0	0	0	0	0		0	0	0	0	0	0	0	0	0	0	0	0	0	0	0	0	0	0	0	0	0	0	0	0	0	0
RP11.67P15.1	0	0	0	1	0	0	1	1	0		0	0	0	0	0	0	0	0	0	0	0		0	0	0	1	0	0	0	0	0	0	0	0	0	0	0	0	0	0	0	0	0	0	0	1	1	0
RP11.693N9.2	0	0	0	0	0	0	0	0	0		0	0	0	0	0	0	0	0	0	0	0		0	0	0	0	0	0	0	0	0	0	0	0	0	0	0	0	0	0	0	0	0	0	0	0	0	0
RP11.734J24.1	0	0	0	0	0	0	0	0	0		0	0	0	0	0	0	0	0	0	0	0		0	0	0	0	1	0	0	0	0	0	0	0	0	0	0	0	0	0	0	0	0	0	0	1	1	0
RP11.761N21.2	0	0	0	0	0	0	0	0	0		0	0	0	0	0	0	0	0	0	0	0		0	0	0	2	0	0	0	0	0	0	0	0	0	0	0	0	0	0	0	0	0	0	0	1	1	0
RP11.90O23.1	0	0	0	1	0	0	1	1	0		0	0	0	0	0	0	0	0	0	0	0		0	0	0	1	0	0	0	0	0	0	0	0	0	0	0	0	0	0	0	0	0	0	0	1	1	0
RP2	0	0	0	0	0	0	0	0	0		0	0	0	0	0	0	0	0	0	0	0		0	0	0	0	0	0	0	0	0	0	0	0	0	0	0	0	0	0	0	0	0	0	0	0	0	0
RP3.340B19.2	0	0	0	1	0	0	1	1	0		0	0	0	0	0	0	0	0	0	0	0		0	0	0	1	0	0	0	0	0	0	0	0	0	0	0	0	0	0	0	0	0	0	0	1	1	0
RP3.423B22.5	0	0	0	0	0	0	0	0	0		0	0	0	0	0	0	0	0	0	0	0		0	0	0	1	0	0	0	0	0	0	0	0	0	0	0	0	0	0	0	0	0	0	0	1	1	0
RP3.476K8.4	0	0	0	1	0	0	1	1	0		0	0	0	0	0	0	0	0	0	0	0		0	0	0	1	0	0	0	0	0	0	0	0	0	0	0	0	0	0	0	0	0	0	0	1	1	0
RP4.706A16.3	0	0	0	4	0	0	1	1	0		0	0	0	0	0	0	0	0	0	0	0		1	0	0	4	1	0	0	0	0	0	2	0	0	0	0	0	0	0	0	0	0	1	0	5	3	2
RP6.105D16.1	0	0	0	1	0	0	1	1	0		0	0	0	0	0	0	0	0	0	0	0		1	0	0	1	0	0	0	0	0	0	0	0	0	0	0	0	0	0	0	0	0	0	0	2	2	0
RPA3	0	0	0	1	0	0	1	1	0		0	0	0	0	0	0	0	0	0	0	0		0	0	0	0	0	0	0	0	0	0	0	0	0	0	0	0	0	0	0	0	0	0	0	0	0	0
RPAIN	0	0	0	1	0	0	1	1	0		0	0	0	0	0	0	0	0	0	0	0		0	0	0	0	0	0	0	0	0	0	0	0	0	0	0	0	0	0	0	0	0	0	0	0	0	0
RPL11	0	0	0	0	0	0	0	0	0		0	0	0	0	0	0	0	0	0	0	0		0	0	0	0	2	0	0	0	0	0	1	0	0	0	0	0	0	0	0	0	0	1	0	3	1	2
RPL13	0	0	0	0	0	0	0	0	0		0	0	0	0	0	0	0	0	0	0	0		0	0	0	0	0	0	0	0	0	0	0	0	0	0	0	0	0	0	0	0	0	0	0	0	0	0
RPL13A	0	0	0	1	0	0	1	1	0		0	0	0	0	0	0	0	0	0	0	0		1	0	0	1	0	0	0	0	0	0	0	0	0	0	0	0	0	0	0	0	0	0	0	2	2	0
RPL13AP20	0	0	0	0	0	0	0	0	0		0	0	0	0	0	0	0	0	0	0	0		0	0	0	1	1	0	0	0	0	0	0	0	0	0	0	0	0	0	0	0	0	0	0	2	2	0
RPL13AP25	0	0	0	0	0	0	0	0	0		0	0	0	0	0	0	0	0	0	0	0		0	0	0	1	0	0	0	0	0	0	0	0	0	0	0	0	0	0	0	0	0	0	0	1	1	0
RPL13AP6	0	0	0	1	0	0	1	1	0		0	0	0	0	0	0	0	0	0	0	0		1	0	0	1	0	1	0	0	0	0	1	0	0	0	0	0	0	0	0	0	0	1	0	5	3	2
RPL17	0	0	0	4	0	0	1	1	0		0	0	0	0	0	0	0	0	0	0	0		1	0	0	4	1	0	0	0	0	0	3	0	0	0	0	0	0	0	0	0	0	1	0	5	3	2
RPL17.C18orf32	0	0	0	4	0	0	1	1	0		0	0	0	0	0	0	0	0	0	0	0		1	0	0	4	1	0	0	0	0	0	3	0	0	0	0	0	0	0	0	0	0	1	0	5	3	2
RPL17P22	0	0	0	1	0	0	1	1	0		0	0	0	0	0	0	0	0	0	0	0		0	0	0	1	0	0	0	0	0	0	0	0	0	0	0	0	0	0	0	0	0	0	0	1	1	0
RPL17P25	0	0	0	1	0	0	1	1	0		0	0	0	0	0	0	0	0	0	0	0		0	0	0	1	0	0	0	0	0	0	1	0	0	0	0	0	0	0	0	0	0	0	0	2	1	1
RPL21P119	0	0	0	0	0	0	0	0	0		0	0	0	0	0	0	0	0	0	0	0		0	0	0	0	1	0	0	0	0	0	0	0	0	0	0	0	0	0	0	0	0	0	0	1	1	0
RPL21P131	0	0	0	0	0	0	0	0	0		0	0	0	0	0	0	0	0	0	0	0		0	0	0	0	1	0	0	0	0	0	0	0	0	0	0	0	0	0	0	0	0	0	0	1	1	0
RPL21P134	0	0	0	0	0	0	0	0	0		0	0	0	0	0	0	0	0	0	0	0		0	0	0	0	1	0	0	0	0	0	0	0	0	0	0	0	0	0	0	0	0	0	0	1	1	0
RPL23	0	0	0	1	0	0	1	1	0		0	0	0	0	0	0	0	0	0	0	0		0	0	0	1	0	0	0	0	0	0	1	0	0	0	0	0	0	0	0	0	0	1	0	3	1	2
RPL24	0	0	0	1	0	0	1	1	0		0	0	0	0	0	0	0	0	0	0	0		0	0	0	1	0	0	0	0	0	0	1	0	0	0	0	0	0	0	0	0	0	0	0	2	1	1
RPL24P2	0	0	0	1	0	0	1	1	0		0	0	0	0	0	0	0	0	0	0	0		0	0	0	1	0	0	0	0	0	0	1	0	0	0	0	0	0	0	0	0	0	0	0	2	1	1
RPL26	0	0	0	1	0	0	1	1	0		0	0	0	0	0	0	0	0	0	0	0		0	0	0	0	0	0	0	0	0	0	0	0	0	0	0	0	0	0	0	0	0	0	0	0	0	0
RPL27	0	0	0	1	0	0	1	1	0		0	0	0	0	0	0	0	0	0	0	0		0	0	0	1	1	0	0	0	0	0	1	0	0	0	0	0	0	0	0	0	0	0	0	3	2	1
RPL31	0	0	0	1	0	0	1	1	0		0	0	0	0	0	0	0	0	0	0	0		0	0	0	1	1	0	0	0	0	0	1	0	0	0	0	0	0	0	0	0	0	0	0	3	2	1
RPL32P29	0	0	0	1	0	0	1	1	0		0	0	0	0	0	0	0	0	0	0	0		0	0	0	1	0	0	0	0	0	0	0	0	0	0	0	0	0	0	0	0	0	0	0	1	1	0
RPL34	0	0	0	1	0	0	1	1	0		0	0	0	0	0	0	0	0	0	0	0		0	0	0	0	0	0	0	0	0	0	0	0	0	0	0	0	0	0	0	0	0	0	0	0	0	0
RPL35	0	0	0	1	0	0	1	1	0		0	0	0	0	0	0	0	0	0	0	0		0	0	0	1	0	0	0	0	0	0	0	0	0	0	0	0	0	0	0	0	0	0	0	1	1	0
RPL35P1	0	0	0	1	0	0	1	1	0		0	0	0	0	0	0	0	0	0	0	0		1	0	0	1	0	1	0	0	0	0	0	0	0	0	0	0	0	0	0	0	0	0	0	3	3	0
RPL35P2	0	0	0	1	0	0	1	1	0		0	0	0	0	0	0	0	0	0	0	0		0	0	0	1	0	0	0	0	0	0	0	0	0	0	0	0	0	0	0	0	0	0	0	1	1	0
RPL35P5	0	0	0	2	0	0	1	1	0		0	0	0	0	0	0	0	0	0	0	0		1	0	0	2	1	1	0	0	0	0	1	0	0	0	0	0	0	0	0	0	0	1	0	6	4	2
RPL39	0	0	0	1	0	0	1	1	0		0	0	0	0	0	0	0	0	0	0	0		0	0	0	1	0	0	0	0	0	0	1	0	0	0	0	0	0	0	0	0	0	0	0	2	1	1
RPL4	0	0	0	1	0	0	1	1	0		0	0	0	0	0	0	0	0	0	0	0		1	0	0	1	0	0	0	0	0	0	1	0	0	0	0	0	0	0	0	0	0	0	0	3	2	1
RPL41	0	0	0	1	0	0	1	1	0		0	0	0	0	0	0	0	0	0	0	0		0	0	0	1	1	0	0	0	0	0	1	0	0	0	0	0	0	0	0	0	0	0	0	3	2	1
RPL41P1	0	0	0	1	0	0	1	1	0		0	0	0	0	0	0	0	0	0	0	0		0	0	0	1	1	0	0	0	0	0	1	0	0	0	0	0	0	0	0	0	0	0	0	3	2	1
RPL4P2	1	0	0	2	0	1	3	2	1		0	1	0	0	0	0	0	0	1	0	1		2	0	0	2	0	0	0	0	0	0	1	0	1	1	0	0	0	0	0	0	0	1	0	6	2	4
RPL4P4	0	0	0	2	0	0	1	1	0		0	0	0	0	0	0	0	0	0	0	0		2	0	0	2	0	0	0	0	0	0	1	0	0	0	0	0	0	0	0	0	0	1	0	4	2	2
RPL5	0	0	0	1	0	0	1	1	0		0	0	0	0	0	0	0	0	0	0	0		0	0	0	1	0	0	0	0	0	0	1	0	0	0	0	0	0	0	0	0	0	0	0	2	1	1
RPL6	0	0	0	2	0	0	1	1	0		0	0	0	0	0	0	0	0	0	0	0		0	0	0	3	0	0	0	0	0	0	1	0	0	0	0	0	0	0	0	0	0	1	0	3	1	2
RPL6P27	0	0	0	3	0	0	1	1	0		0	0	0	0	0	0	0	0	0	0	0		1	0	0	4	0	0	0	0	0	0	1	0	0	0	0	0	0	0	0	0	0	1	0	4	2	2
RPL7	0	0	0	2	0	0	1	1	0		0	0	0	0	0	0	0	0	0	0	0		0	0	0	2	1	0	0	0	0	0	1	0	0	0	0	0	0	0	0	0	0	1	0	4	2	2
RPL7P1	0	0	0	2	0	0	1	1	0		0	0	0	0	0	0	0	0	0	0	0		0	0	0	2	1	0	0	0	0	0	1	0	0	0	0	0	0	0	0	0	0	1	0	4	2	2
RPL7P19	0	0	0	1	0	0	1	1	0		0	0	0	0	0	0	0	0	0	0	0		0	0	0	1	0	0	0	0	0	0	0	0	0	0	0	0	0	0	0	0	0	0	0	1	1	0
RPL7P2	0	0	0	1	0	0	1	1	0		0	0	0	0	0	0	0	0	0	0	0		0	0	0	1	0	0	0	0	0	0	0	0	0	0	0	0	0	0	0	0	0	0	0	1	1	0
RPL7P20	0	0	0	1	0	0	1	1	0		0	0	0	0	0	0	0	0	0	0	0		0	0	0	1	0	0	0	0	0	0	0	0	0	0	0	0	0	0	0	0	0	0	0	1	1	0
RPL7P26	0	0	0	1	0	0	1	1	0		0	0	0	0	0	0	0	0	0	0	0		0	0	0	1	0	0	0	0	0	0	0	0	0	0	0	0	0	0	0	0	0	0	0	1	1	0
RPL7P32	0	0	0	2	0	0	1	1	0		0	0	0	0	0	0	0	0	0	0	0		0	0	0	2	1	0	0	0	0	0	1	0	0	0	0	0	0	0	0	0	0	1	0	4	2	2
RPL7P6	0	0	0	2	0	0	1	1	0		0	0	0	0	0	0	0	0	0	0	0		0	0	0	2	1	0	0	0	0	0	2	0	0	0	0	0	0	0	0	0	0	1	0	4	2	2
RPL7P8	0	0	0	1	0	0	1	1	0		0	0	0	0	0	0	0	0	0	0	0		0	0	0	1	0	0	0	0	0	0	0	0	0	0	0	0	0	0	0	0	0	0	0	1	1	0
RPL7P9	0	0	0	1	0	0	1	1	0		0	0	0	0	0	0	0	0	0	0	0		0	0	0	1	0	0	0	0	0	0	0	0	0	0	0	0	0	0	0	0	0	0	0	1	1	0
RPL9	0	0	0	2	0	0	1	1	0		0	0	0	0	0	0	0	0	0	0	0		0	0	0	2	0	0	0	0	0	0	1	0	0	0	0	0	0	0	0	0	0	0	0	2	1	1
RPL9P18	0	0	0	1	0	0	1	1	0		0	0	0	0	0	0	0	0	0	0	0		1	0	0	1	1	0	0	0	0	0	1	0	0	0	0	0	0	0	0	0	0	1	0	5	3	2
RPL9P25	0	0	0	1	0	0	1	1	0		0	0	0	0	0	0	0	0	0	0	0		1	0	0	1	1	0	0	0	0	0	1	0	0	0	0	0	0	0	0	0	0	1	0	5	3	2
RPL9P32	0	0	0	2	0	0	1	1	0		0	0	0	0	0	0	0	0	0	0	0		1	0	0	2	2	0	0	0	0	0	2	0	0	1	0	0	0	0	0	0	0	2	0	6	3	3
RPL9P7	0	0	0	2	0	0	1	1	0		0	0	0	0	0	0	0	0	0	0	0		0	0	0	2	0	0	0	0	0	0	1	0	0	0	0	0	0	0	0	0	0	0	0	2	1	1
RPL9P8	0	0	0	2	0	0	1	1	0		0	0	0	0	0	0	0	0	0	0	0		0	0	0	2	0	0	0	0	0	0	1	0	0	0	0	0	0	0	0	0	0	0	0	2	1	1
RPS10	0	0	0	1	0	0	1	1	0		0	0	0	0	0	0	0	0	0	0	0		0	0	0	1	1	0	0	0	0	0	1	0	0	0	0	0	0	0	0	0	0	1	0	4	2	2
RPS10P14	0	0	0	1	0	0	1	1	0		0	1	0	0	0	0	0	0	1	0	1		1	0	0	1	1	1	0	0	0	0	1	0	0	1	0	0	0	0	0	0	0	1	1	8	4	4
RPS14	0	0	0	1	0	0	1	1	0		0	0	0	0	0	0	0	0	0	0	0		1	0	0	1	0	0	0	0	0	0	1	0	0	0	0	0	0	0	0	0	0	0	0	3	2	1
RPS15A	0	0	0	1	0	0	1	1	0		0	0	0	0	0	0	0	0	0	0	0		0	0	0	1	1	0	0	0	0	0	1	0	0	0	0	0	0	0	0	0	0	0	0	3	2	1
RPS15AP24	0	0	0	1	0	0	1	1	0		0	0	0	0	0	0	0	0	0	0	0		0	0	0	1	0	0	0	0	0	0	0	0	0	0	0	0	0	0	0	0	0	0	0	1	1	0
RPS17	0	0	0	2	0	0	1	1	0		0	0	0	0	0	0	0	0	0	0	0		0	0	0	2	0	0	0	0	0	0	1	0	0	0	0	0	0	0	0	0	0	0	0	2	1	1
RPS17L	0	0	0	2	0	0	1	1	0		0	0	0	0	0	0	0	0	0	0	0		0	0	0	2	0	0	0	0	0	0	1	0	0	0	0	0	0	0	0	0	0	0	0	2	1	1
RPS18	0	0	0	1	0	0	1	1	0		0	0	0	0	0	0	0	0	0	0	0		0	0	0	0	0	0	0	0	0	0	0	0	0	0	0	0	0	0	0	0	0	0	0	0	0	0
RPS18P12	0	0	0	1	0	0	1	1	0		0	0	0	0	0	0	0	0	0	0	0		1	0	0	1	0	0	0	0	0	0	1	0	0	0	0	0	0	0	0	0	0	1	0	4	2	2
RPS24	0	0	0	1	0	0	1	1	0		0	0	0	0	0	0	0	0	0	0	0		0	0	0	1	1	0	0	0	0	0	1	0	0	0	0	0	0	0	0	0	0	0	0	3	2	1
RPS27	0	0	0	0	0	0	0	0	0		0	0	0	0	0	0	0	0	0	0	0		0	0	0	2	0	0	0	0	0	0	0	0	0	0	0	0	0	0	0	0	0	0	0	1	1	0
RPS27L	0	0	0	1	0	0	1	1	0		0	0	0	0	0	0	0	0	0	0	0		0	0	0	1	1	0	0	0	0	0	0	0	0	0	0	0	0	0	0	0	0	1	0	3	2	1
RPS27P23	0	0	0	1	0	0	1	1	0		0	0	0	0	0	0	0	0	0	0	0		0	0	0	1	0	0	0	0	0	0	0	0	0	0	0	0	0	0	0	0	0	0	0	1	1	0
RPS27P29	0	0	0	0	0	0	0	0	0		0	0	0	0	0	0	0	0	0	0	0		0	0	0	1	0	0	0	0	0	0	0	0	0	0	0	0	0	0	0	0	0	0	0	1	1	0
RPS29	0	0	0	3	0	0	1	1	0		0	0	0	0	0	0	0	0	0	0	0		0	0	0	2	2	0	0	0	0	0	1	0	0	0	0	0	0	0	0	0	0	0	0	3	2	1
RPS3A	0	0	0	3	0	0	1	1	0		0	0	0	0	0	0	0	0	0	0	0		1	0	0	3	3	0	0	0	0	0	3	0	0	1	0	0	0	0	0	0	0	2	0	6	3	3
RPS3AP25	0	0	0	1	0	0	1	1	0		0	0	0	0	0	0	0	0	0	0	0		0	0	0	1	0	0	0	0	0	0	0	0	0	0	0	0	0	0	0	0	0	0	0	1	1	0
RPS3AP26	0	0	0	2	0	0	1	1	0		0	0	0	0	0	0	0	0	0	0	0		0	0	0	2	2	0	0	0	0	0	2	0	0	0	0	0	0	0	0	0	0	1	0	4	2	2
RPS3AP44	0	0	0	1	0	0	1	1	0		0	0	0	0	0	0	0	0	0	0	0		0	0	0	1	1	0	0	0	0	0	0	0	0	0	0	0	0	0	0	0	0	1	0	3	2	1
RPS3AP6	0	0	0	2	0	0	1	1	0		0	0	0	0	0	0	0	0	0	0	0		0	0	0	2	2	0	0	0	0	0	2	0	0	0	0	0	0	0	0	0	0	1	0	4	2	2
RPS6	0	0	0	1	0	0	1	1	0		0	0	0	0	0	0	0	0	0	0	0		1	0	0	1	0	0	0	0	0	0	0	0	0	0	0	0	0	0	0	0	0	0	0	2	2	0
RPS7P10	0	0	0	0	0	0	0	0	0		0	0	0	0	0	0	0	0	0	0	0		0	0	0	0	0	0	0	0	0	0	0	0	0	0	0	0	0	0	0	0	0	0	0	0	0	0
RPS7P11	0	0	0	1	0	0	1	1	0		0	0	0	0	0	0	0	0	0	0	0		1	0	0	1	0	0	0	0	0	0	1	0	0	0	0	0	0	0	0	0	0	1	0	4	2	2
RPS7P3	0	0	0	1	0	0	1	1	0		0	0	0	0	0	0	0	0	0	0	0		0	0	0	1	1	0	0	0	0	0	0	0	0	0	0	0	0	0	0	0	0	0	0	2	2	0
RPS9	0	0	0	1	0	0	1	1	0		0	0	0	0	0	0	0	0	0	0	0		1	0	0	0	0	0	0	0	0	0	0	0	0	0	0	0	0	0	0	0	0	0	0	1	1	0
RPSA	0	0	0	1	0	0	1	1	0		0	0	0	0	0	0	0	1	1	1	0		1	1	0	1	0	0	0	0	0	0	0	0	0	0	0	0	0	0	0	0	0	0	0	3	3	0
RPSAP15	0	0	0	1	0	0	1	1	0		0	0	0	0	0	0	0	1	1	1	0		1	1	0	1	0	0	0	0	0	0	0	0	0	0	0	0	0	0	0	0	0	0	0	3	3	0
RPSAP4	0	0	0	1	0	0	1	1	0		0	0	0	0	0	0	0	0	0	0	0		1	0	0	1	0	0	0	0	0	0	0	0	0	0	0	0	0	0	0	0	0	0	0	2	2	0
RPSAP54	0	0	0	2	0	0	1	1	0		0	1	0	0	0	0	0	0	1	0	1		2	0	0	2	0	1	0	0	0	0	0	0	0	1	0	0	0	0	0	0	0	1	0	5	3	2
RPSAP56	0	0	0	3	0	0	1	1	0		0	0	0	0	0	0	0	0	0	0	0		3	0	0	3	0	1	0	0	0	0	0	0	0	0	0	0	0	0	0	0	0	0	0	3	3	0
RPSAP58	0	0	0	1	0	0	1	1	0		0	0	0	0	0	0	0	1	1	1	0		1	1	0	1	0	0	0	0	0	0	0	0	0	0	0	0	0	0	0	0	0	0	0	3	3	0
RPSAP8	0	0	0	2	0	0	1	1	0		0	0	0	0	0	0	0	0	0	0	0		2	0	0	2	0	0	0	0	0	0	1	0	0	0	0	0	0	0	0	0	0	1	0	4	2	2
RPSAP9	0	0	0	2	0	0	1	1	0		0	0	0	0	0	0	0	0	0	0	0		2	0	0	2	0	0	0	0	0	0	1	0	0	0	0	0	0	0	0	0	0	1	0	4	2	2
RSL24D1	0	0	0	1	0	0	1	1	0		0	0	0	0	0	0	0	0	0	0	0		0	0	0	1	0	0	0	0	0	0	0	0	0	0	0	0	0	0	0	0	0	0	0	1	1	0
RTFDC1	0	0	0	0	0	0	0	0	0		0	0	0	0	0	0	0	0	0	0	0		0	0	0	0	0	0	0	0	0	0	0	0	0	0	0	0	0	0	0	0	0	0	0	0	0	0
RTN3	0	0	0	0	0	0	0	0	0		0	0	0	0	0	0	0	0	0	0	0		0	0	0	0	0	0	0	0	0	0	0	0	0	0	0	0	0	0	0	0	0	0	0	0	0	0
RWDD1	0	0	0	1	0	0	1	1	0		0	0	0	0	0	0	0	0	0	0	0		0	0	0	1	0	0	0	0	0	0	0	0	0	0	0	0	0	0	0	0	0	0	0	1	1	0
S100A11	0	0	0	1	0	0	1	1	0		0	1	0	0	0	0	0	0	1	0	1		0	0	0	0	1	1	0	0	0	0	0	0	1	0	0	0	1	0	0	0	0	1	0	5	2	3
S100A11P1	0	0	0	1	0	0	1	1	0		1	1	0	0	0	0	0	0	2	0	2		0	0	0	1	1	1	0	0	0	0	1	0	1	1	0	0	1	0	0	0	0	1	1	9	3	6
S1PR4	0	0	0	0	0	0	0	0	0		0	0	0	0	0	0	0	0	0	0	0		0	0	0	0	1	0	0	0	0	0	0	0	1	0	0	0	0	0	0	0	0	0	0	2	1	1
SBNO2	0	0	0	0	0	0	0	0	0		0	0	0	0	0	0	0	0	0	0	0		0	0	0	0	0	0	0	0	0	0	0	0	0	0	0	0	0	0	0	0	0	0	0	0	0	0
SC22CB.1E7.1	0	0	0	1	0	0	1	1	0		0	0	0	0	0	0	0	0	0	0	0		0	0	0	1	0	0	0	0	0	0	0	0	0	0	0	0	0	0	0	0	0	0	0	1	1	0
SEC11A	0	0	0	1	0	0	1	1	0		0	0	0	0	0	0	0	0	0	0	0		0	0	0	1	0	0	0	0	0	0	0	0	0	0	0	0	0	0	0	0	0	0	0	1	1	0
SELL	0	0	0	0	0	0	0	0	0		0	0	0	0	0	0	0	0	0	0	0		0	0	0	0	0	0	0	0	0	0	0	0	0	0	0	0	0	0	0	0	0	0	0	0	0	0
SEMA4B	0	0	0	0	0	0	0	0	0		0	0	0	0	0	0	0	0	0	0	0		0	0	0	0	0	0	0	0	0	0	0	0	0	0	0	0	0	0	0	0	0	0	0	0	0	0
Sep.05	0	0	0	1	0	0	1	1	0		0	0	0	0	0	0	0	0	0	0	0		0	0	0	0	0	0	0	0	0	0	0	0	0	0	0	0	0	0	0	0	0	0	0	0	0	0
Sep.15	0	0	0	0	0	0	0	0	0		0	0	0	0	0	0	0	0	0	0	0		0	0	0	0	0	0	0	0	0	0	0	0	0	0	0	0	0	0	0	0	0	0	0	0	0	0
SERPINA1	0	0	0	0	0	0	0	0	0		0	0	0	0	0	0	0	0	0	0	0		0	0	0	0	0	0	0	0	0	0	0	0	1	0	0	0	0	0	0	0	0	0	0	1	0	1
SF3B1	0	0	0	0	0	0	0	0	0		0	0	0	0	0	0	0	0	0	0	0		0	0	0	0	0	0	0	0	0	0	0	0	0	0	0	0	0	0	0	0	0	0	0	0	0	0
SIRPA	0	0	0	0	0	0	0	0	0		0	0	0	0	0	0	0	0	0	0	0		0	0	0	0	0	0	0	0	0	0	0	0	0	0	0	0	0	0	0	0	0	0	0	0	0	0
SLC15A3	0	0	0	0	0	0	0	0	0		0	0	0	0	0	0	0	0	0	0	0		0	0	0	0	0	0	0	0	0	0	0	0	0	0	0	0	0	0	0	0	0	0	0	0	0	0
SLC15A4	0	0	0	0	0	0	0	0	0		0	0	0	0	0	0	0	0	0	0	0		0	0	0	0	0	0	0	0	0	0	0	0	0	0	0	0	0	0	0	0	0	1	0	1	0	1
SLC16A3	0	0	0	0	0	0	0	0	0		0	0	0	0	0	0	0	0	0	0	0		0	0	0	0	0	0	0	0	0	0	0	0	0	0	0	0	0	0	0	0	0	0	0	0	0	0
SLC19A1	0	0	0	0	0	0	0	0	0		0	0	0	0	0	0	0	0	0	0	0		0	0	0	0	0	0	0	0	0	0	0	0	0	0	0	0	0	0	0	0	0	0	0	0	0	0
SLC25A44	0	0	0	0	0	0	0	0	0		0	0	0	0	0	0	0	0	0	0	0		0	0	0	0	0	0	0	0	0	0	0	0	1	0	0	0	0	0	0	0	0	0	0	1	0	1
SLC30A9	0	0	0	1	0	0	1	1	0		0	0	0	0	0	0	0	0	0	0	0		0	0	0	0	0	0	0	0	0	0	0	0	0	0	0	0	0	0	0	0	0	0	0	0	0	0
SLC36A1	0	0	0	0	0	0	0	0	0		0	0	0	0	0	0	0	0	0	0	0		0	0	0	0	0	0	0	0	0	0	0	0	0	0	0	0	0	0	0	0	0	0	0	0	0	0
SLC43A2	0	0	0	0	0	0	0	0	0		0	0	0	0	0	0	0	0	0	0	0		0	0	0	0	0	0	0	0	0	0	0	0	0	0	0	0	0	0	0	0	0	0	0	0	0	0
SLC44A2	0	0	0	0	0	0	0	0	0		0	0	0	0	0	0	0	0	0	0	0		0	0	0	0	0	0	0	0	0	0	0	0	0	0	0	0	0	0	0	0	0	0	0	0	0	0
SLC45A3	1	0	0	0	0	0	1	0	1		1	1	0	1	1	0	0	0	4	0	4		0	0	0	0	0	0	0	0	1	0	0	1	1	1	0	0	1	1	1	0	1	1	0	9	0	9
SLC45A4	0	0	0	0	0	0	0	0	0		0	0	0	0	0	0	0	0	0	0	0		0	0	0	0	0	0	0	0	0	0	0	0	0	0	0	0	0	0	0	0	0	0	0	0	0	0
SLC9A1	0	0	0	1	0	0	1	1	0		0	0	0	0	0	0	0	0	0	0	0		0	0	0	0	0	0	0	0	0	0	0	0	0	0	0	0	0	0	0	0	0	0	0	0	0	0
SLCO3A1	0	0	0	0	0	0	0	0	0		0	1	0	0	0	0	0	0	1	0	1		0	0	0	1	0	0	0	0	0	0	0	0	0	0	0	0	0	0	0	0	0	0	0	1	1	0
SLX4	0	0	0	0	0	0	0	0	0		0	0	0	0	0	0	0	0	0	0	0		0	0	0	0	0	0	0	0	0	0	0	0	0	0	0	0	0	0	0	0	0	0	0	0	0	0
SMAP2	0	0	0	0	0	0	0	0	0		0	0	0	0	0	0	0	0	0	0	0		0	0	0	0	0	0	0	0	0	0	0	0	0	0	0	0	0	0	0	0	0	0	0	0	0	0
SNHG1	0	0	0	1	0	0	1	1	0		0	0	0	0	0	0	1	1	2	2	0		1	0	0	0	1	1	0	1	0	0	1	0	0	0	0	0	0	0	0	0	0	1	0	6	3	3
SNORA13	0	0	0	1	0	0	1	1	0		0	0	0	0	0	0	0	0	0	0	0		0	0	0	1	0	0	0	0	0	0	0	0	0	0	0	0	0	0	0	0	0	0	0	1	1	0
SNORA41	0	0	0	1	0	0	1	1	0		0	0	0	0	0	0	0	0	0	0	0		0	0	0	1	0	0	0	0	0	0	0	0	0	0	0	0	0	0	0	0	0	0	0	1	1	0
SNORA57	0	0	0	0	0	0	0	0	0		0	0	0	0	0	0	0	0	0	0	0		0	0	0	0	0	0	0	0	0	0	0	0	0	0	0	0	0	0	0	0	0	0	0	0	0	0
SNORA62	0	0	0	1	0	0	1	1	0		0	0	0	0	0	0	0	1	1	1	0		1	1	0	1	0	0	0	0	0	0	0	0	0	0	0	0	0	0	0	0	0	0	0	3	3	0
SNORD12C	0	0	0	1	0	0	1	1	0		0	0	0	0	0	0	0	0	0	0	0		0	0	0	0	0	0	0	0	0	0	0	0	0	0	0	0	0	0	0	0	0	0	0	0	0	0
SNORD35A	0	0	0	1	0	0	1	1	0		0	0	0	0	0	0	0	0	0	0	0		1	0	0	1	0	0	0	0	0	0	0	0	0	0	0	0	0	0	0	0	0	0	0	2	2	0
SNORD51	0	0	0	1	0	0	1	1	0		0	0	0	0	0	0	0	0	0	0	0		0	0	0	1	0	0	0	0	0	0	0	0	0	0	0	0	0	0	0	0	0	0	0	1	1	0
SNORD52	0	0	0	1	0	0	1	1	0		0	0	0	0	0	0	0	0	0	0	0		1	0	0	1	0	0	0	0	0	0	1	0	0	0	0	0	0	0	0	0	0	0	0	3	2	1
SNORD58A	0	0	0	1	0	0	1	1	0		0	0	0	0	0	0	0	0	0	0	0		0	0	0	1	0	0	0	0	0	0	1	0	0	0	0	0	0	0	0	0	0	0	0	2	1	1
SNORD58C	0	0	0	1	0	0	1	1	0		0	0	0	0	0	0	0	0	0	0	0		1	0	0	1	1	0	0	0	0	0	1	0	0	0	0	0	0	0	0	0	0	1	0	5	3	2
SNORD73	0	0	0	1	0	0	1	1	0		0	0	0	0	0	0	0	0	0	0	0		1	0	0	1	1	0	0	0	0	0	1	0	0	1	0	0	0	0	0	0	0	1	0	6	3	3
SNORD73A	0	0	0	2	0	0	1	1	0		0	0	0	0	0	0	0	0	0	0	0		0	0	0	2	2	0	0	0	0	0	2	0	0	0	0	0	0	0	0	0	0	1	0	4	2	2
SNRK	0	0	0	0	0	0	0	0	0		0	0	0	0	0	0	0	0	0	0	0		0	0	0	0	0	0	0	0	0	0	0	0	0	0	0	0	0	0	0	0	0	0	0	0	0	0
SNRPD2	0	0	0	1	0	0	1	1	0		0	0	0	0	0	0	0	0	0	0	0		0	0	0	0	0	0	0	0	0	0	0	0	0	0	0	0	0	0	0	0	0	0	0	0	0	0
SNRPG	0	0	0	1	0	0	1	1	0		0	0	0	0	0	0	0	0	0	0	0		0	0	0	0	1	0	0	0	0	0	0	0	0	0	0	0	0	0	0	0	0	0	0	1	1	0
SNRPGP15	0	0	0	1	0	0	1	1	0		0	0	0	0	0	0	0	0	0	0	0		0	0	0	0	1	0	0	0	0	0	0	0	0	0	0	0	0	0	0	0	0	0	0	1	1	0
SNRPGP2	0	0	0	1	0	0	1	1	0		0	0	0	0	0	0	0	0	0	0	0		0	0	0	0	0	0	0	0	0	0	0	0	0	0	0	0	0	0	0	0	0	0	0	0	0	0
SNRPGP5	0	0	0	1	0	0	1	1	0		0	0	0	0	0	0	0	0	0	0	0		0	0	0	0	1	0	0	0	0	0	0	0	0	0	0	0	0	0	0	0	0	0	0	1	1	0
SOD2	0	0	0	0	0	0	0	0	0		0	0	0	1	0	0	0	0	1	0	1		0	0	0	0	0	0	0	0	0	0	0	0	0	0	0	0	0	0	0	0	0	0	0	0	0	0
SORL1	0	0	0	0	0	0	0	0	0		0	0	0	0	0	0	0	0	0	0	0		0	0	0	0	1	0	0	0	0	0	0	0	0	0	0	0	0	0	0	0	0	0	0	1	1	0
SP1	0	0	0	0	0	0	0	0	0		0	0	0	0	0	0	0	0	0	0	0		0	0	0	1	0	0	0	0	0	0	0	0	0	0	0	0	0	0	0	0	0	0	0	1	1	0
SPI1	0	0	0	0	0	0	0	0	0		0	0	0	0	0	0	0	0	0	0	0		0	0	0	0	1	0	0	0	0	0	0	0	0	0	0	0	0	0	0	0	0	0	0	1	1	0
SRP9	0	0	0	1	0	0	1	1	0		0	0	0	0	0	0	0	0	0	0	0		0	0	0	1	0	0	0	0	0	0	0	0	0	0	0	0	0	0	0	0	0	0	0	1	1	0
SSH2	0	0	0	0	0	0	0	0	0		0	0	0	0	0	0	0	0	0	0	0		0	0	0	0	0	0	0	0	0	0	0	0	0	0	0	0	0	0	0	0	0	0	0	0	0	0
ST3GAL4	0	0	0	0	0	0	0	0	0		0	0	0	0	0	0	0	0	0	0	0		0	0	0	0	0	0	0	0	0	0	0	0	0	0	0	0	0	0	0	0	0	0	0	0	0	0
ST6GALNAC2	0	0	0	0	0	0	0	0	0		0	0	0	0	0	0	0	0	0	0	0		0	0	0	0	0	0	0	0	0	0	0	0	0	0	0	0	0	0	0	0	0	0	0	0	0	0
STAT3	0	0	0	0	0	0	0	0	0		0	0	0	0	0	0	0	0	0	0	0		0	0	0	0	0	0	0	0	0	0	0	0	0	0	0	0	0	0	0	0	0	0	0	0	0	0
STAT5B	0	0	0	0	0	0	0	0	0		0	0	0	0	0	0	0	0	0	0	0		0	0	0	0	0	0	0	0	0	0	0	0	0	0	0	0	0	0	0	0	0	0	0	0	0	0
STK40	0	0	0	0	0	0	0	0	0		0	0	0	0	0	0	0	0	0	0	0		0	0	0	0	1	0	0	0	0	0	0	0	1	0	0	0	0	0	0	0	0	1	0	3	1	2
STX3	0	0	0	0	0	0	0	0	0		0	0	0	0	0	0	0	0	0	0	0		0	0	0	0	0	0	0	0	0	0	0	0	0	0	0	0	0	0	0	0	0	0	0	0	0	0
SUB1	0	0	0	0	0	0	0	0	0		0	0	0	0	0	0	0	0	0	0	0		0	0	0	1	0	0	0	0	0	0	0	0	0	0	0	0	0	0	0	0	0	0	0	1	1	0
SUPT4H1	0	0	0	0	0	0	0	0	0		0	1	0	0	0	0	0	0	1	0	1		0	0	0	0	0	0	0	0	0	0	0	0	0	0	0	0	0	0	0	0	0	0	0	0	0	0
SVIL	0	0	0	0	0	0	0	0	0		0	0	0	0	0	0	0	0	0	0	0		0	0	0	0	0	0	0	0	0	0	0	0	0	0	0	0	0	0	0	0	0	0	0	0	0	0
SYF2	0	0	0	1	0	0	1	1	0		0	0	0	0	0	0	0	0	0	0	0		0	0	0	0	0	0	0	0	0	0	0	0	0	0	0	0	0	0	0	0	0	0	0	0	0	0
TAGLN2	0	0	0	0	0	0	0	0	0		0	0	0	0	0	0	0	0	0	0	0		0	0	0	0	0	0	0	0	0	0	0	0	0	0	0	0	0	0	0	0	0	0	0	0	0	0
TALDO1	0	0	0	1	0	0	1	1	0		1	1	0	0	0	0	0	0	2	0	2		0	0	0	1	0	0	0	0	0	0	0	0	1	0	0	0	0	0	0	0	0	0	0	2	1	1
TBC1D14	0	0	0	0	0	0	0	0	0		0	0	0	0	0	0	0	0	0	0	0		0	0	0	0	0	0	0	0	0	0	0	0	0	0	0	0	0	0	0	0	0	0	0	0	0	0
TBC1D4	0	0	0	1	0	0	1	1	0		0	0	0	0	0	0	0	0	0	0	0		0	0	0	1	0	0	0	0	0	0	0	0	0	0	0	0	0	0	0	0	0	0	0	1	1	0
TCN1	0	0	0	0	0	0	0	0	0		0	0	0	0	0	0	0	0	0	0	0		0	0	0	0	0	0	0	0	0	0	0	0	0	0	0	0	0	0	0	0	1	0	0	1	0	1
TDG	0	0	0	0	0	0	0	0	0		0	0	0	0	0	0	0	0	0	0	0		0	0	0	1	0	0	0	0	0	0	0	0	0	0	0	0	0	0	0	0	0	0	0	1	1	0
TGFBR2	0	0	0	0	0	0	0	0	0		0	0	0	0	0	0	0	0	0	0	0		0	0	0	0	0	0	0	0	0	0	0	0	0	0	0	0	0	0	0	0	0	0	0	0	0	0
THOC5	0	0	0	0	0	0	0	0	0		0	0	0	0	0	0	0	0	0	0	0		0	0	0	0	0	0	0	0	0	0	0	0	0	0	0	0	0	0	0	0	0	0	0	0	0	0
TIMP2	0	0	0	0	0	0	0	0	0		0	0	0	0	0	0	0	0	0	0	0		0	0	0	0	0	0	0	0	0	0	0	0	0	0	0	0	0	0	0	0	0	0	0	0	0	0
TIPIN	0	0	0	1	0	0	1	1	0		0	0	0	0	0	0	0	0	0	0	0		1	0	0	1	1	0	0	0	0	0	1	0	0	0	0	0	0	0	0	0	0	1	0	5	3	2
TKT	0	0	0	0	0	0	0	0	0		0	0	0	0	0	0	0	0	0	0	0		0	0	0	0	0	0	0	0	0	0	0	0	0	0	0	0	0	0	0	0	0	0	0	0	0	0
TMEM140	0	0	0	1	0	0	1	1	0		0	0	0	0	0	0	0	0	0	0	0		0	0	0	1	0	0	0	0	0	0	1	0	0	0	0	0	0	0	0	0	0	0	0	2	1	1
TMEM14C	0	0	0	0	0	0	0	0	0		1	0	0	0	0	0	0	0	1	0	1		0	0	0	0	0	0	0	0	0	0	0	0	0	0	0	0	0	0	0	0	0	0	0	0	0	0
TMEM164	0	0	0	0	0	0	0	0	0		0	0	0	0	0	0	0	0	0	0	0		0	0	0	0	0	0	0	0	0	0	0	0	0	0	0	0	0	0	0	0	0	0	0	0	0	0
TMEM42	0	0	0	1	0	0	1	1	0		0	0	0	0	0	0	0	0	0	0	0		1	0	0	1	0	0	0	0	0	0	1	0	0	0	0	0	0	0	0	0	0	0	0	3	2	1
TMEM66	0	0	0	0	0	0	0	0	0		0	0	0	0	0	0	0	0	0	0	0		0	0	0	0	0	0	0	0	0	0	0	0	0	0	0	0	0	0	0	0	0	0	0	0	0	0
TNFRSF10B	0	0	0	0	0	0	0	0	0		0	0	0	0	0	0	0	0	0	0	0		0	0	0	0	0	0	0	0	0	0	0	0	0	0	0	0	0	0	0	0	0	0	0	0	0	0
TNFRSF1A	0	0	0	1	0	0	1	1	0		0	1	0	0	0	0	0	0	1	0	1		0	0	0	1	1	0	0	0	0	0	1	0	1	1	0	0	1	0	0	0	0	1	0	7	2	5
TOM1	0	0	0	0	0	0	0	0	0		0	0	0	0	0	0	0	0	0	0	0		0	0	0	0	0	0	0	0	0	0	0	0	0	0	0	0	0	0	0	0	0	0	0	0	0	0
TOMM6	0	0	0	1	0	0	1	1	0		0	0	0	0	0	0	0	0	0	0	0		0	0	0	0	0	0	0	0	0	0	0	0	0	0	0	0	0	0	0	0	0	0	0	0	0	0
TOMM7	0	0	0	1	0	0	1	1	0		0	0	0	0	0	0	0	0	0	0	0		0	0	0	0	1	0	0	0	0	0	1	0	0	0	0	0	0	0	0	0	0	0	0	2	1	1
TPST2	0	0	0	1	0	0	1	1	0		0	0	0	0	0	0	0	0	0	0	0		1	0	0	1	0	0	0	0	0	0	0	0	0	0	0	0	0	0	0	0	0	0	0	2	2	0
TPT1	0	0	0	0	0	0	0	0	0		0	0	0	0	0	0	0	0	0	0	0		0	0	0	0	1	0	0	0	0	0	0	0	0	0	0	0	0	0	0	0	0	0	0	1	1	0
TRAT1	0	0	0	1	0	0	1	1	0		0	0	0	0	0	0	0	0	0	0	0		0	0	0	0	0	0	0	0	0	0	0	0	0	0	0	0	0	0	0	0	0	0	0	0	0	0
TREML2	0	0	0	0	0	0	0	0	0		0	1	0	0	0	0	0	0	1	0	1		0	0	0	0	0	0	0	0	0	0	0	0	1	0	0	0	0	0	0	0	0	0	0	1	0	1
TRIM51	0	0	0	0	0	1	1	1	0		1	1	0	1	0	0	1	1	5	2	3		0	0	1	0	1	1	0	0	1	0	0	0	1	0	0	0	1	0	0	0	1	1	0	8	3	5
TRIM51EP	0	0	0	0	0	0	0	0	0		0	0	0	0	0	0	0	0	0	0	0		0	0	0	0	0	0	0	0	0	0	0	0	0	0	0	0	0	0	0	0	0	0	0	0	0	0
TRIM8	0	0	0	0	0	0	0	0	0		0	0	0	0	0	0	0	0	0	0	0		0	0	0	0	0	0	0	0	0	0	0	0	0	0	0	0	0	0	0	0	0	0	0	0	0	0
TRMT10C	0	0	0	1	0	0	1	1	0		0	0	0	0	0	0	0	0	0	0	0		0	0	0	1	0	0	0	0	0	0	0	0	0	0	0	0	0	0	0	0	0	0	0	1	1	0
TSEN34	0	0	0	0	0	0	0	0	0		0	0	0	0	0	0	0	0	0	0	0		0	0	0	0	0	0	0	0	0	0	0	0	0	0	0	0	0	0	0	0	0	0	0	0	0	0
TUBA1A	0	0	0	0	0	0	0	0	0		0	0	0	0	0	0	0	0	0	0	0		0	0	0	0	0	0	0	0	0	0	0	0	0	0	0	0	0	0	0	0	0	0	0	0	0	0
TUBA4A	0	0	0	0	0	0	0	0	0		0	0	0	0	0	0	0	0	0	0	0		0	0	0	0	0	0	0	0	0	0	0	0	0	0	0	0	0	0	0	0	0	0	0	0	0	0
TYROBP	0	0	0	0	0	0	0	0	0		0	0	0	0	0	0	0	0	0	0	0		0	0	0	0	1	0	0	0	0	0	0	0	0	0	0	0	0	0	0	0	0	1	0	2	1	1
UBE2Q2P6	0	0	0	2	0	0	1	1	0		0	0	0	0	0	0	0	0	0	0	0		0	0	0	2	0	0	0	0	0	0	1	0	0	0	0	0	0	0	0	0	0	0	0	2	1	1
UBN1	0	0	0	0	0	0	0	0	0		0	0	0	0	0	0	0	0	0	0	0		0	0	0	0	0	0	0	0	0	0	0	0	0	0	0	0	0	0	0	0	0	0	0	0	0	0
UBTD1	0	0	0	0	0	0	0	0	0		0	0	0	0	0	0	0	0	0	0	0		0	0	0	0	0	0	0	0	0	0	0	0	0	0	0	0	0	0	0	0	0	0	0	0	0	0
ULK1	0	0	0	0	0	0	0	0	0		0	0	0	0	0	0	0	0	0	0	0		0	0	0	0	0	0	0	0	0	0	0	0	1	0	0	0	0	0	0	0	0	0	0	1	0	1
UNC50	0	0	0	0	0	0	0	0	0		0	0	0	0	0	0	0	0	0	0	0		0	0	0	0	0	0	0	0	0	0	0	0	0	0	0	0	0	0	0	0	0	0	0	0	0	0
URI1	0	0	0	1	0	0	1	1	0		0	0	0	0	0	0	0	0	0	0	0		0	0	0	1	0	0	0	0	0	0	0	0	0	0	0	0	0	0	0	0	0	0	0	1	1	0
USB1	0	0	0	0	0	0	0	0	0		0	0	0	0	0	0	0	0	0	0	0		0	0	0	0	0	0	0	0	0	0	0	0	1	0	0	0	0	0	0	0	0	0	0	1	0	1
VAMP8	0	0	0	1	0	0	1	1	0		0	0	0	0	0	0	0	0	0	0	0		1	1	0	1	1	1	0	0	0	0	1	0	0	0	0	0	0	0	0	0	0	1	0	7	5	2
VCL	0	0	0	0	0	0	0	0	0		0	0	0	0	0	0	0	0	0	0	0		0	0	0	0	0	0	0	0	0	0	0	0	0	0	0	0	0	0	0	0	0	0	0	0	0	0
VIM	0	0	0	0	0	0	0	0	0		0	0	0	0	0	0	0	0	0	0	0		0	0	0	0	1	0	0	0	0	0	0	0	0	0	0	0	0	0	0	0	0	0	0	1	1	0
VNN3	0	0	0	0	0	0	0	0	0		0	0	0	0	0	0	0	0	0	0	0		0	0	0	0	0	0	0	0	0	0	0	0	0	0	0	0	0	0	0	0	0	0	0	0	0	0
VPS29	0	0	0	1	0	0	1	1	0		0	0	0	0	0	0	0	0	0	0	0		0	0	0	0	0	0	0	0	0	0	0	0	0	0	0	0	0	0	0	0	0	0	0	0	0	0
VPS37C	0	0	0	0	0	0	0	0	0		0	0	0	0	0	0	0	0	0	0	0		0	0	0	0	0	0	0	0	0	0	0	0	0	0	0	0	0	0	0	0	0	0	0	0	0	0
VPS8	0	0	0	0	0	0	0	0	0		0	0	0	0	0	0	0	0	0	0	0		0	0	0	0	0	0	0	0	0	0	0	0	0	0	0	0	0	0	0	0	0	0	0	0	0	0
WAS	0	0	0	0	0	0	0	0	0		0	0	0	0	0	0	0	0	0	0	0		0	0	0	0	0	0	0	0	0	0	0	0	0	0	0	0	0	0	0	0	0	0	0	0	0	0
WBP2	0	0	0	1	0	0	1	1	0		0	0	0	0	0	0	0	0	0	0	0		1	0	0	1	0	0	0	0	0	0	0	0	0	0	0	0	0	0	0	0	0	0	0	2	2	0
WDR75	0	0	0	1	0	0	1	1	0		0	0	0	0	0	0	0	0	0	0	0		0	0	0	1	0	0	0	0	0	0	0	0	0	0	0	0	0	0	0	0	0	0	0	1	1	0
WWC3	0	0	0	0	0	0	0	0	0		1	0	0	0	0	0	0	0	1	0	1		0	0	0	0	0	0	0	0	0	0	0	0	0	0	0	0	0	0	0	0	0	0	0	0	0	0
WWP1	0	0	0	0	0	0	0	0	0		0	0	0	0	0	0	0	0	0	0	0		0	0	0	1	0	0	0	0	0	0	0	0	0	0	0	0	0	0	0	0	0	0	0	1	1	0
XKR8	0	0	0	0	0	0	0	0	0		0	1	0	0	0	0	0	0	1	0	1		0	0	0	0	0	0	0	0	0	0	0	0	0	0	0	0	0	0	0	0	0	0	0	0	0	0
XPO6	0	0	0	0	0	0	0	0	0		0	0	0	0	0	0	0	0	0	0	0		0	0	0	0	0	0	0	0	0	0	0	0	1	0	0	0	0	0	0	0	0	0	0	1	0	1
YIPF3	0	0	0	0	0	0	0	0	0		0	0	0	0	0	0	0	0	0	0	0		0	0	0	0	0	0	0	0	0	0	0	0	0	0	0	0	0	0	0	0	0	0	0	0	0	0
Z82188.1	0	0	0	0	0	0	0	0	0		0	0	0	0	0	0	0	0	0	0	0		0	0	0	0	0	0	0	0	0	0	0	0	0	0	0	0	0	0	0	0	0	0	0	0	0	0
ZBED1	0	0	0	0	0	0	0	0	0		0	1	0	0	0	0	0	0	1	0	1		0	0	0	0	0	0	0	0	0	0	0	0	0	0	0	0	0	0	0	0	0	0	0	0	0	0
ZDHHC18	0	0	0	0	0	0	0	0	0		0	1	0	0	0	0	0	0	1	0	1		0	0	0	0	0	0	0	0	0	0	0	0	1	0	0	0	0	0	0	0	0	0	0	1	0	1
ZFAND1	0	0	0	1	0	0	1	1	0		0	0	0	0	0	0	0	0	0	0	0		1	0	0	1	0	0	0	0	0	0	1	0	0	0	0	0	0	0	0	0	0	0	0	3	2	1
ZFAS1	0	0	0	1	0	0	1	1	0		0	0	0	0	0	0	0	0	0	0	0		0	0	0	0	0	0	0	0	0	0	0	0	0	0	0	0	0	0	0	0	0	0	0	0	0	0
ZFYVE16	0	0	0	0	0	0	0	0	0		0	0	0	0	0	0	0	0	0	0	0		0	0	0	0	0	0	0	0	0	0	0	0	0	0	0	0	0	0	0	0	0	0	0	0	0	0
ZNF263	0	0	0	1	0	0	1	1	0		0	0	0	0	0	0	0	0	0	0	0		1	0	0	0	0	0	0	0	0	0	0	0	0	0	0	0	0	0	0	0	0	0	0	1	1	0
ZNF319	0	0	0	0	0	0	0	0	0		0	0	0	0	0	0	0	0	0	0	0		0	0	0	0	0	0	0	0	0	0	0	0	0	0	0	0	0	0	0	0	0	0	0	0	0	0
ZNF613	0	0	0	1	0	0	1	1	0		0	0	0	0	0	0	0	0	0	0	0		0	0	0	0	0	0	0	0	0	0	0	0	0	0	0	0	0	0	0	0	0	0	0	0	0	0
ZNF627	0	0	0	1	0	0	1	1	0		0	0	0	0	0	0	0	0	0	0	0		0	0	0	1	0	0	0	0	0	0	0	0	0	0	0	0	0	0	0	0	0	0	0	1	1	0
ZNF746	0	0	0	0	0	0	0	0	0		0	0	0	0	0	0	0	0	0	0	0		0	0	0	0	0	0	0	0	0	0	0	0	0	0	0	0	0	0	0	0	0	0	0	0	0	0
ZNHIT3	0	0	0	1	0	0	1	1	0		0	0	0	0	0	0	0	0	0	0	0		0	0	0	2	0	0	0	0	0	0	0	0	0	0	0	0	0	0	0	0	0	0	0	1	1	0
ZYX	0	0	0	0	0	0	0	0	0		0	0	0	0	0	0	0	0	0	0	0		0	0	0	0	0	0	0	0	0	0	0	0	0	0	0	0	0	0	0	0	0	0	0	0	0	0
ZZZ3	0	0	0	1	0	0	1	1	0		0	0	0	0	0	0	0	0	0	0	0		0	0	0	1	0	0	0	0	0	0	0	0	0	0	0	0	0	0	0	0	0	0	0	1	1	0
colsum	13	7	5	339	2	7					17	51	1	12	5	2	6	12					93	7	4	305	149	41	1	5	11	2	126	9	67	18	2	2	27	3	7	2	21	109	16

## Sheet: Supplementary File 2H
Lipid-Gene By Total Carbons
	Up to 49 carbons											50-55 carbons																56-62 carbons
sig heritable	0	0	0	0	0	0	0	0	0			0	0	0	0	0	0	1	1	1	1	1	1					0	0	0	0	0	0	0	0	0	0	1	1	1	1	1	1
	47	49	46	48	48	46	48	48	44			50	52	54	55	54	54	55	53	54	53	55	55					57	58	60	57	60	56	60	56	61	62	57	56	56	59	60	59
LipidName	TG15_0_16_0_16_0NH4	TG15_0_16_0_18_1NH4	TG16_0_14_0_16_0NH4	TG16_0_14_0_18_1NH4	TG16_0_16_0_16_0NH4	TG16_1_12_0_18_1NH4	TG16_1_14_0_18_1NH4	TG16_1_16_1_16_1NH4	TG18_1_12_0_14_0NH4			TG16_0_16_1_18_1NH4	TG18_0_16_0_18_1NH4	TG18_0_18_0_18_1NH4	TG18_1_17_1_20_4NH4	TG18_1_18_1_18_2NH4	TG18_1_18_2_18_2NH4	TG15_0_18_1_22_6NH4	TG18_0_17_0_18_0NH4	TG18_0_18_0_18_0NH4	TG18_2_17_1_18_2NH4	TG19_1_18_1_18_1NH4	TG19_1_18_1_18_2NH4	rowsum_all	rowsum_sig	rowsum_nonsig		TG16_0_18_1_23_0NH4	TG16_0_20_4_22_6NH4	TG16_0_22_6_22_6NH4	TG18_1_17_1_22_6NH4	TG18_1_18_1_24_0NH4	TG18_1_18_2_20_3NH4	TG18_1_20_4_22_6NH4	TG20_0_18_1_18_1NH4	TG25_0_18_1_18_1NH4	TG26_0_18_1_18_1NH4	TG16_0_18_1_23_1NH4	TG16_0_16_0_24_0NH4	TG16_0_16_0_24_1NH4	TG18_1_18_1_23_1NH4	TG18_1_18_1_24_1NH4	TG25_0_16_0_18_1NH4	rowsum_all	rowsum_sig	rowsum_nonsig
ABCG1	0	0	0	0	0	0	0	0	0	0		0	1	0	0	0	0	0	0	0	0	0	0	1	0	1		0	0	0	0	0	0	0	1	0	0	0	0	0	0	0	0	1	0	1
ABHD10	0	0	0	0	0	0	0	0	0	0		0	0	0	0	0	0	1	0	0	0	0	1	2	2	0		0	0	1	0	0	0	0	0	0	0	0	1	0	0	0	0	2	1	1
ABHD2	0	0	0	0	0	0	0	0	0	0		0	0	0	0	0	0	1	0	0	0	0	0	1	1	0		0	0	0	0	0	0	0	0	0	0	0	1	0	1	0	0	2	2	0
ABHD3	0	0	0	0	0	0	0	0	0	0		0	0	0	0	0	0	0	0	0	0	0	0	0	0	0		0	0	0	0	0	0	0	0	0	0	0	0	0	0	0	0	0	0	0
ABHD5	0	0	0	0	0	0	0	0	0	0		0	0	0	0	0	0	0	0	0	0	0	0	0	0	0		0	0	0	0	0	0	0	0	0	0	0	0	0	0	0	0	0	0	0
ABTB1	0	0	0	0	0	0	0	0	0	0		0	0	0	0	0	0	0	0	0	0	0	0	0	0	0		0	0	0	0	0	0	0	0	0	0	0	0	0	0	0	0	0	0	0
AC000120.7	0	0	0	0	0	0	0	0	0	0		0	0	0	0	0	0	0	0	0	0	0	0	0	0	0		0	0	0	0	0	0	0	0	0	0	0	1	0	0	0	0	1	1	0
AC002075.4	0	0	0	0	0	0	0	0	0	0		0	0	0	0	0	0	0	0	0	0	0	1	1	1	0		0	0	0	0	0	0	0	0	0	0	0	0	0	0	0	0	0	0	0
AC003070.1	0	0	0	0	0	0	0	0	0	0		0	0	0	0	0	0	0	0	0	0	0	1	1	1	0		0	0	0	0	0	0	0	0	0	0	0	1	0	0	0	0	1	1	0
AC007365.4	0	0	0	0	0	0	0	0	0	0		0	0	0	0	0	0	0	0	0	0	0	1	1	1	0		0	0	1	0	0	0	0	0	1	0	1	1	0	0	0	0	4	2	2
AC009245.3	0	0	0	0	0	0	0	0	0	0		0	0	0	0	0	0	0	0	0	0	0	1	1	1	0		0	0	0	0	0	0	0	0	0	0	0	0	0	0	0	0	0	0	0
AC009961.2	0	0	0	0	0	0	0	0	0	0		0	0	0	0	0	0	0	0	0	0	0	1	1	1	0		0	0	1	0	0	0	0	0	0	0	1	1	0	0	0	0	3	2	1
AC010335.1	1	0	0	0	0	0	0	0	0	1		0	0	0	0	0	0	0	0	0	0	0	0	0	0	0		0	0	0	0	0	0	0	1	1	0	1	0	0	1	0	0	4	2	2
AC011322.1	0	0	0	0	0	0	0	0	0	0		0	0	0	0	0	0	2	0	0	0	0	2	2	2	0		0	0	0	0	0	0	0	0	0	0	0	2	0	0	0	0	1	1	0
AC013404.1	0	0	0	0	0	0	0	0	0	0		0	0	0	0	0	0	0	0	0	0	0	2	1	1	0		0	0	1	0	0	0	0	0	1	0	1	1	0	0	0	0	4	2	2
AC016700.4	0	0	0	0	0	0	0	0	0	0		0	0	0	0	0	0	0	0	0	0	0	1	1	1	0		0	0	0	0	0	0	0	0	0	0	0	1	0	0	0	0	1	1	0
AC016712.2	0	0	0	0	0	0	0	0	0	0		0	0	0	0	0	0	0	0	0	0	0	1	1	1	0		0	0	1	0	0	0	0	0	1	0	1	1	0	0	0	0	4	2	2
AC022431.1	0	0	0	0	0	0	0	0	0	0		0	0	0	0	0	0	0	0	0	0	0	0	0	0	0		0	0	0	0	0	0	0	0	0	0	0	1	0	0	0	0	1	1	0
AC092155.1	0	0	0	0	0	0	0	0	0	0		0	0	0	0	0	0	0	0	0	0	0	0	0	0	0		0	0	0	0	0	0	0	0	0	0	1	0	0	0	0	0	1	1	0
AC093106.7	0	0	0	0	0	0	0	0	0	0		0	0	0	0	0	0	0	0	0	0	0	2	1	1	0		0	0	0	0	0	0	0	0	0	0	0	2	0	0	0	0	1	1	0
AC093107.7	0	0	0	0	0	0	0	0	0	0		0	0	0	0	0	0	1	0	0	0	0	1	2	2	0		0	0	0	0	0	0	0	0	0	0	0	1	0	0	0	0	1	1	0
AC097523.1	0	0	0	0	0	0	0	0	0	0		0	0	0	0	0	0	0	0	0	0	0	1	1	1	0		0	0	1	0	0	0	0	0	0	0	0	1	0	0	0	0	2	1	1
AC138123.2	0	0	0	0	0	0	0	0	0	0		0	0	0	0	0	0	0	0	0	0	0	1	1	1	0		0	0	1	0	0	0	0	0	0	0	1	1	0	0	0	0	3	2	1
AC144530.1	0	0	0	0	0	0	0	0	0	0		0	0	0	0	0	0	1	0	0	0	0	3	2	2	0		0	0	1	0	0	0	0	0	1	0	1	3	0	0	0	0	4	2	2
ACSL1	0	0	0	0	0	0	0	0	0	0		0	0	0	0	0	0	0	0	0	0	0	0	0	0	0		0	0	0	0	0	0	0	0	0	0	0	0	0	0	0	0	0	0	0
ACTN1	0	0	0	0	0	0	0	0	0	0		0	0	0	0	0	0	0	0	0	0	0	0	0	0	0		0	0	0	0	0	0	0	0	0	0	0	0	0	0	0	0	0	0	0
ADAM22	0	0	0	0	0	0	0	0	0	0		0	0	0	1	0	0	0	0	0	0	0	0	1	0	1		0	0	0	0	0	0	0	0	0	0	0	0	0	0	0	0	0	0	0
ADAM8	1	0	0	1	0	0	1	1	0	4		0	0	0	0	0	0	1	0	1	0	0	1	3	3	0		0	0	0	0	0	0	0	0	0	0	0	1	0	1	0	0	2	2	0
ADSL	1	0	0	0	0	0	0	0	0	1		0	0	0	0	0	0	1	0	0	0	0	1	2	2	0		0	0	1	0	0	0	0	0	1	0	0	1	0	0	0	0	3	1	2
AGTRAP	0	0	0	0	0	0	0	0	0	0		0	0	0	0	0	0	0	0	0	0	0	0	0	0	0		0	0	1	0	0	0	0	0	0	0	1	0	0	0	0	0	2	1	1
AL021546.6	0	0	0	0	0	0	0	0	0	0		0	0	0	0	0	0	0	0	0	0	0	0	0	0	0		0	0	1	0	0	0	0	0	0	0	0	0	0	0	0	0	1	0	1
AL162458.1	0	0	0	0	0	0	0	0	0	0		0	0	0	0	0	0	0	0	0	0	0	0	0	0	0		0	0	0	0	0	0	0	0	0	0	1	0	0	0	0	0	1	1	0
AL512428.1	0	0	0	0	0	0	0	0	0	0		0	0	0	0	0	0	0	0	0	0	0	0	0	0	0		0	0	0	0	0	0	0	0	0	0	0	0	0	0	0	0	0	0	0
ALOX5	0	0	0	0	0	0	0	0	0	0		0	0	0	0	0	0	0	0	0	0	0	0	0	0	0		0	0	0	0	0	0	0	0	0	0	0	0	0	0	0	0	0	0	0
ALOX5AP	0	0	0	0	0	0	0	0	0	0		0	0	0	0	0	0	0	0	0	0	0	0	0	0	0		0	0	0	0	0	0	0	0	1	0	1	0	0	0	0	0	2	1	1
ALPK1	0	0	0	0	0	0	0	0	0	0		0	0	0	0	0	0	0	0	0	0	0	0	0	0	0		0	0	0	0	0	0	0	0	0	0	0	0	0	0	0	0	0	0	0
ALPL	0	0	0	0	0	0	1	0	0	1		0	0	0	0	0	0	0	0	0	0	0	0	0	0	0		0	0	0	0	0	0	0	0	0	0	0	0	0	0	0	0	0	0	0
ANTXR2	0	0	0	0	0	0	0	0	0	0		0	0	0	0	0	0	0	0	0	0	0	0	0	0	0		0	0	0	0	0	0	0	0	0	0	0	0	0	0	0	0	0	0	0
AP000304.12	0	0	0	0	0	0	0	0	0	0		0	0	0	0	0	0	0	0	0	0	0	0	0	0	0		0	0	0	0	0	0	0	0	0	0	0	1	0	0	0	0	1	1	0
AP000936.1	0	0	0	0	0	0	0	0	0	0		0	0	0	0	0	0	0	0	0	0	0	2	1	1	0		0	0	0	0	0	0	0	0	0	0	0	0	0	0	0	0	0	0	0
AP1S2	0	0	0	0	0	0	0	0	0	0		0	0	0	0	0	0	0	0	0	0	0	2	1	1	0		0	0	0	0	0	0	0	0	0	0	0	1	0	0	0	0	1	1	0
APBB1IP	0	0	0	0	0	0	0	0	0	0		0	0	0	0	0	0	0	0	0	0	0	0	0	0	0		0	0	0	0	0	0	0	0	0	0	0	0	0	0	0	0	0	0	0
APH1B	0	0	0	0	0	0	1	0	0	1		0	0	0	0	0	0	0	0	0	0	0	0	0	0	0		0	0	0	0	0	1	0	0	0	0	1	0	0	0	0	0	2	1	1
APIP	0	0	0	0	0	0	0	0	0	0		0	0	0	0	0	0	0	0	0	0	0	0	0	0	0		0	0	0	0	0	0	0	0	0	0	0	1	0	0	0	0	1	1	0
APMAP	1	0	1	1	1	1	1	1	0	7		1	0	0	0	0	0	1	0	1	0	0	1	4	3	1		1	0	1	0	0	0	0	1	1	0	0	1	0	1	0	0	6	2	4
APOL3	0	0	0	1	0	0	0	0	0	1		0	0	0	0	0	0	0	0	0	0	0	0	0	0	0		0	0	0	0	0	0	0	0	0	0	0	0	0	0	0	0	0	0	0
AQP9	0	0	0	1	0	0	0	0	0	1		0	0	0	0	0	0	0	0	0	0	0	0	0	0	0		0	0	0	0	0	0	0	0	0	0	0	0	0	0	0	0	0	0	0
ARAP1	0	0	0	0	0	0	0	0	0	0		0	0	0	0	0	0	0	0	0	0	0	0	0	0	0		0	0	0	0	0	0	0	0	0	0	0	0	0	0	0	0	0	0	0
ARAP3	0	0	0	0	0	0	0	0	0	0		0	0	0	0	0	0	0	0	0	0	0	0	0	0	0		0	0	0	0	0	0	0	0	0	0	0	0	0	0	0	0	0	0	0
ARHGAP25	0	0	1	1	0	0	1	1	0	4		1	0	0	0	0	0	0	0	0	0	0	0	1	0	1		0	0	0	0	0	0	0	0	1	0	1	1	0	0	0	0	3	2	1
ARHGAP27	0	0	0	0	0	0	0	0	0	0		0	0	0	0	0	0	0	0	0	0	0	1	1	1	0		0	0	0	0	0	0	0	0	0	0	0	1	0	0	0	0	1	1	0
ARHGDIB	0	0	0	0	0	0	0	0	0	0		0	0	0	0	0	0	0	0	0	0	0	0	0	0	0		0	0	0	0	0	0	0	0	0	0	0	0	0	0	0	0	0	0	0
ARID3A	0	0	0	0	0	0	0	0	0	0		0	0	0	0	0	0	0	0	0	0	0	0	0	0	0		0	0	0	0	0	0	0	0	0	0	1	0	0	0	0	0	1	1	0
ARL5A	0	0	0	0	0	0	0	0	0	0		0	0	0	0	0	0	0	0	0	0	0	1	1	1	0		0	0	0	0	0	0	0	0	0	0	0	0	0	0	0	0	0	0	0
ASF1B	0	0	0	0	0	0	0	0	0	0		0	0	0	0	0	0	0	0	0	0	0	0	0	0	0		0	0	0	0	0	0	0	0	0	0	0	0	0	0	0	0	0	0	0
ATM	0	0	0	0	0	0	0	0	0	0		0	0	0	0	0	0	0	0	0	0	0	0	0	0	0		0	0	0	0	0	0	0	0	0	0	0	0	0	0	0	0	0	0	0
ATP5F1	0	0	0	0	0	0	0	0	0	0		0	0	0	0	0	0	0	0	0	0	0	0	0	0	0		0	0	0	0	0	0	0	0	0	0	0	1	0	0	0	0	1	1	0
[truncated: 587 more rows]

## Sheet: Supplementary File 2I
Lipid expression associations with DNA methylation at CpG sites close to gene transcripts significantly associated with lipids
[truncated: 71,024 more rows]

[truncated: 1 more sheets: Supplementary File 2J]
